# Supplementary material for: Indirect exposure to insect growth disruptors affects honey bee (Apis mellifera) reproductive behaviors and ovarian protein expression
Source: PLoS One. 2023 Oct 2;18(10):e0292176. doi: 10.1371/journal.pone.0292176 (PMC10545116; doi:10.1371/journal.pone.0292176)
Supplement: S1 Data — (XLSX) [file pone.0292176.s008.xlsx]

## Sheet: Pollen consumed
Treatment	Cage	Sum of Pollen consumed (g)
CTRL	CTRL 1	1.533
CTRL	CTRL 3	2.308
CTRL	CTRL 4	2.705
CTRL	CTRL 5	1.778
CTRL	CTRL 6	1.224
CTRL	CTRL 7	2.083
CTRL	CTRL 8	2.331
CTRL	CTRL 9	2.022
CTRL	CTRL 10	2.659
DIF	DIF 1	1.777
DIF	DIF 2	1.146
DIF	DIF 3	1.706
DIF	DIF 4	1.942
DIF	DIF 5	1.731
DIF	DIF 6	1.546
DIF	DIF 7	2.389
DIF	DIF 8	1.751
DIF	DIF 9	2.355
DIF	DIF 10	2.079
MET	MET 1	1.865
MET	MET 2	1.296
MET	MET 3	2.243
MET	MET 4	1.236
MET	MET 5	1.343
MET	MET 6	1.469
MET	MET 7	2.034
MET	MET 8	2.076
MET	MET 9	2.046
MET	MET 10	2.352
NOV	NOV 1	2.357
NOV	NOV 2	2.158
NOV	NOV 3	2.014
NOV	NOV 4	0.576
NOV	NOV 5	1.66
NOV	NOV 6	1.691
NOV	NOV 7	1.346
NOV	NOV 8	2.025
NOV	NOV 9	2.184
NOV	NOV 10	2.004
PYR	PYR 1	1.924
PYR	PYR 2	2.522
PYR	PYR 3	1.406
PYR	PYR 4	1.698
PYR	PYR 5	1.765
PYR	PYR 6	2.183
PYR	PYR 7	1.952
PYR	PYR 8	2.409
PYR	PYR 9	1.79
PYR	PYR 10	2.012

## Sheet: Queen weight changes
Cage	Treatment	Start weight	End weight	Notes	Weight change
CTRL 2	CTRL	0.226		Dead
CTRL 6	CTRL	0.224	0.18		-0.044
CTRL 1	CTRL	0.216	0.203		-0.013
CTRL 5	CTRL	0.22	0.218		-0.002
CTRL 9	CTRL	0.215	0.214		-0.001
CTRL 8	CTRL	0.217	0.232		0.015
CTRL 3	CTRL	0.214	0.23		0.016
CTRL 7	CTRL	0.229	0.253		0.024
CTRL 10	CTRL	0.205	0.235		0.03
CTRL 4	CTRL	0.211	0.248		0.037
DIF 3	DIF	0.221	0.194		-0.027
DIF 2	DIF	0.203	0.192		-0.011
DIF 6	DIF	0.218	0.215		-0.003
DIF 8	DIF	0.232	0.231		-0.001
DIF 4	DIF	0.224	0.228		0.004
DIF 5	DIF	0.234	0.239		0.005
DIF 10	DIF	0.203	0.212		0.009
DIF 1	DIF	0.202	0.216		0.014
DIF 9	DIF	0.202	0.236		0.034
DIF 7	DIF	0.211	0.25		0.039
MET 2	MET	0.209	0.168		-0.041
MET 1	MET	0.23	0.2		-0.03
MET 6	MET	0.21	0.205		-0.005
MET 4	MET	0.206	0.202		-0.004
MET 9	MET	0.227	0.233		0.006
MET 7	MET	0.162	0.17		0.008
MET 3	MET	0.221	0.23		0.009
MET 10	MET	0.219	0.245		0.026
MET 8	MET	0.201	0.232		0.031
MET 5	MET	0.252	0.2033		-0.0487
NOV 4	NOV	0.214	0.153		-0.061
NOV 7	NOV	0.199	0.191		-0.008
NOV 6	NOV	0.224	0.218		-0.006
NOV 5	NOV	0.184	0.183		-0.001
NOV 3	NOV	0.24	0.242		0.002
NOV 2	NOV	0.221	0.224		0.003
NOV 8	NOV	0.213	0.222		0.009
NOV 1	NOV	0.213	0.223		0.01
NOV 10	NOV	0.228	0.243		0.015
NOV 9	NOV	0.177	0.199		0.022
PYR 7	PYR	0.207	0.213		0.006
PYR 3	PYR	0.218	0.184		-0.034
PYR 6	PYR	0.252	0.234		-0.018
PYR 9	PYR	0.215	0.206		-0.009
PYR 2	PYR	0.199	0.2		0.001
PYR 10	PYR	0.221	0.222		0.001
PYR 5	PYR	0.211	0.214		0.003
PYR 1	PYR	0.228	0.234		0.006
PYR 8	PYR	0.215	0.222		0.007
PYR 4	PYR	0.226	0.242		0.016

## Sheet: Retinue Observations
Rep	Retinue	Camera	Treatment	Cage	Day
2	1	9	CTRL	CTRL 1	1
3	1	9	CTRL	CTRL 1	1
3	1	9	CTRL	CTRL 1	1
1	2	9	CTRL	CTRL 1	1
2	2	9	CTRL	CTRL 1	1
2	2	9	CTRL	CTRL 1	1
2	2	9	CTRL	CTRL 1	1
3	2	9	CTRL	CTRL 1	1
3	2	9	CTRL	CTRL 1	1
3	2	9	CTRL	CTRL 1	1
3	2	9	CTRL	CTRL 1	1
3	2	9	CTRL	CTRL 1	1
1	3	9	CTRL	CTRL 1	1
1	3	9	CTRL	CTRL 1	1
1	3	9	CTRL	CTRL 1	1
2	3	9	CTRL	CTRL 1	1
2	3	9	CTRL	CTRL 1	1
1	4	9	CTRL	CTRL 1	1
1	4	9	CTRL	CTRL 1	1
1	4	9	CTRL	CTRL 1	1
1	4	9	CTRL	CTRL 1	1
2	4	9	CTRL	CTRL 1	1
3	4	9	CTRL	CTRL 1	1
1	5	9	CTRL	CTRL 1	1
1	5	9	CTRL	CTRL 1	1
2	5	9	CTRL	CTRL 1	1
2	5	9	CTRL	CTRL 1	1
3	5	9	CTRL	CTRL 1	1
2	6	9	CTRL	CTRL 1	1
1	0	9	CTRL	CTRL 1	2
2	0	9	CTRL	CTRL 1	2
1	1	9	CTRL	CTRL 1	2
1	1	9	CTRL	CTRL 1	2
1	1	9	CTRL	CTRL 1	2
1	2	9	CTRL	CTRL 1	2
1	2	9	CTRL	CTRL 1	2
1	2	9	CTRL	CTRL 1	2
2	2	9	CTRL	CTRL 1	2
1	3	9	CTRL	CTRL 1	2
1	3	9	CTRL	CTRL 1	2
2	3	9	CTRL	CTRL 1	2
2	4	9	CTRL	CTRL 1	2
2	5	9	CTRL	CTRL 1	2
2	5	9	CTRL	CTRL 1	2
2	5	9	CTRL	CTRL 1	2
1	6	9	CTRL	CTRL 1	2
2	6	9	CTRL	CTRL 1	2
2	8	9	CTRL	CTRL 1	2
2	8	9	CTRL	CTRL 1	2
1	0	9	CTRL	CTRL 1	3
1	0	9	CTRL	CTRL 1	3
3	0	9	CTRL	CTRL 1	3
1	1	9	CTRL	CTRL 1	3
2	1	9	CTRL	CTRL 1	3
2	1	9	CTRL	CTRL 1	3
2	1	9	CTRL	CTRL 1	3
3	1	9	CTRL	CTRL 1	3
3	1	9	CTRL	CTRL 1	3
3	1	9	CTRL	CTRL 1	3
1	2	9	CTRL	CTRL 1	3
2	2	9	CTRL	CTRL 1	3
2	2	9	CTRL	CTRL 1	3
3	2	9	CTRL	CTRL 1	3
3	2	9	CTRL	CTRL 1	3
3	2	9	CTRL	CTRL 1	3
3	2	9	CTRL	CTRL 1	3
2	3	9	CTRL	CTRL 1	3
1	4	9	CTRL	CTRL 1	3
1	4	9	CTRL	CTRL 1	3
1	4	9	CTRL	CTRL 1	3
1	4	9	CTRL	CTRL 1	3
1	4	9	CTRL	CTRL 1	3
2	4	9	CTRL	CTRL 1	3
2	4	9	CTRL	CTRL 1	3
2	4	9	CTRL	CTRL 1	3
3	4	9	CTRL	CTRL 1	3
3	4	9	CTRL	CTRL 1	3
1	5	9	CTRL	CTRL 1	3
2	5	9	CTRL	CTRL 1	3
1	2	10	CTRL	CTRL 2	1
1	3	10	CTRL	CTRL 2	1
1	4	10	CTRL	CTRL 2	1
1	4	10	CTRL	CTRL 2	1
1	4	10	CTRL	CTRL 2	1
1	5	10	CTRL	CTRL 2	1
1	5	10	CTRL	CTRL 2	1
1	5	10	CTRL	CTRL 2	1
2	5	10	CTRL	CTRL 2	1
2	5	10	CTRL	CTRL 2	1
2	5	10	CTRL	CTRL 2	1
2	5	10	CTRL	CTRL 2	1
1	6	10	CTRL	CTRL 2	1
1	6	10	CTRL	CTRL 2	1
2	6	10	CTRL	CTRL 2	1
2	6	10	CTRL	CTRL 2	1
2	6	10	CTRL	CTRL 2	1
2	6	10	CTRL	CTRL 2	1
2	6	10	CTRL	CTRL 2	1
2	6	10	CTRL	CTRL 2	1
1	3	10	CTRL	CTRL 2	2
1	3	10	CTRL	CTRL 2	2
1	3	10	CTRL	CTRL 2	2
2	3	10	CTRL	CTRL 2	2
1	4	10	CTRL	CTRL 2	2
1	4	10	CTRL	CTRL 2	2
2	4	10	CTRL	CTRL 2	2
2	4	10	CTRL	CTRL 2	2
2	4	10	CTRL	CTRL 2	2
2	4	10	CTRL	CTRL 2	2
1	5	10	CTRL	CTRL 2	2
1	5	10	CTRL	CTRL 2	2
1	5	10	CTRL	CTRL 2	2
1	5	10	CTRL	CTRL 2	2
1	5	10	CTRL	CTRL 2	2
2	5	10	CTRL	CTRL 2	2
2	5	10	CTRL	CTRL 2	2
2	5	10	CTRL	CTRL 2	2
2	6	10	CTRL	CTRL 2	2
2	6	10	CTRL	CTRL 2	2
1	1	10	CTRL	CTRL 2	3
1	3	10	CTRL	CTRL 2	3
1	4	10	CTRL	CTRL 2	3
1	4	10	CTRL	CTRL 2	3
2	4	10	CTRL	CTRL 2	3
2	4	10	CTRL	CTRL 2	3
2	4	10	CTRL	CTRL 2	3
2	4	10	CTRL	CTRL 2	3
1	5	10	CTRL	CTRL 2	3
1	5	10	CTRL	CTRL 2	3
1	5	10	CTRL	CTRL 2	3
1	5	10	CTRL	CTRL 2	3
2	5	10	CTRL	CTRL 2	3
2	5	10	CTRL	CTRL 2	3
3	5	10	CTRL	CTRL 2	3
3	5	10	CTRL	CTRL 2	3
3	5	10	CTRL	CTRL 2	3
3	5	10	CTRL	CTRL 2	3
1	6	10	CTRL	CTRL 2	3
1	6	10	CTRL	CTRL 2	3
2	6	10	CTRL	CTRL 2	3
2	6	10	CTRL	CTRL 2	3
2	6	10	CTRL	CTRL 2	3
2	6	10	CTRL	CTRL 2	3
3	6	10	CTRL	CTRL 2	3
3	6	10	CTRL	CTRL 2	3
3	6	10	CTRL	CTRL 2	3
3	6	10	CTRL	CTRL 2	3
3	7	10	CTRL	CTRL 2	3
3	7	10	CTRL	CTRL 2	3
2	0	4	CTRL	CTRL 3	1
2	1	4	CTRL	CTRL 3	1
2	1	4	CTRL	CTRL 3	1
3	1	4	CTRL	CTRL 3	1
1	2	4	CTRL	CTRL 3	1
2	2	4	CTRL	CTRL 3	1
2	2	4	CTRL	CTRL 3	1
2	2	4	CTRL	CTRL 3	1
3	2	4	CTRL	CTRL 3	1
1	3	4	CTRL	CTRL 3	1
2	3	4	CTRL	CTRL 3	1
3	3	4	CTRL	CTRL 3	1
3	3	4	CTRL	CTRL 3	1
3	3	4	CTRL	CTRL 3	1
3	3	4	CTRL	CTRL 3	1
1	4	4	CTRL	CTRL 3	1
2	4	4	CTRL	CTRL 3	1
2	4	4	CTRL	CTRL 3	1
3	4	4	CTRL	CTRL 3	1
3	4	4	CTRL	CTRL 3	1
1	5	4	CTRL	CTRL 3	1
1	5	4	CTRL	CTRL 3	1
1	5	4	CTRL	CTRL 3	1
1	5	4	CTRL	CTRL 3	1
1	5	4	CTRL	CTRL 3	1
2	5	4	CTRL	CTRL 3	1
3	5	4	CTRL	CTRL 3	1
3	5	4	CTRL	CTRL 3	1
1	6	4	CTRL	CTRL 3	1
1	6	4	CTRL	CTRL 3	1
1	0	4	CTRL	CTRL 3	2
1	0	4	CTRL	CTRL 3	2
1	0	4	CTRL	CTRL 3	2
1	0	4	CTRL	CTRL 3	2
1	0	4	CTRL	CTRL 3	2
3	0	4	CTRL	CTRL 3	2
3	0	4	CTRL	CTRL 3	2
3	0	4	CTRL	CTRL 3	2
1	1	4	CTRL	CTRL 3	2
1	1	4	CTRL	CTRL 3	2
2	1	4	CTRL	CTRL 3	2
3	1	4	CTRL	CTRL 3	2
3	1	4	CTRL	CTRL 3	2
1	2	4	CTRL	CTRL 3	2
1	2	4	CTRL	CTRL 3	2
2	2	4	CTRL	CTRL 3	2
2	2	4	CTRL	CTRL 3	2
3	2	4	CTRL	CTRL 3	2
1	3	4	CTRL	CTRL 3	2
2	3	4	CTRL	CTRL 3	2
2	3	4	CTRL	CTRL 3	2
2	3	4	CTRL	CTRL 3	2
2	3	4	CTRL	CTRL 3	2
3	3	4	CTRL	CTRL 3	2
3	3	4	CTRL	CTRL 3	2
3	3	4	CTRL	CTRL 3	2
2	4	4	CTRL	CTRL 3	2
3	4	4	CTRL	CTRL 3	2
2	5	4	CTRL	CTRL 3	2
2	6	4	CTRL	CTRL 3	2
2	1	4	CTRL	CTRL 3	3
2	1	4	CTRL	CTRL 3	3
2	3	4	CTRL	CTRL 3	3
1	4	4	CTRL	CTRL 3	3
1	4	4	CTRL	CTRL 3	3
2	4	4	CTRL	CTRL 3	3
2	4	4	CTRL	CTRL 3	3
3	4	4	CTRL	CTRL 3	3
1	5	4	CTRL	CTRL 3	3
1	5	4	CTRL	CTRL 3	3
1	5	4	CTRL	CTRL 3	3
1	5	4	CTRL	CTRL 3	3
1	5	4	CTRL	CTRL 3	3
1	5	4	CTRL	CTRL 3	3
1	5	4	CTRL	CTRL 3	3
2	5	4	CTRL	CTRL 3	3
2	5	4	CTRL	CTRL 3	3
1	6	4	CTRL	CTRL 3	3
2	6	4	CTRL	CTRL 3	3
2	7	4	CTRL	CTRL 3	3
2	7	4	CTRL	CTRL 3	3
3	7	4	CTRL	CTRL 3	3
3	7	4	CTRL	CTRL 3	3
3	7	4	CTRL	CTRL 3	3
3	7	4	CTRL	CTRL 3	3
3	8	4	CTRL	CTRL 3	3
3	9	4	CTRL	CTRL 3	3
3	9	4	CTRL	CTRL 3	3
3	9	4	CTRL	CTRL 3	3
3	9	4	CTRL	CTRL 3	3
1	1	12	CTRL	CTRL 4	1
1	1	12	CTRL	CTRL 4	1
1	1	12	CTRL	CTRL 4	1
2	1	12	CTRL	CTRL 4	1
3	1	12	CTRL	CTRL 4	1
3	1	12	CTRL	CTRL 4	1
3	1	12	CTRL	CTRL 4	1
3	1	12	CTRL	CTRL 4	1
1	2	12	CTRL	CTRL 4	1
3	2	12	CTRL	CTRL 4	1
3	2	12	CTRL	CTRL 4	1
1	3	12	CTRL	CTRL 4	1
1	3	12	CTRL	CTRL 4	1
1	3	12	CTRL	CTRL 4	1
2	3	12	CTRL	CTRL 4	1
1	4	12	CTRL	CTRL 4	1
2	4	12	CTRL	CTRL 4	1
2	4	12	CTRL	CTRL 4	1
3	4	12	CTRL	CTRL 4	1
1	5	12	CTRL	CTRL 4	1
1	5	12	CTRL	CTRL 4	1
2	5	12	CTRL	CTRL 4	1
2	5	12	CTRL	CTRL 4	1
3	5	12	CTRL	CTRL 4	1
3	5	12	CTRL	CTRL 4	1
2	6	12	CTRL	CTRL 4	1
2	6	12	CTRL	CTRL 4	1
2	7	12	CTRL	CTRL 4	1
3	7	12	CTRL	CTRL 4	1
2	8	12	CTRL	CTRL 4	1
1	1	12	CTRL	CTRL 4	2
1	3	12	CTRL	CTRL 4	2
1	4	12	CTRL	CTRL 4	2
2	4	12	CTRL	CTRL 4	2
2	4	12	CTRL	CTRL 4	2
2	4	12	CTRL	CTRL 4	2
2	4	12	CTRL	CTRL 4	2
2	4	12	CTRL	CTRL 4	2
2	4	12	CTRL	CTRL 4	2
1	5	12	CTRL	CTRL 4	2
1	5	12	CTRL	CTRL 4	2
1	5	12	CTRL	CTRL 4	2
1	5	12	CTRL	CTRL 4	2
2	5	12	CTRL	CTRL 4	2
2	5	12	CTRL	CTRL 4	2
2	5	12	CTRL	CTRL 4	2
1	6	12	CTRL	CTRL 4	2
1	6	12	CTRL	CTRL 4	2
1	6	12	CTRL	CTRL 4	2
2	6	12	CTRL	CTRL 4	2
1	0	12	CTRL	CTRL 4	3
1	1	12	CTRL	CTRL 4	3
1	1	12	CTRL	CTRL 4	3
1	1	12	CTRL	CTRL 4	3
3	1	12	CTRL	CTRL 4	3
1	2	12	CTRL	CTRL 4	3
1	2	12	CTRL	CTRL 4	3
3	2	12	CTRL	CTRL 4	3
3	2	12	CTRL	CTRL 4	3
3	2	12	CTRL	CTRL 4	3
3	2	12	CTRL	CTRL 4	3
3	2	12	CTRL	CTRL 4	3
1	3	12	CTRL	CTRL 4	3
1	3	12	CTRL	CTRL 4	3
2	3	12	CTRL	CTRL 4	3
3	3	12	CTRL	CTRL 4	3
2	4	12	CTRL	CTRL 4	3
1	5	12	CTRL	CTRL 4	3
2	5	12	CTRL	CTRL 4	3
2	5	12	CTRL	CTRL 4	3
2	5	12	CTRL	CTRL 4	3
3	5	12	CTRL	CTRL 4	3
3	5	12	CTRL	CTRL 4	3
1	6	12	CTRL	CTRL 4	3
2	6	12	CTRL	CTRL 4	3
2	6	12	CTRL	CTRL 4	3
2	7	12	CTRL	CTRL 4	3
2	7	12	CTRL	CTRL 4	3
3	7	12	CTRL	CTRL 4	3
2	8	12	CTRL	CTRL 4	3
1	0	3	CTRL	CTRL 5	1
1	0	3	CTRL	CTRL 5	1
1	0	3	CTRL	CTRL 5	1
2	0	3	CTRL	CTRL 5	1
2	0	3	CTRL	CTRL 5	1
3	0	3	CTRL	CTRL 5	1
1	1	3	CTRL	CTRL 5	1
1	1	3	CTRL	CTRL 5	1
2	1	3	CTRL	CTRL 5	1
2	1	3	CTRL	CTRL 5	1
2	1	3	CTRL	CTRL 5	1
3	1	3	CTRL	CTRL 5	1
3	1	3	CTRL	CTRL 5	1
3	1	3	CTRL	CTRL 5	1
1	2	3	CTRL	CTRL 5	1
1	2	3	CTRL	CTRL 5	1
1	2	3	CTRL	CTRL 5	1
1	2	3	CTRL	CTRL 5	1
2	2	3	CTRL	CTRL 5	1
2	2	3	CTRL	CTRL 5	1
3	2	3	CTRL	CTRL 5	1
3	2	3	CTRL	CTRL 5	1
3	2	3	CTRL	CTRL 5	1
3	2	3	CTRL	CTRL 5	1
3	2	3	CTRL	CTRL 5	1
3	2	3	CTRL	CTRL 5	1
2	3	3	CTRL	CTRL 5	1
2	3	3	CTRL	CTRL 5	1
2	3	3	CTRL	CTRL 5	1
1	4	3	CTRL	CTRL 5	1
2	0	3	CTRL	CTRL 5	2
3	0	3	CTRL	CTRL 5	2
3	0	3	CTRL	CTRL 5	2
2	1	3	CTRL	CTRL 5	2
2	1	3	CTRL	CTRL 5	2
2	1	3	CTRL	CTRL 5	2
3	1	3	CTRL	CTRL 5	2
1	2	3	CTRL	CTRL 5	2
2	2	3	CTRL	CTRL 5	2
2	2	3	CTRL	CTRL 5	2
2	2	3	CTRL	CTRL 5	2
2	2	3	CTRL	CTRL 5	2
3	2	3	CTRL	CTRL 5	2
3	2	3	CTRL	CTRL 5	2
1	3	3	CTRL	CTRL 5	2
1	3	3	CTRL	CTRL 5	2
1	3	3	CTRL	CTRL 5	2
1	3	3	CTRL	CTRL 5	2
1	3	3	CTRL	CTRL 5	2
2	3	3	CTRL	CTRL 5	2
3	3	3	CTRL	CTRL 5	2
1	4	3	CTRL	CTRL 5	2
1	4	3	CTRL	CTRL 5	2
1	4	3	CTRL	CTRL 5	2
1	4	3	CTRL	CTRL 5	2
2	4	3	CTRL	CTRL 5	2
3	6	3	CTRL	CTRL 5	2
2	1	3	CTRL	CTRL 5	3
2	1	3	CTRL	CTRL 5	3
2	1	3	CTRL	CTRL 5	3
3	1	3	CTRL	CTRL 5	3
1	2	3	CTRL	CTRL 5	3
1	2	3	CTRL	CTRL 5	3
1	2	3	CTRL	CTRL 5	3
1	2	3	CTRL	CTRL 5	3
1	2	3	CTRL	CTRL 5	3
1	2	3	CTRL	CTRL 5	3
1	2	3	CTRL	CTRL 5	3
1	2	3	CTRL	CTRL 5	3
1	2	3	CTRL	CTRL 5	3
1	2	3	CTRL	CTRL 5	3
2	2	3	CTRL	CTRL 5	3
2	2	3	CTRL	CTRL 5	3
2	2	3	CTRL	CTRL 5	3
2	3	3	CTRL	CTRL 5	3
2	3	3	CTRL	CTRL 5	3
3	3	3	CTRL	CTRL 5	3
3	3	3	CTRL	CTRL 5	3
2	4	3	CTRL	CTRL 5	3
2	4	3	CTRL	CTRL 5	3
3	5	3	CTRL	CTRL 5	3
3	5	3	CTRL	CTRL 5	3
3	5	3	CTRL	CTRL 5	3
3	6	3	CTRL	CTRL 5	3
3	6	3	CTRL	CTRL 5	3
3	6	3	CTRL	CTRL 5	3
3	7	3	CTRL	CTRL 5	3
2	0	6	CTRL	CTRL 6	1
3	0	6	CTRL	CTRL 6	1
3	0	6	CTRL	CTRL 6	1
3	0	6	CTRL	CTRL 6	1
3	0	6	CTRL	CTRL 6	1
2	1	6	CTRL	CTRL 6	1
3	1	6	CTRL	CTRL 6	1
3	1	6	CTRL	CTRL 6	1
3	1	6	CTRL	CTRL 6	1
3	1	6	CTRL	CTRL 6	1
3	1	6	CTRL	CTRL 6	1
3	1	6	CTRL	CTRL 6	1
1	2	6	CTRL	CTRL 6	1
1	2	6	CTRL	CTRL 6	1
1	2	6	CTRL	CTRL 6	1
1	2	6	CTRL	CTRL 6	1
1	2	6	CTRL	CTRL 6	1
1	2	6	CTRL	CTRL 6	1
1	2	6	CTRL	CTRL 6	1
1	3	6	CTRL	CTRL 6	1
1	3	6	CTRL	CTRL 6	1
1	3	6	CTRL	CTRL 6	1
2	3	6	CTRL	CTRL 6	1
2	3	6	CTRL	CTRL 6	1
2	3	6	CTRL	CTRL 6	1
2	3	6	CTRL	CTRL 6	1
2	3	6	CTRL	CTRL 6	1
2	4	6	CTRL	CTRL 6	1
2	4	6	CTRL	CTRL 6	1
2	4	6	CTRL	CTRL 6	1
2	0	6	CTRL	CTRL 6	2
2	0	6	CTRL	CTRL 6	2
2	1	6	CTRL	CTRL 6	2
2	1	6	CTRL	CTRL 6	2
1	2	6	CTRL	CTRL 6	2
1	2	6	CTRL	CTRL 6	2
1	2	6	CTRL	CTRL 6	2
1	2	6	CTRL	CTRL 6	2
1	2	6	CTRL	CTRL 6	2
1	2	6	CTRL	CTRL 6	2
1	2	6	CTRL	CTRL 6	2
2	2	6	CTRL	CTRL 6	2
2	2	6	CTRL	CTRL 6	2
2	2	6	CTRL	CTRL 6	2
2	2	6	CTRL	CTRL 6	2
1	3	6	CTRL	CTRL 6	2
1	3	6	CTRL	CTRL 6	2
1	3	6	CTRL	CTRL 6	2
2	3	6	CTRL	CTRL 6	2
2	3	6	CTRL	CTRL 6	2
1	0	9	DIF	DIF 1	1
1	0	9	DIF	DIF 1	1
1	1	9	DIF	DIF 1	1
3	1	9	DIF	DIF 1	1
1	2	9	DIF	DIF 1	1
1	2	9	DIF	DIF 1	1
3	2	9	DIF	DIF 1	1
3	2	9	DIF	DIF 1	1
3	2	9	DIF	DIF 1	1
1	3	9	DIF	DIF 1	1
3	3	9	DIF	DIF 1	1
3	3	9	DIF	DIF 1	1
1	5	9	DIF	DIF 1	1
1	5	9	DIF	DIF 1	1
3	5	9	DIF	DIF 1	1
3	5	9	DIF	DIF 1	1
2	6	9	DIF	DIF 1	1
1	7	9	DIF	DIF 1	1
2	7	9	DIF	DIF 1	1
2	7	9	DIF	DIF 1	1
2	7	9	DIF	DIF 1	1
2	7	9	DIF	DIF 1	1
2	7	9	DIF	DIF 1	1
2	7	9	DIF	DIF 1	1
1	8	9	DIF	DIF 1	1
2	8	9	DIF	DIF 1	1
2	8	9	DIF	DIF 1	1
3	8	9	DIF	DIF 1	1
2	9	9	DIF	DIF 1	1
2	2	9	DIF	DIF 1	2
2	2	9	DIF	DIF 1	2
2	2	9	DIF	DIF 1	2
1	3	9	DIF	DIF 1	2
1	3	9	DIF	DIF 1	2
1	3	9	DIF	DIF 1	2
2	3	9	DIF	DIF 1	2
2	3	9	DIF	DIF 1	2
2	3	9	DIF	DIF 1	2
2	3	9	DIF	DIF 1	2
2	3	9	DIF	DIF 1	2
1	4	9	DIF	DIF 1	2
1	4	9	DIF	DIF 1	2
1	4	9	DIF	DIF 1	2
1	4	9	DIF	DIF 1	2
1	5	9	DIF	DIF 1	2
1	5	9	DIF	DIF 1	2
1	5	9	DIF	DIF 1	2
2	5	9	DIF	DIF 1	2
2	5	9	DIF	DIF 1	2
1	0	9	DIF	DIF 1	3
1	1	9	DIF	DIF 1	3
1	1	9	DIF	DIF 1	3
3	1	9	DIF	DIF 1	3
3	1	9	DIF	DIF 1	3
3	1	9	DIF	DIF 1	3
3	1	9	DIF	DIF 1	3
1	2	9	DIF	DIF 1	3
3	2	9	DIF	DIF 1	3
1	3	9	DIF	DIF 1	3
3	3	9	DIF	DIF 1	3
3	4	9	DIF	DIF 1	3
1	5	9	DIF	DIF 1	3
2	5	9	DIF	DIF 1	3
3	5	9	DIF	DIF 1	3
1	6	9	DIF	DIF 1	3
1	6	9	DIF	DIF 1	3
1	6	9	DIF	DIF 1	3
2	6	9	DIF	DIF 1	3
3	6	9	DIF	DIF 1	3
2	7	9	DIF	DIF 1	3
2	7	9	DIF	DIF 1	3
2	7	9	DIF	DIF 1	3
2	7	9	DIF	DIF 1	3
2	7	9	DIF	DIF 1	3
2	7	9	DIF	DIF 1	3
2	7	9	DIF	DIF 1	3
2	7	9	DIF	DIF 1	3
1	8	9	DIF	DIF 1	3
3	8	9	DIF	DIF 1	3
2	0	11	DIF	DIF 2	1
1	1	11	DIF	DIF 2	1
1	1	11	DIF	DIF 2	1
2	1	11	DIF	DIF 2	1
2	1	11	DIF	DIF 2	1
3	1	11	DIF	DIF 2	1
2	2	11	DIF	DIF 2	1
2	2	11	DIF	DIF 2	1
2	2	11	DIF	DIF 2	1
2	2	11	DIF	DIF 2	1
3	2	11	DIF	DIF 2	1
3	2	11	DIF	DIF 2	1
3	2	11	DIF	DIF 2	1
1	3	11	DIF	DIF 2	1
1	3	11	DIF	DIF 2	1
1	3	11	DIF	DIF 2	1
1	3	11	DIF	DIF 2	1
2	3	11	DIF	DIF 2	1
3	3	11	DIF	DIF 2	1
1	4	11	DIF	DIF 2	1
3	4	11	DIF	DIF 2	1
3	4	11	DIF	DIF 2	1
1	5	11	DIF	DIF 2	1
1	5	11	DIF	DIF 2	1
1	5	11	DIF	DIF 2	1
3	5	11	DIF	DIF 2	1
3	5	11	DIF	DIF 2	1
3	5	11	DIF	DIF 2	1
1	1	11	DIF	DIF 2	2
1	1	11	DIF	DIF 2	2
1	2	11	DIF	DIF 2	2
2	2	11	DIF	DIF 2	2
2	2	11	DIF	DIF 2	2
2	3	11	DIF	DIF 2	2
2	3	11	DIF	DIF 2	2
1	4	11	DIF	DIF 2	2
1	4	11	DIF	DIF 2	2
1	4	11	DIF	DIF 2	2
1	4	11	DIF	DIF 2	2
2	4	11	DIF	DIF 2	2
2	4	11	DIF	DIF 2	2
2	4	11	DIF	DIF 2	2
2	4	11	DIF	DIF 2	2
2	4	11	DIF	DIF 2	2
1	5	11	DIF	DIF 2	2
1	5	11	DIF	DIF 2	2
2	5	11	DIF	DIF 2	2
1	6	11	DIF	DIF 2	2
2	0	11	DIF	DIF 2	3
2	0	11	DIF	DIF 2	3
1	1	11	DIF	DIF 2	3
2	1	11	DIF	DIF 2	3
2	1	11	DIF	DIF 2	3
3	1	11	DIF	DIF 2	3
1	2	11	DIF	DIF 2	3
2	2	11	DIF	DIF 2	3
2	2	11	DIF	DIF 2	3
2	2	11	DIF	DIF 2	3
2	2	11	DIF	DIF 2	3
2	2	11	DIF	DIF 2	3
3	2	11	DIF	DIF 2	3
3	2	11	DIF	DIF 2	3
1	3	11	DIF	DIF 2	3
1	3	11	DIF	DIF 2	3
1	3	11	DIF	DIF 2	3
2	3	11	DIF	DIF 2	3
3	3	11	DIF	DIF 2	3
1	4	11	DIF	DIF 2	3
3	4	11	DIF	DIF 2	3
1	5	11	DIF	DIF 2	3
1	5	11	DIF	DIF 2	3
3	5	11	DIF	DIF 2	3
1	6	11	DIF	DIF 2	3
1	6	11	DIF	DIF 2	3
3	6	11	DIF	DIF 2	3
3	6	11	DIF	DIF 2	3
3	6	11	DIF	DIF 2	3
3	6	11	DIF	DIF 2	3
3	0	8	DIF	DIF 3	1
3	0	8	DIF	DIF 3	1
1	1	8	DIF	DIF 3	1
3	1	8	DIF	DIF 3	1
1	2	8	DIF	DIF 3	1
3	2	8	DIF	DIF 3	1
3	2	8	DIF	DIF 3	1
1	3	8	DIF	DIF 3	1
1	3	8	DIF	DIF 3	1
1	3	8	DIF	DIF 3	1
2	3	8	DIF	DIF 3	1
3	3	8	DIF	DIF 3	1
1	4	8	DIF	DIF 3	1
1	4	8	DIF	DIF 3	1
1	4	8	DIF	DIF 3	1
2	4	8	DIF	DIF 3	1
2	4	8	DIF	DIF 3	1
2	4	8	DIF	DIF 3	1
2	4	8	DIF	DIF 3	1
3	4	8	DIF	DIF 3	1
3	4	8	DIF	DIF 3	1
3	4	8	DIF	DIF 3	1
3	4	8	DIF	DIF 3	1
2	5	8	DIF	DIF 3	1
2	5	8	DIF	DIF 3	1
2	5	8	DIF	DIF 3	1
1	6	8	DIF	DIF 3	1
2	6	8	DIF	DIF 3	1
2	0	8	DIF	DIF 3	2
2	0	8	DIF	DIF 3	2
1	1	8	DIF	DIF 3	2
1	1	8	DIF	DIF 3	2
1	2	8	DIF	DIF 3	2
1	2	8	DIF	DIF 3	2
1	2	8	DIF	DIF 3	2
2	2	8	DIF	DIF 3	2
2	2	8	DIF	DIF 3	2
3	2	8	DIF	DIF 3	2
1	3	8	DIF	DIF 3	2
1	3	8	DIF	DIF 3	2
1	3	8	DIF	DIF 3	2
1	3	8	DIF	DIF 3	2
2	3	8	DIF	DIF 3	2
2	3	8	DIF	DIF 3	2
3	3	8	DIF	DIF 3	2
3	3	8	DIF	DIF 3	2
1	4	8	DIF	DIF 3	2
2	4	8	DIF	DIF 3	2
2	4	8	DIF	DIF 3	2
2	4	8	DIF	DIF 3	2
3	4	8	DIF	DIF 3	2
3	5	8	DIF	DIF 3	2
3	5	8	DIF	DIF 3	2
3	5	8	DIF	DIF 3	2
3	5	8	DIF	DIF 3	2
2	6	8	DIF	DIF 3	2
3	6	8	DIF	DIF 3	2
3	6	8	DIF	DIF 3	2
1	0	8	DIF	DIF 3	3
2	0	8	DIF	DIF 3	3
2	0	8	DIF	DIF 3	3
2	0	8	DIF	DIF 3	3
3	0	8	DIF	DIF 3	3
3	0	8	DIF	DIF 3	3
1	1	8	DIF	DIF 3	3
2	1	8	DIF	DIF 3	3
2	1	8	DIF	DIF 3	3
2	1	8	DIF	DIF 3	3
3	1	8	DIF	DIF 3	3
3	1	8	DIF	DIF 3	3
3	1	8	DIF	DIF 3	3
3	1	8	DIF	DIF 3	3
1	2	8	DIF	DIF 3	3
2	2	8	DIF	DIF 3	3
2	2	8	DIF	DIF 3	3
2	2	8	DIF	DIF 3	3
3	2	8	DIF	DIF 3	3
3	2	8	DIF	DIF 3	3
3	2	8	DIF	DIF 3	3
1	3	8	DIF	DIF 3	3
1	3	8	DIF	DIF 3	3
1	3	8	DIF	DIF 3	3
1	3	8	DIF	DIF 3	3
1	3	8	DIF	DIF 3	3
2	3	8	DIF	DIF 3	3
1	4	8	DIF	DIF 3	3
1	4	8	DIF	DIF 3	3
3	4	8	DIF	DIF 3	3
1	0	12	DIF	DIF 4	1
1	1	12	DIF	DIF 4	1
1	1	12	DIF	DIF 4	1
2	1	12	DIF	DIF 4	1
2	1	12	DIF	DIF 4	1
2	1	12	DIF	DIF 4	1
3	1	12	DIF	DIF 4	1
1	2	12	DIF	DIF 4	1
1	2	12	DIF	DIF 4	1
1	2	12	DIF	DIF 4	1
1	2	12	DIF	DIF 4	1
2	2	12	DIF	DIF 4	1
2	2	12	DIF	DIF 4	1
2	3	12	DIF	DIF 4	1
2	3	12	DIF	DIF 4	1
2	3	12	DIF	DIF 4	1
2	3	12	DIF	DIF 4	1
3	3	12	DIF	DIF 4	1
3	3	12	DIF	DIF 4	1
2	4	12	DIF	DIF 4	1
3	4	12	DIF	DIF 4	1
1	5	12	DIF	DIF 4	1
1	5	12	DIF	DIF 4	1
3	5	12	DIF	DIF 4	1
1	6	12	DIF	DIF 4	1
3	6	12	DIF	DIF 4	1
3	6	12	DIF	DIF 4	1
3	7	12	DIF	DIF 4	1
3	7	12	DIF	DIF 4	1
3	7	12	DIF	DIF 4	1
1	0	12	DIF	DIF 4	2
1	0	12	DIF	DIF 4	2
1	1	12	DIF	DIF 4	2
1	2	12	DIF	DIF 4	2
1	2	12	DIF	DIF 4	2
1	2	12	DIF	DIF 4	2
1	3	12	DIF	DIF 4	2
1	3	12	DIF	DIF 4	2
2	3	12	DIF	DIF 4	2
2	3	12	DIF	DIF 4	2
1	4	12	DIF	DIF 4	2
1	5	12	DIF	DIF 4	2
2	6	12	DIF	DIF 4	2
2	6	12	DIF	DIF 4	2
2	7	12	DIF	DIF 4	2
2	7	12	DIF	DIF 4	2
2	7	12	DIF	DIF 4	2
2	8	12	DIF	DIF 4	2
2	9	12	DIF	DIF 4	2
2	9	12	DIF	DIF 4	2
1	0	12	DIF	DIF 4	3
1	1	12	DIF	DIF 4	3
1	1	12	DIF	DIF 4	3
2	1	12	DIF	DIF 4	3
3	1	12	DIF	DIF 4	3
1	2	12	DIF	DIF 4	3
2	2	12	DIF	DIF 4	3
2	2	12	DIF	DIF 4	3
2	2	12	DIF	DIF 4	3
3	2	12	DIF	DIF 4	3
1	3	12	DIF	DIF 4	3
2	3	12	DIF	DIF 4	3
2	3	12	DIF	DIF 4	3
2	3	12	DIF	DIF 4	3
1	4	12	DIF	DIF 4	3
2	4	12	DIF	DIF 4	3
2	4	12	DIF	DIF 4	3
3	4	12	DIF	DIF 4	3
1	5	12	DIF	DIF 4	3
1	5	12	DIF	DIF 4	3
2	5	12	DIF	DIF 4	3
3	5	12	DIF	DIF 4	3
3	5	12	DIF	DIF 4	3
1	6	12	DIF	DIF 4	3
1	6	12	DIF	DIF 4	3
3	6	12	DIF	DIF 4	3
3	7	12	DIF	DIF 4	3
3	7	12	DIF	DIF 4	3
3	8	12	DIF	DIF 4	3
3	8	12	DIF	DIF 4	3
1	0	5	DIF	DIF 5	1
1	0	5	DIF	DIF 5	1
1	0	5	DIF	DIF 5	1
2	0	5	DIF	DIF 5	1
2	0	5	DIF	DIF 5	1
1	1	5	DIF	DIF 5	1
1	1	5	DIF	DIF 5	1
1	1	5	DIF	DIF 5	1
1	1	5	DIF	DIF 5	1
2	1	5	DIF	DIF 5	1
2	1	5	DIF	DIF 5	1
2	1	5	DIF	DIF 5	1
2	1	5	DIF	DIF 5	1
2	1	5	DIF	DIF 5	1
2	1	5	DIF	DIF 5	1
3	1	5	DIF	DIF 5	1
1	2	5	DIF	DIF 5	1
1	2	5	DIF	DIF 5	1
2	2	5	DIF	DIF 5	1
1	3	5	DIF	DIF 5	1
2	4	5	DIF	DIF 5	1
3	4	5	DIF	DIF 5	1
3	4	5	DIF	DIF 5	1
3	5	5	DIF	DIF 5	1
3	5	5	DIF	DIF 5	1
3	5	5	DIF	DIF 5	1
3	5	5	DIF	DIF 5	1
3	6	5	DIF	DIF 5	1
3	1	5	DIF	DIF 5	2
1	3	5	DIF	DIF 5	2
1	3	5	DIF	DIF 5	2
1	3	5	DIF	DIF 5	2
1	3	5	DIF	DIF 5	2
1	3	5	DIF	DIF 5	2
1	3	5	DIF	DIF 5	2
2	3	5	DIF	DIF 5	2
2	3	5	DIF	DIF 5	2
2	3	5	DIF	DIF 5	2
2	3	5	DIF	DIF 5	2
3	3	5	DIF	DIF 5	2
3	3	5	DIF	DIF 5	2
3	3	5	DIF	DIF 5	2
3	3	5	DIF	DIF 5	2
1	4	5	DIF	DIF 5	2
1	4	5	DIF	DIF 5	2
1	4	5	DIF	DIF 5	2
2	4	5	DIF	DIF 5	2
2	4	5	DIF	DIF 5	2
2	4	5	DIF	DIF 5	2
3	4	5	DIF	DIF 5	2
3	4	5	DIF	DIF 5	2
2	5	5	DIF	DIF 5	2
2	5	5	DIF	DIF 5	2
2	5	5	DIF	DIF 5	2
3	5	5	DIF	DIF 5	2
1	6	5	DIF	DIF 5	2
3	6	5	DIF	DIF 5	2
3	6	5	DIF	DIF 5	2
1	3	5	DIF	DIF 5	3
1	4	5	DIF	DIF 5	3
1	4	5	DIF	DIF 5	3
1	4	5	DIF	DIF 5	3
1	4	5	DIF	DIF 5	3
1	4	5	DIF	DIF 5	3
1	4	5	DIF	DIF 5	3
1	5	5	DIF	DIF 5	3
1	5	5	DIF	DIF 5	3
1	6	5	DIF	DIF 5	3
1	1	7	DIF	DIF 6	1
1	1	7	DIF	DIF 6	1
2	1	7	DIF	DIF 6	1
2	1	7	DIF	DIF 6	1
2	1	7	DIF	DIF 6	1
2	1	7	DIF	DIF 6	1
3	1	7	DIF	DIF 6	1
3	1	7	DIF	DIF 6	1
1	2	7	DIF	DIF 6	1
1	2	7	DIF	DIF 6	1
1	2	7	DIF	DIF 6	1
2	2	7	DIF	DIF 6	1
2	2	7	DIF	DIF 6	1
2	2	7	DIF	DIF 6	1
2	2	7	DIF	DIF 6	1
2	2	7	DIF	DIF 6	1
3	2	7	DIF	DIF 6	1
1	3	7	DIF	DIF 6	1
2	3	7	DIF	DIF 6	1
3	3	7	DIF	DIF 6	1
3	3	7	DIF	DIF 6	1
1	4	7	DIF	DIF 6	1
1	4	7	DIF	DIF 6	1
1	4	7	DIF	DIF 6	1
1	4	7	DIF	DIF 6	1
3	4	7	DIF	DIF 6	1
3	4	7	DIF	DIF 6	1
3	4	7	DIF	DIF 6	1
3	5	7	DIF	DIF 6	1
3	5	7	DIF	DIF 6	1
3	0	7	DIF	DIF 6	2
3	0	7	DIF	DIF 6	2
2	1	7	DIF	DIF 6	2
3	1	7	DIF	DIF 6	2
3	1	7	DIF	DIF 6	2
3	1	7	DIF	DIF 6	2
2	2	7	DIF	DIF 6	2
2	2	7	DIF	DIF 6	2
2	2	7	DIF	DIF 6	2
2	2	7	DIF	DIF 6	2
2	2	7	DIF	DIF 6	2
3	2	7	DIF	DIF 6	2
3	2	7	DIF	DIF 6	2
2	3	7	DIF	DIF 6	2
2	3	7	DIF	DIF 6	2
3	3	7	DIF	DIF 6	2
1	4	7	DIF	DIF 6	2
1	4	7	DIF	DIF 6	2
1	4	7	DIF	DIF 6	2
2	4	7	DIF	DIF 6	2
2	4	7	DIF	DIF 6	2
3	4	7	DIF	DIF 6	2
1	5	7	DIF	DIF 6	2
1	5	7	DIF	DIF 6	2
1	5	7	DIF	DIF 6	2
3	5	7	DIF	DIF 6	2
1	6	7	DIF	DIF 6	2
1	6	7	DIF	DIF 6	2
1	7	7	DIF	DIF 6	2
1	7	7	DIF	DIF 6	2
1	2	7	DIF	DIF 6	3
3	3	7	DIF	DIF 6	3
1	4	7	DIF	DIF 6	3
1	4	7	DIF	DIF 6	3
1	4	7	DIF	DIF 6	3
1	4	7	DIF	DIF 6	3
1	4	7	DIF	DIF 6	3
1	4	7	DIF	DIF 6	3
2	4	7	DIF	DIF 6	3
3	4	7	DIF	DIF 6	3
3	4	7	DIF	DIF 6	3
3	4	7	DIF	DIF 6	3
3	4	7	DIF	DIF 6	3
1	5	7	DIF	DIF 6	3
1	5	7	DIF	DIF 6	3
1	5	7	DIF	DIF 6	3
2	5	7	DIF	DIF 6	3
2	5	7	DIF	DIF 6	3
2	5	7	DIF	DIF 6	3
2	5	7	DIF	DIF 6	3
2	5	7	DIF	DIF 6	3
2	5	7	DIF	DIF 6	3
2	5	7	DIF	DIF 6	3
2	5	7	DIF	DIF 6	3
2	5	7	DIF	DIF 6	3
3	5	7	DIF	DIF 6	3
3	5	7	DIF	DIF 6	3
3	5	7	DIF	DIF 6	3
3	5	7	DIF	DIF 6	3
3	6	7	DIF	DIF 6	3
1	0	10	MET	MET 1	1
1	0	10	MET	MET 1	1
1	0	10	MET	MET 1	1
1	1	10	MET	MET 1	1
1	1	10	MET	MET 1	1
1	1	10	MET	MET 1	1
1	1	10	MET	MET 1	1
2	1	10	MET	MET 1	1
2	1	10	MET	MET 1	1
1	2	10	MET	MET 1	1
1	2	10	MET	MET 1	1
2	3	10	MET	MET 1	1
2	4	10	MET	MET 1	1
2	4	10	MET	MET 1	1
2	4	10	MET	MET 1	1
2	4	10	MET	MET 1	1
2	4	10	MET	MET 1	1
2	5	10	MET	MET 1	1
2	6	10	MET	MET 1	1
1	1	10	MET	MET 1	2
1	3	10	MET	MET 1	2
1	3	10	MET	MET 1	2
1	4	10	MET	MET 1	2
2	4	10	MET	MET 1	2
2	4	10	MET	MET 1	2
2	4	10	MET	MET 1	2
1	5	10	MET	MET 1	2
1	5	10	MET	MET 1	2
1	5	10	MET	MET 1	2
2	5	10	MET	MET 1	2
2	5	10	MET	MET 1	2
1	6	10	MET	MET 1	2
1	6	10	MET	MET 1	2
1	6	10	MET	MET 1	2
2	6	10	MET	MET 1	2
2	6	10	MET	MET 1	2
2	6	10	MET	MET 1	2
2	6	10	MET	MET 1	2
2	7	10	MET	MET 1	2
1	0	10	MET	MET 1	3
1	1	10	MET	MET 1	3
1	1	10	MET	MET 1	3
1	1	10	MET	MET 1	3
1	1	10	MET	MET 1	3
1	1	10	MET	MET 1	3
2	1	10	MET	MET 1	3
2	1	10	MET	MET 1	3
1	2	10	MET	MET 1	3
2	2	10	MET	MET 1	3
3	2	10	MET	MET 1	3
3	2	10	MET	MET 1	3
3	2	10	MET	MET 1	3
3	2	10	MET	MET 1	3
3	2	10	MET	MET 1	3
3	2	10	MET	MET 1	3
1	3	10	MET	MET 1	3
1	3	10	MET	MET 1	3
1	3	10	MET	MET 1	3
3	3	10	MET	MET 1	3
2	4	10	MET	MET 1	3
2	4	10	MET	MET 1	3
2	4	10	MET	MET 1	3
3	4	10	MET	MET 1	3
3	4	10	MET	MET 1	3
2	5	10	MET	MET 1	3
2	5	10	MET	MET 1	3
3	5	10	MET	MET 1	3
2	6	10	MET	MET 1	3
2	6	10	MET	MET 1	3
2	0	11	MET	MET 2	1
2	0	11	MET	MET 2	1
2	0	11	MET	MET 2	1
2	1	11	MET	MET 2	1
2	2	11	MET	MET 2	1
2	2	11	MET	MET 2	1
1	3	11	MET	MET 2	1
1	3	11	MET	MET 2	1
1	3	11	MET	MET 2	1
2	3	11	MET	MET 2	1
2	3	11	MET	MET 2	1
2	3	11	MET	MET 2	1
3	3	11	MET	MET 2	1
1	4	11	MET	MET 2	1
1	4	11	MET	MET 2	1
1	4	11	MET	MET 2	1
1	4	11	MET	MET 2	1
1	4	11	MET	MET 2	1
1	4	11	MET	MET 2	1
2	4	11	MET	MET 2	1
3	4	11	MET	MET 2	1
3	4	11	MET	MET 2	1
3	4	11	MET	MET 2	1
1	5	11	MET	MET 2	1
3	5	11	MET	MET 2	1
3	5	11	MET	MET 2	1
3	5	11	MET	MET 2	1
3	5	11	MET	MET 2	1
3	6	11	MET	MET 2	1
3	7	11	MET	MET 2	1
1	0	11	MET	MET 2	2
1	0	11	MET	MET 2	2
1	1	11	MET	MET 2	2
1	2	11	MET	MET 2	2
1	2	11	MET	MET 2	2
1	2	11	MET	MET 2	2
1	2	11	MET	MET 2	2
1	3	11	MET	MET 2	2
1	3	11	MET	MET 2	2
1	3	11	MET	MET 2	2
2	5	11	MET	MET 2	2
2	6	11	MET	MET 2	2
2	6	11	MET	MET 2	2
2	6	11	MET	MET 2	2
2	6	11	MET	MET 2	2
2	6	11	MET	MET 2	2
2	7	11	MET	MET 2	2
2	7	11	MET	MET 2	2
2	7	11	MET	MET 2	2
2	7	11	MET	MET 2	2
2	0	11	MET	MET 2	3
2	0	11	MET	MET 2	3
2	1	11	MET	MET 2	3
2	1	11	MET	MET 2	3
2	1	11	MET	MET 2	3
1	2	11	MET	MET 2	3
2	2	11	MET	MET 2	3
2	2	11	MET	MET 2	3
2	2	11	MET	MET 2	3
1	3	11	MET	MET 2	3
1	3	11	MET	MET 2	3
2	3	11	MET	MET 2	3
3	3	11	MET	MET 2	3
1	4	11	MET	MET 2	3
1	4	11	MET	MET 2	3
1	4	11	MET	MET 2	3
1	4	11	MET	MET 2	3
1	4	11	MET	MET 2	3
1	4	11	MET	MET 2	3
2	4	11	MET	MET 2	3
3	4	11	MET	MET 2	3
3	4	11	MET	MET 2	3
1	5	11	MET	MET 2	3
3	5	11	MET	MET 2	3
3	5	11	MET	MET 2	3
3	5	11	MET	MET 2	3
3	5	11	MET	MET 2	3
3	5	11	MET	MET 2	3
3	6	11	MET	MET 2	3
3	7	11	MET	MET 2	3
1	0	8	MET	MET 3	1
1	0	8	MET	MET 3	1
1	0	8	MET	MET 3	1
1	1	8	MET	MET 3	1
3	1	8	MET	MET 3	1
3	1	8	MET	MET 3	1
3	1	8	MET	MET 3	1
1	2	8	MET	MET 3	1
1	2	8	MET	MET 3	1
1	2	8	MET	MET 3	1
2	2	8	MET	MET 3	1
3	2	8	MET	MET 3	1
3	2	8	MET	MET 3	1
3	2	8	MET	MET 3	1
3	2	8	MET	MET 3	1
1	3	8	MET	MET 3	1
1	3	8	MET	MET 3	1
2	3	8	MET	MET 3	1
2	3	8	MET	MET 3	1
2	3	8	MET	MET 3	1
3	3	8	MET	MET 3	1
2	4	8	MET	MET 3	1
2	4	8	MET	MET 3	1
2	4	8	MET	MET 3	1
3	4	8	MET	MET 3	1
2	5	8	MET	MET 3	1
2	5	8	MET	MET 3	1
2	0	8	MET	MET 3	2
2	0	8	MET	MET 3	2
1	1	8	MET	MET 3	2
2	1	8	MET	MET 3	2
2	1	8	MET	MET 3	2
2	1	8	MET	MET 3	2
2	1	8	MET	MET 3	2
1	2	8	MET	MET 3	2
1	2	8	MET	MET 3	2
1	2	8	MET	MET 3	2
1	2	8	MET	MET 3	2
1	2	8	MET	MET 3	2
1	2	8	MET	MET 3	2
1	2	8	MET	MET 3	2
1	2	8	MET	MET 3	2
1	4	8	MET	MET 3	2
2	4	8	MET	MET 3	2
2	5	8	MET	MET 3	2
3	5	8	MET	MET 3	2
3	5	8	MET	MET 3	2
3	5	8	MET	MET 3	2
3	5	8	MET	MET 3	2
3	5	8	MET	MET 3	2
2	6	8	MET	MET 3	2
2	6	8	MET	MET 3	2
3	6	8	MET	MET 3	2
3	6	8	MET	MET 3	2
3	6	8	MET	MET 3	2
3	6	8	MET	MET 3	2
3	7	8	MET	MET 3	2
2	3	8	MET	MET 3	3
1	4	8	MET	MET 3	3
2	4	8	MET	MET 3	3
3	4	8	MET	MET 3	3
3	4	8	MET	MET 3	3
1	5	8	MET	MET 3	3
1	5	8	MET	MET 3	3
1	5	8	MET	MET 3	3
1	5	8	MET	MET 3	3
2	5	8	MET	MET 3	3
2	5	8	MET	MET 3	3
2	5	8	MET	MET 3	3
2	5	8	MET	MET 3	3
3	5	8	MET	MET 3	3
3	5	8	MET	MET 3	3
3	5	8	MET	MET 3	3
3	5	8	MET	MET 3	3
1	6	8	MET	MET 3	3
1	6	8	MET	MET 3	3
1	6	8	MET	MET 3	3
2	6	8	MET	MET 3	3
2	6	8	MET	MET 3	3
2	6	8	MET	MET 3	3
2	6	8	MET	MET 3	3
3	6	8	MET	MET 3	3
3	6	8	MET	MET 3	3
3	6	8	MET	MET 3	3
1	7	8	MET	MET 3	3
1	7	8	MET	MET 3	3
3	7	8	MET	MET 3	3
3	0	3	MET	MET 4	1
3	0	3	MET	MET 4	1
3	0	3	MET	MET 4	1
3	0	3	MET	MET 4	1
1	1	3	MET	MET 4	1
2	1	3	MET	MET 4	1
2	1	3	MET	MET 4	1
3	1	3	MET	MET 4	1
3	1	3	MET	MET 4	1
3	1	3	MET	MET 4	1
1	2	3	MET	MET 4	1
1	2	3	MET	MET 4	1
3	2	3	MET	MET 4	1
1	3	3	MET	MET 4	1
2	3	3	MET	MET 4	1
2	3	3	MET	MET 4	1
2	3	3	MET	MET 4	1
3	3	3	MET	MET 4	1
1	4	3	MET	MET 4	1
1	4	3	MET	MET 4	1
2	4	3	MET	MET 4	1
1	5	3	MET	MET 4	1
1	5	3	MET	MET 4	1
1	5	3	MET	MET 4	1
1	5	3	MET	MET 4	1
2	5	3	MET	MET 4	1
2	5	3	MET	MET 4	1
2	5	3	MET	MET 4	1
2	5	3	MET	MET 4	1
3	5	3	MET	MET 4	1
1	0	3	MET	MET 4	2
1	0	3	MET	MET 4	2
1	0	3	MET	MET 4	2
1	0	3	MET	MET 4	2
1	0	3	MET	MET 4	2
1	0	3	MET	MET 4	2
1	0	3	MET	MET 4	2
3	0	3	MET	MET 4	2
1	1	3	MET	MET 4	2
1	1	3	MET	MET 4	2
2	1	3	MET	MET 4	2
3	1	3	MET	MET 4	2
3	1	3	MET	MET 4	2
1	2	3	MET	MET 4	2
2	2	3	MET	MET 4	2
3	2	3	MET	MET 4	2
2	3	3	MET	MET 4	2
2	3	3	MET	MET 4	2
2	3	3	MET	MET 4	2
2	3	3	MET	MET 4	2
2	3	3	MET	MET 4	2
2	3	3	MET	MET 4	2
2	3	3	MET	MET 4	2
2	3	3	MET	MET 4	2
3	4	3	MET	MET 4	2
3	4	3	MET	MET 4	2
3	4	3	MET	MET 4	2
2	2	3	MET	MET 4	3
1	3	3	MET	MET 4	3
1	3	3	MET	MET 4	3
1	3	3	MET	MET 4	3
1	3	3	MET	MET 4	3
1	3	3	MET	MET 4	3
1	3	3	MET	MET 4	3
1	3	3	MET	MET 4	3
2	3	3	MET	MET 4	3
2	3	3	MET	MET 4	3
2	3	3	MET	MET 4	3
2	3	3	MET	MET 4	3
2	3	3	MET	MET 4	3
2	3	3	MET	MET 4	3
2	3	3	MET	MET 4	3
2	3	3	MET	MET 4	3
3	3	3	MET	MET 4	3
3	3	3	MET	MET 4	3
3	3	3	MET	MET 4	3
1	4	3	MET	MET 4	3
1	4	3	MET	MET 4	3
1	4	3	MET	MET 4	3
2	4	3	MET	MET 4	3
3	4	3	MET	MET 4	3
3	4	3	MET	MET 4	3
3	4	3	MET	MET 4	3
3	4	3	MET	MET 4	3
3	4	3	MET	MET 4	3
3	4	3	MET	MET 4	3
3	5	3	MET	MET 4	3
1	0	5	MET	MET 5	1
1	0	5	MET	MET 5	1
2	0	5	MET	MET 5	1
2	0	5	MET	MET 5	1
3	0	5	MET	MET 5	1
3	0	5	MET	MET 5	1
3	0	5	MET	MET 5	1
3	0	5	MET	MET 5	1
3	0	5	MET	MET 5	1
1	1	5	MET	MET 5	1
1	1	5	MET	MET 5	1
1	1	5	MET	MET 5	1
2	1	5	MET	MET 5	1
2	1	5	MET	MET 5	1
3	1	5	MET	MET 5	1
3	1	5	MET	MET 5	1
3	1	5	MET	MET 5	1
1	2	5	MET	MET 5	1
1	2	5	MET	MET 5	1
1	2	5	MET	MET 5	1
1	2	5	MET	MET 5	1
2	2	5	MET	MET 5	1
2	2	5	MET	MET 5	1
2	2	5	MET	MET 5	1
2	2	5	MET	MET 5	1
3	3	5	MET	MET 5	1
2	4	5	MET	MET 5	1
2	0	5	MET	MET 5	2
2	0	5	MET	MET 5	2
2	0	5	MET	MET 5	2
2	0	5	MET	MET 5	2
2	0	5	MET	MET 5	2
2	0	5	MET	MET 5	2
2	1	5	MET	MET 5	2
2	1	5	MET	MET 5	2
2	1	5	MET	MET 5	2
3	1	5	MET	MET 5	2
2	2	5	MET	MET 5	2
3	2	5	MET	MET 5	2
3	2	5	MET	MET 5	2
3	2	5	MET	MET 5	2
3	2	5	MET	MET 5	2
3	2	5	MET	MET 5	2
3	2	5	MET	MET 5	2
3	2	5	MET	MET 5	2
3	2	5	MET	MET 5	2
3	2	5	MET	MET 5	2
1	3	5	MET	MET 5	2
1	3	5	MET	MET 5	2
1	3	5	MET	MET 5	2
1	3	5	MET	MET 5	2
1	3	5	MET	MET 5	2
1	4	5	MET	MET 5	2
1	4	5	MET	MET 5	2
1	4	5	MET	MET 5	2
1	4	5	MET	MET 5	2
1	5	5	MET	MET 5	2
1	1	5	MET	MET 5	3
1	1	5	MET	MET 5	3
1	1	5	MET	MET 5	3
1	2	5	MET	MET 5	3
1	2	5	MET	MET 5	3
1	2	5	MET	MET 5	3
1	3	5	MET	MET 5	3
1	3	5	MET	MET 5	3
1	3	5	MET	MET 5	3
1	4	5	MET	MET 5	3
1	0	7	MET	MET 6	1
1	0	7	MET	MET 6	1
1	0	7	MET	MET 6	1
1	0	7	MET	MET 6	1
1	0	7	MET	MET 6	1
1	0	7	MET	MET 6	1
2	0	7	MET	MET 6	1
2	0	7	MET	MET 6	1
2	0	7	MET	MET 6	1
3	0	7	MET	MET 6	1
1	1	7	MET	MET 6	1
1	1	7	MET	MET 6	1
1	1	7	MET	MET 6	1
1	1	7	MET	MET 6	1
2	1	7	MET	MET 6	1
2	1	7	MET	MET 6	1
3	1	7	MET	MET 6	1
3	1	7	MET	MET 6	1
3	1	7	MET	MET 6	1
2	2	7	MET	MET 6	1
2	2	7	MET	MET 6	1
2	2	7	MET	MET 6	1
3	2	7	MET	MET 6	1
3	2	7	MET	MET 6	1
2	3	7	MET	MET 6	1
3	3	7	MET	MET 6	1
3	3	7	MET	MET 6	1
3	3	7	MET	MET 6	1
1	0	7	MET	MET 6	2
3	0	7	MET	MET 6	2
1	1	7	MET	MET 6	2
1	1	7	MET	MET 6	2
1	1	7	MET	MET 6	2
1	1	7	MET	MET 6	2
3	1	7	MET	MET 6	2
1	2	7	MET	MET 6	2
1	2	7	MET	MET 6	2
3	2	7	MET	MET 6	2
1	3	7	MET	MET 6	2
1	3	7	MET	MET 6	2
1	3	7	MET	MET 6	2
2	3	7	MET	MET 6	2
3	3	7	MET	MET 6	2
3	3	7	MET	MET 6	2
3	3	7	MET	MET 6	2
3	3	7	MET	MET 6	2
3	3	7	MET	MET 6	2
3	3	7	MET	MET 6	2
2	4	7	MET	MET 6	2
2	4	7	MET	MET 6	2
2	4	7	MET	MET 6	2
2	4	7	MET	MET 6	2
2	4	7	MET	MET 6	2
3	4	7	MET	MET 6	2
2	5	7	MET	MET 6	2
2	5	7	MET	MET 6	2
2	5	7	MET	MET 6	2
2	6	7	MET	MET 6	2
3	0	7	MET	MET 6	3
3	0	7	MET	MET 6	3
3	0	7	MET	MET 6	3
3	0	7	MET	MET 6	3
3	1	7	MET	MET 6	3
3	1	7	MET	MET 6	3
1	2	7	MET	MET 6	3
3	2	7	MET	MET 6	3
1	3	7	MET	MET 6	3
1	3	7	MET	MET 6	3
2	3	7	MET	MET 6	3
3	3	7	MET	MET 6	3
3	3	7	MET	MET 6	3
3	3	7	MET	MET 6	3
1	4	7	MET	MET 6	3
1	4	7	MET	MET 6	3
1	5	7	MET	MET 6	3
2	5	7	MET	MET 6	3
1	6	7	MET	MET 6	3
1	6	7	MET	MET 6	3
2	6	7	MET	MET 6	3
1	7	7	MET	MET 6	3
1	7	7	MET	MET 6	3
2	7	7	MET	MET 6	3
2	7	7	MET	MET 6	3
2	7	7	MET	MET 6	3
2	7	7	MET	MET 6	3
2	7	7	MET	MET 6	3
2	7	7	MET	MET 6	3
2	8	7	MET	MET 6	3
1	0	9	NOV	2022-11-01	1
1	1	9	NOV	2022-11-01	1
1	1	9	NOV	2022-11-01	1
3	2	9	NOV	2022-11-01	1
1	3	9	NOV	2022-11-01	1
1	3	9	NOV	2022-11-01	1
1	3	9	NOV	2022-11-01	1
1	3	9	NOV	2022-11-01	1
3	3	9	NOV	2022-11-01	1
3	3	9	NOV	2022-11-01	1
3	3	9	NOV	2022-11-01	1
1	4	9	NOV	2022-11-01	1
3	4	9	NOV	2022-11-01	1
3	4	9	NOV	2022-11-01	1
3	4	9	NOV	2022-11-01	1
3	4	9	NOV	2022-11-01	1
3	4	9	NOV	2022-11-01	1
1	5	9	NOV	2022-11-01	1
1	5	9	NOV	2022-11-01	1
3	5	9	NOV	2022-11-01	1
2	7	9	NOV	2022-11-01	1
2	8	9	NOV	2022-11-01	1
2	9	9	NOV	2022-11-01	1
2	9	9	NOV	2022-11-01	1
2	9	9	NOV	2022-11-01	1
2	9	9	NOV	2022-11-01	1
2	10	9	NOV	2022-11-01	1
2	10	9	NOV	2022-11-01	1
2	10	9	NOV	2022-11-01	1
2	11	9	NOV	2022-11-01	1
2	0	9	NOV	2022-11-01	2
2	0	9	NOV	2022-11-01	2
2	1	9	NOV	2022-11-01	2
2	1	9	NOV	2022-11-01	2
2	1	9	NOV	2022-11-01	2
1	2	9	NOV	2022-11-01	2
2	2	9	NOV	2022-11-01	2
2	2	9	NOV	2022-11-01	2
1	3	9	NOV	2022-11-01	2
2	3	9	NOV	2022-11-01	2
2	3	9	NOV	2022-11-01	2
1	4	9	NOV	2022-11-01	2
1	4	9	NOV	2022-11-01	2
1	4	9	NOV	2022-11-01	2
1	4	9	NOV	2022-11-01	2
1	4	9	NOV	2022-11-01	2
1	4	9	NOV	2022-11-01	2
1	4	9	NOV	2022-11-01	2
1	4	9	NOV	2022-11-01	2
2	4	9	NOV	2022-11-01	2
1	1	9	NOV	2022-11-01	3
1	3	9	NOV	2022-11-01	3
1	3	9	NOV	2022-11-01	3
1	3	9	NOV	2022-11-01	3
1	3	9	NOV	2022-11-01	3
3	3	9	NOV	2022-11-01	3
3	3	9	NOV	2022-11-01	3
3	3	9	NOV	2022-11-01	3
3	3	9	NOV	2022-11-01	3
3	3	9	NOV	2022-11-01	3
3	3	9	NOV	2022-11-01	3
1	4	9	NOV	2022-11-01	3
1	4	9	NOV	2022-11-01	3
3	4	9	NOV	2022-11-01	3
3	4	9	NOV	2022-11-01	3
3	4	9	NOV	2022-11-01	3
1	5	9	NOV	2022-11-01	3
1	5	9	NOV	2022-11-01	3
3	5	9	NOV	2022-11-01	3
1	6	9	NOV	2022-11-01	3
2	8	9	NOV	2022-11-01	3
2	8	9	NOV	2022-11-01	3
2	9	9	NOV	2022-11-01	3
2	9	9	NOV	2022-11-01	3
2	9	9	NOV	2022-11-01	3
2	9	9	NOV	2022-11-01	3
2	9	9	NOV	2022-11-01	3
2	10	9	NOV	2022-11-01	3
2	10	9	NOV	2022-11-01	3
2	10	9	NOV	2022-11-01	3
2	0	11	NOV	2022-11-02	1
2	0	11	NOV	2022-11-02	1
2	0	11	NOV	2022-11-02	1
3	0	11	NOV	2022-11-02	1
2	1	11	NOV	2022-11-02	1
2	1	11	NOV	2022-11-02	1
2	1	11	NOV	2022-11-02	1
3	1	11	NOV	2022-11-02	1
3	1	11	NOV	2022-11-02	1
3	1	11	NOV	2022-11-02	1
3	1	11	NOV	2022-11-02	1
2	2	11	NOV	2022-11-02	1
2	2	11	NOV	2022-11-02	1
2	2	11	NOV	2022-11-02	1
3	2	11	NOV	2022-11-02	1
2	3	11	NOV	2022-11-02	1
1	4	11	NOV	2022-11-02	1
3	4	11	NOV	2022-11-02	1
1	5	11	NOV	2022-11-02	1
1	5	11	NOV	2022-11-02	1
1	5	11	NOV	2022-11-02	1
1	5	11	NOV	2022-11-02	1
3	5	11	NOV	2022-11-02	1
3	5	11	NOV	2022-11-02	1
1	6	11	NOV	2022-11-02	1
1	6	11	NOV	2022-11-02	1
1	6	11	NOV	2022-11-02	1
1	6	11	NOV	2022-11-02	1
1	6	11	NOV	2022-11-02	1
3	6	11	NOV	2022-11-02	1
2	3	11	NOV	2022-11-02	2
2	3	11	NOV	2022-11-02	2
2	3	11	NOV	2022-11-02	2
1	4	11	NOV	2022-11-02	2
2	4	11	NOV	2022-11-02	2
2	4	11	NOV	2022-11-02	2
2	4	11	NOV	2022-11-02	2
2	4	11	NOV	2022-11-02	2
2	4	11	NOV	2022-11-02	2
1	5	11	NOV	2022-11-02	2
1	5	11	NOV	2022-11-02	2
2	5	11	NOV	2022-11-02	2
1	6	11	NOV	2022-11-02	2
1	6	11	NOV	2022-11-02	2
1	6	11	NOV	2022-11-02	2
1	6	11	NOV	2022-11-02	2
1	6	11	NOV	2022-11-02	2
1	6	11	NOV	2022-11-02	2
1	6	11	NOV	2022-11-02	2
2	6	11	NOV	2022-11-02	2
2	0	11	NOV	2022-11-02	3
2	0	11	NOV	2022-11-02	3
2	1	11	NOV	2022-11-02	3
2	1	11	NOV	2022-11-02	3
2	1	11	NOV	2022-11-02	3
2	1	11	NOV	2022-11-02	3
3	1	11	NOV	2022-11-02	3
3	1	11	NOV	2022-11-02	3
3	1	11	NOV	2022-11-02	3
3	1	11	NOV	2022-11-02	3
2	2	11	NOV	2022-11-02	3
2	2	11	NOV	2022-11-02	3
2	2	11	NOV	2022-11-02	3
3	2	11	NOV	2022-11-02	3
3	2	11	NOV	2022-11-02	3
3	3	11	NOV	2022-11-02	3
1	4	11	NOV	2022-11-02	3
1	4	11	NOV	2022-11-02	3
2	4	11	NOV	2022-11-02	3
1	5	11	NOV	2022-11-02	3
1	5	11	NOV	2022-11-02	3
1	5	11	NOV	2022-11-02	3
1	6	11	NOV	2022-11-02	3
1	6	11	NOV	2022-11-02	3
1	6	11	NOV	2022-11-02	3
3	6	11	NOV	2022-11-02	3
3	6	11	NOV	2022-11-02	3
1	7	11	NOV	2022-11-02	3
1	7	11	NOV	2022-11-02	3
3	8	11	NOV	2022-11-02	3
1	0	4	NOV	2022-11-03	1
1	0	4	NOV	2022-11-03	1
1	0	4	NOV	2022-11-03	1
3	0	4	NOV	2022-11-03	1
1	1	4	NOV	2022-11-03	1
2	1	4	NOV	2022-11-03	1
2	1	4	NOV	2022-11-03	1
2	1	4	NOV	2022-11-03	1
2	1	4	NOV	2022-11-03	1
3	1	4	NOV	2022-11-03	1
1	2	4	NOV	2022-11-03	1
1	2	4	NOV	2022-11-03	1
2	2	4	NOV	2022-11-03	1
3	2	4	NOV	2022-11-03	1
3	2	4	NOV	2022-11-03	1
1	3	4	NOV	2022-11-03	1
1	3	4	NOV	2022-11-03	1
2	3	4	NOV	2022-11-03	1
3	3	4	NOV	2022-11-03	1
3	3	4	NOV	2022-11-03	1
3	3	4	NOV	2022-11-03	1
1	4	4	NOV	2022-11-03	1
3	4	4	NOV	2022-11-03	1
3	4	4	NOV	2022-11-03	1
2	5	4	NOV	2022-11-03	1
2	5	4	NOV	2022-11-03	1
3	5	4	NOV	2022-11-03	1
2	0	4	NOV	2022-11-03	2
2	0	4	NOV	2022-11-03	2
2	0	4	NOV	2022-11-03	2
2	0	4	NOV	2022-11-03	2
2	0	4	NOV	2022-11-03	2
2	0	4	NOV	2022-11-03	2
3	0	4	NOV	2022-11-03	2
3	0	4	NOV	2022-11-03	2
3	0	4	NOV	2022-11-03	2
3	0	4	NOV	2022-11-03	2
2	1	4	NOV	2022-11-03	2
2	1	4	NOV	2022-11-03	2
3	1	4	NOV	2022-11-03	2
3	1	4	NOV	2022-11-03	2
3	1	4	NOV	2022-11-03	2
1	2	4	NOV	2022-11-03	2
2	2	4	NOV	2022-11-03	2
2	2	4	NOV	2022-11-03	2
3	2	4	NOV	2022-11-03	2
1	3	4	NOV	2022-11-03	2
3	3	4	NOV	2022-11-03	2
1	4	4	NOV	2022-11-03	2
1	4	4	NOV	2022-11-03	2
1	4	4	NOV	2022-11-03	2
1	4	4	NOV	2022-11-03	2
1	4	4	NOV	2022-11-03	2
1	4	4	NOV	2022-11-03	2
1	4	4	NOV	2022-11-03	2
1	5	4	NOV	2022-11-03	2
3	5	4	NOV	2022-11-03	2
1	0	4	NOV	2022-11-03	3
1	0	4	NOV	2022-11-03	3
1	0	4	NOV	2022-11-03	3
1	1	4	NOV	2022-11-03	3
1	1	4	NOV	2022-11-03	3
1	1	4	NOV	2022-11-03	3
3	1	4	NOV	2022-11-03	3
3	1	4	NOV	2022-11-03	3
1	2	4	NOV	2022-11-03	3
1	2	4	NOV	2022-11-03	3
1	2	4	NOV	2022-11-03	3
1	3	4	NOV	2022-11-03	3
2	3	4	NOV	2022-11-03	3
3	3	4	NOV	2022-11-03	3
3	3	4	NOV	2022-11-03	3
3	3	4	NOV	2022-11-03	3
3	3	4	NOV	2022-11-03	3
2	4	4	NOV	2022-11-03	3
2	4	4	NOV	2022-11-03	3
2	4	4	NOV	2022-11-03	3
3	4	4	NOV	2022-11-03	3
3	4	4	NOV	2022-11-03	3
2	5	4	NOV	2022-11-03	3
2	5	4	NOV	2022-11-03	3
3	5	4	NOV	2022-11-03	3
3	6	4	NOV	2022-11-03	3
2	7	4	NOV	2022-11-03	3
2	7	4	NOV	2022-11-03	3
2	8	4	NOV	2022-11-03	3
2	8	4	NOV	2022-11-03	3
2	0	12	NOV	2022-11-04	1
2	0	12	NOV	2022-11-04	1
2	0	12	NOV	2022-11-04	1
2	0	12	NOV	2022-11-04	1
3	0	12	NOV	2022-11-04	1
3	0	12	NOV	2022-11-04	1
3	0	12	NOV	2022-11-04	1
3	0	12	NOV	2022-11-04	1
3	0	12	NOV	2022-11-04	1
3	0	12	NOV	2022-11-04	1
3	0	12	NOV	2022-11-04	1
1	1	12	NOV	2022-11-04	1
1	1	12	NOV	2022-11-04	1
2	1	12	NOV	2022-11-04	1
2	1	12	NOV	2022-11-04	1
2	1	12	NOV	2022-11-04	1
2	1	12	NOV	2022-11-04	1
2	1	12	NOV	2022-11-04	1
2	1	12	NOV	2022-11-04	1
3	1	12	NOV	2022-11-04	1
3	1	12	NOV	2022-11-04	1
1	2	12	NOV	2022-11-04	1
1	2	12	NOV	2022-11-04	1
1	2	12	NOV	2022-11-04	1
1	2	12	NOV	2022-11-04	1
1	2	12	NOV	2022-11-04	1
1	2	12	NOV	2022-11-04	1
1	2	12	NOV	2022-11-04	1
3	2	12	NOV	2022-11-04	1
1	3	12	NOV	2022-11-04	1
1	0	12	NOV	2022-11-04	2
1	0	12	NOV	2022-11-04	2
1	0	12	NOV	2022-11-04	2
1	0	12	NOV	2022-11-04	2
1	0	12	NOV	2022-11-04	2
1	0	12	NOV	2022-11-04	2
1	0	12	NOV	2022-11-04	2
2	0	12	NOV	2022-11-04	2
2	0	12	NOV	2022-11-04	2
2	0	12	NOV	2022-11-04	2
2	0	12	NOV	2022-11-04	2
2	0	12	NOV	2022-11-04	2
1	1	12	NOV	2022-11-04	2
2	1	12	NOV	2022-11-04	2
2	1	12	NOV	2022-11-04	2
2	1	12	NOV	2022-11-04	2
2	1	12	NOV	2022-11-04	2
1	2	12	NOV	2022-11-04	2
1	2	12	NOV	2022-11-04	2
2	3	12	NOV	2022-11-04	2
2	0	12	NOV	2022-11-04	3
2	0	12	NOV	2022-11-04	3
2	0	12	NOV	2022-11-04	3
3	0	12	NOV	2022-11-04	3
3	0	12	NOV	2022-11-04	3
3	0	12	NOV	2022-11-04	3
3	0	12	NOV	2022-11-04	3
3	0	12	NOV	2022-11-04	3
1	1	12	NOV	2022-11-04	3
1	1	12	NOV	2022-11-04	3
1	1	12	NOV	2022-11-04	3
2	1	12	NOV	2022-11-04	3
2	1	12	NOV	2022-11-04	3
2	1	12	NOV	2022-11-04	3
2	1	12	NOV	2022-11-04	3
2	1	12	NOV	2022-11-04	3
2	1	12	NOV	2022-11-04	3
3	1	12	NOV	2022-11-04	3
3	1	12	NOV	2022-11-04	3
3	1	12	NOV	2022-11-04	3
1	2	12	NOV	2022-11-04	3
1	2	12	NOV	2022-11-04	3
1	2	12	NOV	2022-11-04	3
1	2	12	NOV	2022-11-04	3
1	2	12	NOV	2022-11-04	3
1	2	12	NOV	2022-11-04	3
2	2	12	NOV	2022-11-04	3
3	2	12	NOV	2022-11-04	3
3	2	12	NOV	2022-11-04	3
1	6	12	NOV	2022-11-04	3
1	0	5	NOV	2022-11-05	1
3	0	5	NOV	2022-11-05	1
1	1	5	NOV	2022-11-05	1
1	1	5	NOV	2022-11-05	1
1	1	5	NOV	2022-11-05	1
1	2	5	NOV	2022-11-05	1
1	2	5	NOV	2022-11-05	1
1	2	5	NOV	2022-11-05	1
3	2	5	NOV	2022-11-05	1
3	2	5	NOV	2022-11-05	1
3	3	5	NOV	2022-11-05	1
2	4	5	NOV	2022-11-05	1
2	5	5	NOV	2022-11-05	1
2	5	5	NOV	2022-11-05	1
2	6	5	NOV	2022-11-05	1
2	6	5	NOV	2022-11-05	1
2	6	5	NOV	2022-11-05	1
2	6	5	NOV	2022-11-05	1
2	6	5	NOV	2022-11-05	1
2	6	5	NOV	2022-11-05	1
2	6	5	NOV	2022-11-05	1
2	0	5	NOV	2022-11-05	2
2	0	5	NOV	2022-11-05	2
2	0	5	NOV	2022-11-05	2
2	0	5	NOV	2022-11-05	2
2	0	5	NOV	2022-11-05	2
3	0	5	NOV	2022-11-05	2
3	0	5	NOV	2022-11-05	2
1	1	5	NOV	2022-11-05	2
1	1	5	NOV	2022-11-05	2
2	1	5	NOV	2022-11-05	2
2	1	5	NOV	2022-11-05	2
2	1	5	NOV	2022-11-05	2
2	1	5	NOV	2022-11-05	2
3	1	5	NOV	2022-11-05	2
3	1	5	NOV	2022-11-05	2
3	1	5	NOV	2022-11-05	2
3	1	5	NOV	2022-11-05	2
3	1	5	NOV	2022-11-05	2
1	2	5	NOV	2022-11-05	2
1	2	5	NOV	2022-11-05	2
1	2	5	NOV	2022-11-05	2
2	2	5	NOV	2022-11-05	2
3	2	5	NOV	2022-11-05	2
3	2	5	NOV	2022-11-05	2
1	3	5	NOV	2022-11-05	2
1	3	5	NOV	2022-11-05	2
1	3	5	NOV	2022-11-05	2
3	3	5	NOV	2022-11-05	2
1	4	5	NOV	2022-11-05	2
1	4	5	NOV	2022-11-05	2
1	2	5	NOV	2022-11-05	3
1	2	5	NOV	2022-11-05	3
1	2	5	NOV	2022-11-05	3
1	2	5	NOV	2022-11-05	3
1	3	5	NOV	2022-11-05	3
1	3	5	NOV	2022-11-05	3
1	3	5	NOV	2022-11-05	3
1	3	5	NOV	2022-11-05	3
1	4	5	NOV	2022-11-05	3
1	4	5	NOV	2022-11-05	3
3	0	6	NOV	2022-11-06	1
3	0	6	NOV	2022-11-06	1
3	0	6	NOV	2022-11-06	1
3	1	6	NOV	2022-11-06	1
3	1	6	NOV	2022-11-06	1
3	1	6	NOV	2022-11-06	1
3	1	6	NOV	2022-11-06	1
3	1	6	NOV	2022-11-06	1
1	2	6	NOV	2022-11-06	1
1	2	6	NOV	2022-11-06	1
1	2	6	NOV	2022-11-06	1
1	2	6	NOV	2022-11-06	1
3	2	6	NOV	2022-11-06	1
3	2	6	NOV	2022-11-06	1
1	3	6	NOV	2022-11-06	1
1	3	6	NOV	2022-11-06	1
1	3	6	NOV	2022-11-06	1
1	3	6	NOV	2022-11-06	1
1	3	6	NOV	2022-11-06	1
1	3	6	NOV	2022-11-06	1
2	3	6	NOV	2022-11-06	1
2	3	6	NOV	2022-11-06	1
2	3	6	NOV	2022-11-06	1
2	3	6	NOV	2022-11-06	1
2	4	6	NOV	2022-11-06	1
2	4	6	NOV	2022-11-06	1
2	4	6	NOV	2022-11-06	1
2	4	6	NOV	2022-11-06	1
2	4	6	NOV	2022-11-06	1
2	4	6	NOV	2022-11-06	1
1	0	6	NOV	2022-11-06	2
1	1	6	NOV	2022-11-06	2
1	1	6	NOV	2022-11-06	2
1	2	6	NOV	2022-11-06	2
1	2	6	NOV	2022-11-06	2
1	2	6	NOV	2022-11-06	2
1	2	6	NOV	2022-11-06	2
1	4	6	NOV	2022-11-06	2
1	4	6	NOV	2022-11-06	2
2	4	6	NOV	2022-11-06	2
2	4	6	NOV	2022-11-06	2
2	5	6	NOV	2022-11-06	2
2	5	6	NOV	2022-11-06	2
2	5	6	NOV	2022-11-06	2
2	5	6	NOV	2022-11-06	2
1	6	6	NOV	2022-11-06	2
2	6	6	NOV	2022-11-06	2
2	6	6	NOV	2022-11-06	2
2	6	6	NOV	2022-11-06	2
2	6	6	NOV	2022-11-06	2
1	0	10	PYR	PYR 1	1
1	0	10	PYR	PYR 1	1
1	1	10	PYR	PYR 1	1
2	1	10	PYR	PYR 1	1
2	1	10	PYR	PYR 1	1
1	2	10	PYR	PYR 1	1
2	2	10	PYR	PYR 1	1
2	2	10	PYR	PYR 1	1
2	2	10	PYR	PYR 1	1
1	3	10	PYR	PYR 1	1
1	3	10	PYR	PYR 1	1
1	4	10	PYR	PYR 1	1
1	4	10	PYR	PYR 1	1
2	4	10	PYR	PYR 1	1
2	6	10	PYR	PYR 1	1
1	0	10	PYR	PYR 1	2
1	0	10	PYR	PYR 1	2
2	0	10	PYR	PYR 1	2
1	1	10	PYR	PYR 1	2
1	1	10	PYR	PYR 1	2
1	1	10	PYR	PYR 1	2
2	1	10	PYR	PYR 1	2
2	1	10	PYR	PYR 1	2
2	1	10	PYR	PYR 1	2
2	1	10	PYR	PYR 1	2
2	1	10	PYR	PYR 1	2
2	1	10	PYR	PYR 1	2
1	2	10	PYR	PYR 1	2
1	2	10	PYR	PYR 1	2
1	2	10	PYR	PYR 1	2
1	2	10	PYR	PYR 1	2
2	2	10	PYR	PYR 1	2
2	2	10	PYR	PYR 1	2
2	3	10	PYR	PYR 1	2
1	4	10	PYR	PYR 1	2
1	0	10	PYR	PYR 1	3
1	0	10	PYR	PYR 1	3
1	0	10	PYR	PYR 1	3
2	0	10	PYR	PYR 1	3
2	0	10	PYR	PYR 1	3
3	0	10	PYR	PYR 1	3
1	1	10	PYR	PYR 1	3
2	1	10	PYR	PYR 1	3
2	1	10	PYR	PYR 1	3
2	1	10	PYR	PYR 1	3
2	1	10	PYR	PYR 1	3
3	1	10	PYR	PYR 1	3
3	1	10	PYR	PYR 1	3
3	1	10	PYR	PYR 1	3
3	1	10	PYR	PYR 1	3
1	2	10	PYR	PYR 1	3
2	2	10	PYR	PYR 1	3
2	2	10	PYR	PYR 1	3
3	2	10	PYR	PYR 1	3
3	2	10	PYR	PYR 1	3
3	2	10	PYR	PYR 1	3
3	2	10	PYR	PYR 1	3
1	3	10	PYR	PYR 1	3
1	3	10	PYR	PYR 1	3
2	3	10	PYR	PYR 1	3
3	3	10	PYR	PYR 1	3
1	4	10	PYR	PYR 1	3
1	4	10	PYR	PYR 1	3
1	4	10	PYR	PYR 1	3
2	5	10	PYR	PYR 1	3
2	1	4	PYR	PYR 2	1
2	1	4	PYR	PYR 2	1
2	1	4	PYR	PYR 2	1
2	1	4	PYR	PYR 2	1
2	1	4	PYR	PYR 2	1
1	2	4	PYR	PYR 2	1
1	2	4	PYR	PYR 2	1
2	2	4	PYR	PYR 2	1
2	2	4	PYR	PYR 2	1
2	2	4	PYR	PYR 2	1
3	2	4	PYR	PYR 2	1
3	2	4	PYR	PYR 2	1
3	2	4	PYR	PYR 2	1
1	3	4	PYR	PYR 2	1
1	3	4	PYR	PYR 2	1
1	3	4	PYR	PYR 2	1
1	3	4	PYR	PYR 2	1
1	3	4	PYR	PYR 2	1
3	3	4	PYR	PYR 2	1
3	3	4	PYR	PYR 2	1
3	3	4	PYR	PYR 2	1
1	4	4	PYR	PYR 2	1
1	4	4	PYR	PYR 2	1
1	4	4	PYR	PYR 2	1
2	4	4	PYR	PYR 2	1
2	4	4	PYR	PYR 2	1
3	5	4	PYR	PYR 2	1
3	5	4	PYR	PYR 2	1
3	5	4	PYR	PYR 2	1
3	5	4	PYR	PYR 2	1
2	0	4	PYR	PYR 2	2
2	0	4	PYR	PYR 2	2
2	1	4	PYR	PYR 2	2
2	1	4	PYR	PYR 2	2
2	1	4	PYR	PYR 2	2
3	1	4	PYR	PYR 2	2
1	2	4	PYR	PYR 2	2
1	2	4	PYR	PYR 2	2
1	2	4	PYR	PYR 2	2
1	2	4	PYR	PYR 2	2
1	2	4	PYR	PYR 2	2
1	2	4	PYR	PYR 2	2
2	2	4	PYR	PYR 2	2
2	2	4	PYR	PYR 2	2
2	2	4	PYR	PYR 2	2
3	2	4	PYR	PYR 2	2
3	2	4	PYR	PYR 2	2
3	2	4	PYR	PYR 2	2
3	2	4	PYR	PYR 2	2
3	2	4	PYR	PYR 2	2
3	2	4	PYR	PYR 2	2
1	3	4	PYR	PYR 2	2
2	3	4	PYR	PYR 2	2
2	3	4	PYR	PYR 2	2
3	3	4	PYR	PYR 2	2
1	4	4	PYR	PYR 2	2
1	4	4	PYR	PYR 2	2
1	4	4	PYR	PYR 2	2
3	4	4	PYR	PYR 2	2
3	5	4	PYR	PYR 2	2
3	0	4	PYR	PYR 2	3
1	1	4	PYR	PYR 2	3
1	2	4	PYR	PYR 2	3
1	2	4	PYR	PYR 2	3
2	2	4	PYR	PYR 2	3
2	2	4	PYR	PYR 2	3
3	2	4	PYR	PYR 2	3
3	2	4	PYR	PYR 2	3
3	2	4	PYR	PYR 2	3
3	2	4	PYR	PYR 2	3
3	2	4	PYR	PYR 2	3
1	3	4	PYR	PYR 2	3
1	3	4	PYR	PYR 2	3
1	3	4	PYR	PYR 2	3
1	3	4	PYR	PYR 2	3
3	3	4	PYR	PYR 2	3
3	3	4	PYR	PYR 2	3
3	3	4	PYR	PYR 2	3
1	4	4	PYR	PYR 2	3
[truncated: 327 more rows]

## Sheet: Daily egg laying & mortality
Day	Cage	Treatment	Eggs	Dead workers
1	CTRL 1	CTRL	0	0
2	CTRL 1	CTRL	0	0
3	CTRL 1	CTRL	0	0
4	CTRL 1	CTRL	43	0
5	CTRL 1	CTRL	59	0
6	CTRL 1	CTRL	69	1
7	CTRL 1	CTRL	108	0
8	CTRL 1	CTRL	12	1
9	CTRL 1	CTRL	55	0
10	CTRL 1	CTRL	113	0
11	CTRL 1	CTRL	63	1
12	CTRL 1	CTRL	2	0
13	CTRL 1	CTRL	66	0
14	CTRL 1	CTRL	93	0
1	CTRL 2	CTRL	0	0
2	CTRL 2	CTRL	0	0
3	CTRL 2	CTRL	0	1
4	CTRL 2	CTRL	0	0
5	CTRL 2	CTRL	0	0
6	CTRL 2	CTRL	0	0
7	CTRL 2	CTRL	0	0
9	CTRL 2	CTRL
10	CTRL 2	CTRL	0	0
11	CTRL 2	CTRL	0	0
12	CTRL 2	CTRL
13	CTRL 2	CTRL
14	CTRL 2	CTRL
1	CTRL 3	CTRL	0	0
2	CTRL 3	CTRL	0	0
3	CTRL 3	CTRL	35	0
4	CTRL 3	CTRL	237	0
5	CTRL 3	CTRL	117	0
6	CTRL 3	CTRL	131	0
7	CTRL 3	CTRL	202	0
8	CTRL 3	CTRL	92	0
9	CTRL 3	CTRL	194	0
10	CTRL 3	CTRL	239	0
11	CTRL 3	CTRL	234	0
12	CTRL 3	CTRL	130	2
13	CTRL 3	CTRL	224	0
14	CTRL 3	CTRL	99	0
1	CTRL 4	CTRL	0	0
2	CTRL 4	CTRL	0	1
3	CTRL 4	CTRL	130	0
4	CTRL 4	CTRL	266	0
5	CTRL 4	CTRL	240	0
6	CTRL 4	CTRL	177	0
7	CTRL 4	CTRL	208	0
8	CTRL 4	CTRL	36	0
9	CTRL 4	CTRL	17	0
10	CTRL 4	CTRL	266	0
11	CTRL 4	CTRL	51	0
12	CTRL 4	CTRL	273	0
13	CTRL 4	CTRL	124	0
14	CTRL 4	CTRL	176	0
1	CTRL 5	CTRL	0	0
2	CTRL 5	CTRL	0	0
3	CTRL 5	CTRL	47	0
4	CTRL 5	CTRL	216	0
5	CTRL 5	CTRL	64	0
6	CTRL 5	CTRL	166	0
7	CTRL 5	CTRL	70	0
8	CTRL 5	CTRL	8	0
9	CTRL 5	CTRL	190	0
10	CTRL 5	CTRL	119	0
11	CTRL 5	CTRL	130	0
12	CTRL 5	CTRL	0	0
13	CTRL 5	CTRL	0	0
14	CTRL 5	CTRL	4	0
1	CTRL 6	CTRL	0	0
2	CTRL 6	CTRL	0	0
3	CTRL 6	CTRL	79	0
4	CTRL 6	CTRL	243	1
5	CTRL 6	CTRL	172	0
6	CTRL 6	CTRL	170	0
7	CTRL 6	CTRL	133	0
8	CTRL 6	CTRL	21	0
9	CTRL 6	CTRL	128	0
10	CTRL 6	CTRL	94	4
11	CTRL 6	CTRL	11	0
12	CTRL 6	CTRL	0	1
13	CTRL 6	CTRL	1	1
14	CTRL 6	CTRL	10	2
1	CTRL 7	CTRL	0	0
2	CTRL 7	CTRL	0	0
3	CTRL 7	CTRL	2	1
4	CTRL 7	CTRL	197	0
5	CTRL 7	CTRL	232	0
6	CTRL 7	CTRL	82	0
7	CTRL 7	CTRL	79	0
8	CTRL 7	CTRL	17	0
9	CTRL 7	CTRL	30	0
10	CTRL 7	CTRL	0	0
11	CTRL 7	CTRL	0	0
12	CTRL 7	CTRL	1	0
13	CTRL 7	CTRL	0	0
14	CTRL 7	CTRL	0	0
1	CTRL 8	CTRL	0	0
2	CTRL 8	CTRL	0	0
3	CTRL 8	CTRL	0	0
4	CTRL 8	CTRL	244	0
5	CTRL 8	CTRL	234	1
6	CTRL 8	CTRL	254	0
7	CTRL 8	CTRL	245	0
8	CTRL 8	CTRL	111	0
9	CTRL 8	CTRL	300	0
10	CTRL 8	CTRL	325	0
11	CTRL 8	CTRL	373	0
12	CTRL 8	CTRL	297	0
13	CTRL 8	CTRL	251	0
14	CTRL 8	CTRL	307	0
1	CTRL 9	CTRL	0	0
2	CTRL 9	CTRL	0	0
3	CTRL 9	CTRL	0	0
4	CTRL 9	CTRL	89	0
5	CTRL 9	CTRL	279	0
6	CTRL 9	CTRL	229	0
7	CTRL 9	CTRL	211	0
8	CTRL 9	CTRL	23	0
9	CTRL 9	CTRL	167	0
10	CTRL 9	CTRL	185	0
11	CTRL 9	CTRL	147	0
12	CTRL 9	CTRL	135	0
13	CTRL 9	CTRL	5	0
14	CTRL 9	CTRL	6	0
1	CTRL 10	CTRL	0	0
2	CTRL 10	CTRL	6	0
3	CTRL 10	CTRL	152	0
4	CTRL 10	CTRL	181	0
5	CTRL 10	CTRL	238	0
6	CTRL 10	CTRL	195	1
7	CTRL 10	CTRL	188	0
8	CTRL 10	CTRL	174	0
9	CTRL 10	CTRL	96	0
10	CTRL 10	CTRL	196	0
11	CTRL 10	CTRL	134	0
12	CTRL 10	CTRL	146	0
13	CTRL 10	CTRL	160	0
14	CTRL 10	CTRL	153	0
1	DIF 1	DIF	0	0
2	DIF 1	DIF	0	0
3	DIF 1	DIF	93	1
4	DIF 1	DIF	28	0
5	DIF 1	DIF	111	0
6	DIF 1	DIF	79	0
7	DIF 1	DIF	75	1
8	DIF 1	DIF	0	0
9	DIF 1	DIF	0	1
10	DIF 1	DIF	0	0
11	DIF 1	DIF	106	0
12	DIF 1	DIF	48	2
13	DIF 1	DIF	1	0
14	DIF 1	DIF	0	1
1	DIF 2	DIF	0	0
2	DIF 2	DIF	0	0
3	DIF 2	DIF	0	0
4	DIF 2	DIF	144	0
5	DIF 2	DIF	68	2
6	DIF 2	DIF	19	0
7	DIF 2	DIF	49	0
8	DIF 2	DIF	67	0
9	DIF 2	DIF	0	0
10	DIF 2	DIF	0	0
11	DIF 2	DIF	0	0
12	DIF 2	DIF	0	0
13	DIF 2	DIF	4	1
14	DIF 2	DIF	0	0
1	DIF 3	DIF	0	0
2	DIF 3	DIF	87	0
3	DIF 3	DIF	256	1
4	DIF 3	DIF	250	1
5	DIF 3	DIF	223	0
6	DIF 3	DIF	249	0
7	DIF 3	DIF	224	0
8	DIF 3	DIF	159	0
9	DIF 3	DIF	246	0
10	DIF 3	DIF	258	0
11	DIF 3	DIF	234	0
12	DIF 3	DIF	119	0
13	DIF 3	DIF	164	1
14	DIF 3	DIF	118	0
1	DIF 4	DIF	0	0
2	DIF 4	DIF	230	0
3	DIF 4	DIF	134	0
4	DIF 4	DIF	67	0
5	DIF 4	DIF	38	0
6	DIF 4	DIF	22	0
7	DIF 4	DIF	80	0
8	DIF 4	DIF	6	0
9	DIF 4	DIF	5	1
10	DIF 4	DIF	170	0
11	DIF 4	DIF	60	0
12	DIF 4	DIF	181	1
13	DIF 4	DIF	0	1
14	DIF 4	DIF	169	1
1	DIF 5	DIF	0	0
2	DIF 5	DIF	0	0
3	DIF 5	DIF	0	0
4	DIF 5	DIF	65	0
5	DIF 5	DIF	25	0
6	DIF 5	DIF
7	DIF 5	DIF	55	0
8	DIF 5	DIF	0	0
9	DIF 5	DIF	0	0
10	DIF 5	DIF	102	0
11	DIF 5	DIF	0	0
12	DIF 5	DIF	20	1
13	DIF 5	DIF	0	0
14	DIF 5	DIF	18	0
1	DIF 6	DIF	0	0
2	DIF 6	DIF	0	1
3	DIF 6	DIF	0	0
4	DIF 6	DIF	35	0
5	DIF 6	DIF	35	0
6	DIF 6	DIF	115	0
7	DIF 6	DIF	104	0
8	DIF 6	DIF	0	0
9	DIF 6	DIF	50	0
10	DIF 6	DIF	0	0
11	DIF 6	DIF	0	0
12	DIF 6	DIF	10	0
13	DIF 6	DIF	0	0
14	DIF 6	DIF	0	1
1	DIF 7	DIF	0	0
2	DIF 7	DIF	0	0
3	DIF 7	DIF	0	0
4	DIF 7	DIF	0	0
5	DIF 7	DIF	0	0
6	DIF 7	DIF	112	0
7	DIF 7	DIF	213	0
8	DIF 7	DIF	0	0
9	DIF 7	DIF	191	0
10	DIF 7	DIF	268	0
11	DIF 7	DIF	268	0
12	DIF 7	DIF	146	0
13	DIF 7	DIF	106	0
14	DIF 7	DIF	416	0
1	DIF 8	DIF	0	0
2	DIF 8	DIF	0	0
3	DIF 8	DIF	0	0
4	DIF 8	DIF	2	1
5	DIF 8	DIF	200	0
6	DIF 8	DIF	261	0
7	DIF 8	DIF	12	1
8	DIF 8	DIF	68	0
9	DIF 8	DIF	18	0
10	DIF 8	DIF	72	0
11	DIF 8	DIF	168	1
12	DIF 8	DIF	2	0
13	DIF 8	DIF	0	0
14	DIF 8	DIF	0	1
1	DIF 9	DIF	0	0
2	DIF 9	DIF	0	0
3	DIF 9	DIF	0	0
4	DIF 9	DIF	0	0
5	DIF 9	DIF	0	0
6	DIF 9	DIF	1	0
7	DIF 9	DIF	29	0
8	DIF 9	DIF	48	0
9	DIF 9	DIF	0	0
10	DIF 9	DIF	0	0
11	DIF 9	DIF	0	0
12	DIF 9	DIF	60	0
13	DIF 9	DIF	47	0
14	DIF 9	DIF	35	0
1	DIF 10	DIF	0	0
2	DIF 10	DIF	0	0
3	DIF 10	DIF	0	0
4	DIF 10	DIF	0	0
5	DIF 10	DIF	122	0
6	DIF 10	DIF	217	0
7	DIF 10	DIF	116	0
8	DIF 10	DIF	0	0
9	DIF 10	DIF	30	0
10	DIF 10	DIF	22	0
11	DIF 10	DIF	0	0
12	DIF 10	DIF	0	0
13	DIF 10	DIF	0	0
14	DIF 10	DIF	0	0
1	MET 1	MET	0	0
2	MET 1	MET	0	0
3	MET 1	MET	2	0
4	MET 1	MET	77	0
5	MET 1	MET	181	0
6	MET 1	MET	164	0
7	MET 1	MET	203	0
8	MET 1	MET	0	0
9	MET 1	MET	59	0
10	MET 1	MET	0	0
11	MET 1	MET	0	0
12	MET 1	MET	0	2
13	MET 1	MET	0	0
14	MET 1	MET	7	0
1	MET 2	MET	0	0
2	MET 2	MET	0	1
3	MET 2	MET	60	0
4	MET 2	MET	0	1
5	MET 2	MET	11	0
6	MET 2	MET	19	1
7	MET 2	MET	41	0
8	MET 2	MET	54	0
9	MET 2	MET	0	0
10	MET 2	MET	0	0
11	MET 2	MET	17	0
12	MET 2	MET	11	0
13	MET 2	MET	18	0
14	MET 2	MET	5	0
1	MET 3	MET	0	0
2	MET 3	MET	0	0
3	MET 3	MET	0	0
4	MET 3	MET	1	0
5	MET 3	MET	0	0
6	MET 3	MET	28	0
7	MET 3	MET	82	0
8	MET 3	MET	0	0
9	MET 3	MET	55	0
10	MET 3	MET	199	0
11	MET 3	MET	181	0
12	MET 3	MET	98	1
13	MET 3	MET	176	0
14	MET 3	MET	156	0
1	MET 4	MET	0	0
2	MET 4	MET	0	0
3	MET 4	MET	0	0
4	MET 4	MET	0	0
5	MET 4	MET	30	0
6	MET 4	MET	2	0
7	MET 4	MET	0	0
8	MET 4	MET	0	0
9	MET 4	MET	0	0
10	MET 4	MET	1	0
11	MET 4	MET	0	0
12	MET 4	MET	0	0
13	MET 4	MET	0	0
14	MET 4	MET	0	0
1	MET 5	MET	0	0
2	MET 5	MET	0	0
3	MET 5	MET	0	0
4	MET 5	MET	129	0
5	MET 5	MET	198	0
6	MET 5	MET	151	0
7	MET 5	MET	56	0
8	MET 5	MET	0	0
9	MET 5	MET	0	0
10	MET 5	MET	0	0
11	MET 5	MET	0	0
12	MET 5	MET	0	1
13	MET 5	MET	0	0
14	MET 5	MET	0	0
1	MET 6	MET	0	0
2	MET 6	MET	0	0
3	MET 6	MET	0	0
4	MET 6	MET	97	0
5	MET 6	MET	0	0
6	MET 6	MET	2	0
7	MET 6	MET	71	1
8	MET 6	MET	0	0
9	MET 6	MET	0	0
10	MET 6	MET	23	0
11	MET 6	MET	0	0
12	MET 6	MET	0	1
13	MET 6	MET	0	0
14	MET 6	MET	0	0
1	MET 7	MET	0	0
2	MET 7	MET	0	1
3	MET 7	MET	0	0
4	MET 7	MET	0	0
5	MET 7	MET	0	0
6	MET 7	MET	0	0
7	MET 7	MET	0	0
8	MET 7	MET	0	0
9	MET 7	MET	0	0
10	MET 7	MET	0	0
11	MET 7	MET	0	0
12	MET 7	MET	0	0
13	MET 7	MET	0	0
14	MET 7	MET	0	0
1	MET 8	MET	0	0
2	MET 8	MET	0	0
3	MET 8	MET	0	0
4	MET 8	MET	0	0
5	MET 8	MET	2	0
6	MET 8	MET	75	0
7	MET 8	MET	204	0
8	MET 8	MET	0	0
9	MET 8	MET	135	0
10	MET 8	MET	241	0
11	MET 8	MET	130	0
12	MET 8	MET	209	0
13	MET 8	MET	72	0
14	MET 8	MET	124	1
1	MET 9	MET	0	0
2	MET 9	MET	59	0
3	MET 9	MET	118	0
4	MET 9	MET	253	0
5	MET 9	MET	229	0
6	MET 9	MET	229	0
7	MET 9	MET	218	0
8	MET 9	MET	136	0
9	MET 9	MET	262	0
10	MET 9	MET	223	0
11	MET 9	MET	291	0
12	MET 9	MET	129	0
13	MET 9	MET	202	0
14	MET 9	MET	200	0
1	MET 10	MET	0	0
2	MET 10	MET	0	0
3	MET 10	MET	0	0
4	MET 10	MET	0	0
5	MET 10	MET	34	0
6	MET 10	MET	59	0
7	MET 10	MET	45	0
8	MET 10	MET	0	0
9	MET 10	MET	13	0
10	MET 10	MET	193	0
11	MET 10	MET	138	0
12	MET 10	MET	121	0
13	MET 10	MET	113	0
14	MET 10	MET	154	0
1	2022-11-01	NOV	0	0
2	2022-11-01	NOV	2	0
3	2022-11-01	NOV	101	0
4	2022-11-01	NOV	262	0
5	2022-11-01	NOV	254	0
6	2022-11-01	NOV	259	0
7	2022-11-01	NOV	246	0
8	2022-11-01	NOV	270	1
9	2022-11-01	NOV	230	0
10	2022-11-01	NOV	105	0
11	2022-11-01	NOV	282	0
12	2022-11-01	NOV	287	0
13	2022-11-01	NOV	193	0
14	2022-11-01	NOV	306	0
1	2022-11-02	NOV	0	0
2	2022-11-02	NOV	5	0
3	2022-11-02	NOV	72	0
4	2022-11-02	NOV	259	0
5	2022-11-02	NOV	197	0
6	2022-11-02	NOV	196	0
7	2022-11-02	NOV	208	0
8	2022-11-02	NOV	143	0
9	2022-11-02	NOV	156	0
10	2022-11-02	NOV	224	0
11	2022-11-02	NOV	103	0
12	2022-11-02	NOV	146	0
13	2022-11-02	NOV	118	0
14	2022-11-02	NOV	144	0
1	2022-11-03	NOV	0	0
2	2022-11-03	NOV	0	0
3	2022-11-03	NOV	3	0
4	2022-11-03	NOV	243	0
5	2022-11-03	NOV	53	0
6	2022-11-03	NOV	216	0
7	2022-11-03	NOV	150	0
8	2022-11-03	NOV	48	0
9	2022-11-03	NOV	103	0
10	2022-11-03	NOV	115	1
12	2022-11-03	NOV	2	0
13	2022-11-03	NOV	93	0
14	2022-11-03	NOV	124	0
1	2022-11-04	NOV	0	0
2	2022-11-04	NOV	0	0
3	2022-11-04	NOV	0	0
4	2022-11-04	NOV	0	0
5	2022-11-04	NOV	0	0
6	2022-11-04	NOV	0	0
7	2022-11-04	NOV	0	0
8	2022-11-04	NOV	0	0
9	2022-11-04	NOV	0	0
10	2022-11-04	NOV	0	0
11	2022-11-04	NOV	0	0
12	2022-11-04	NOV	0	2
13	2022-11-04	NOV	0	0
14	2022-11-04	NOV	0	1
1	2022-11-05	NOV	0	0
2	2022-11-05	NOV	75	0
3	2022-11-05	NOV	158	0
4	2022-11-05	NOV	155	0
5	2022-11-05	NOV	5	0
6	2022-11-05	NOV	154	0
7	2022-11-05	NOV	73	0
8	2022-11-05	NOV	51	0
9	2022-11-05	NOV	34	0
10	2022-11-05	NOV	59	0
11	2022-11-05	NOV	0	0
12	2022-11-05	NOV	0	0
13	2022-11-05	NOV
14	2022-11-05	NOV	113	0
1	2022-11-06	NOV	0	0
2	2022-11-06	NOV	0	0
3	2022-11-06	NOV	0	0
4	2022-11-06	NOV	92	0
5	2022-11-06	NOV	64	0
6	2022-11-06	NOV	0	0
7	2022-11-06	NOV	20	0
8	2022-11-06	NOV	30	0
9	2022-11-06	NOV	0	0
10	2022-11-06	NOV	15	0
11	2022-11-06	NOV	0	0
12	2022-11-06	NOV	43	2
13	2022-11-06	NOV	27	0
14	2022-11-06	NOV	3	0
1	2022-11-07	NOV	0	0
2	2022-11-07	NOV	0	0
3	2022-11-07	NOV	0	0
4	2022-11-07	NOV	22	0
5	2022-11-07	NOV	18	0
6	2022-11-07	NOV	7	0
7	2022-11-07	NOV	0	0
8	2022-11-07	NOV	0	0
9	2022-11-07	NOV	0	0
10	2022-11-07	NOV	0	0
11	2022-11-07	NOV	0	0
12	2022-11-07	NOV	0	0
13	2022-11-07	NOV	0	0
14	2022-11-07	NOV	0	0
1	2022-11-08	NOV	0	0
2	2022-11-08	NOV	0	0
3	2022-11-08	NOV	0	0
4	2022-11-08	NOV	110	0
5	2022-11-08	NOV	163	0
6	2022-11-08	NOV	15	0
7	2022-11-08	NOV	13	0
8	2022-11-08	NOV	79	0
9	2022-11-08	NOV	19	0
10	2022-11-08	NOV	77	0
11	2022-11-08	NOV	18	0
12	2022-11-08	NOV	1	0
13	2022-11-08	NOV	0	0
14	2022-11-08	NOV	0	0
1	2022-11-09	NOV	0	0
2	2022-11-09	NOV	0	0
3	2022-11-09	NOV	0	0
4	2022-11-09	NOV	0	0
5	2022-11-09	NOV	132	0
6	2022-11-09	NOV	216	0
7	2022-11-09	NOV	198	0
8	2022-11-09	NOV	65	0
9	2022-11-09	NOV	138	0
10	2022-11-09	NOV	132	0
11	2022-11-09	NOV	2	0
12	2022-11-09	NOV	4	1
13	2022-11-09	NOV	134	0
14	2022-11-09	NOV	112	0
1	2022-11-10	NOV	0	0
2	2022-11-10	NOV	0	0
3	2022-11-10	NOV	0	0
4	2022-11-10	NOV	83	0
5	2022-11-10	NOV	25	0
6	2022-11-10	NOV	60	0
7	2022-11-10	NOV	91	4
8	2022-11-10	NOV	88	0
9	2022-11-10	NOV	1	0
10	2022-11-10	NOV	1	0
11	2022-11-10	NOV	0	0
12	2022-11-10	NOV	167	1
13	2022-11-10	NOV	133	0
14	2022-11-10	NOV	4	0
1	PYR 1	PYR	0	0
2	PYR 1	PYR	77	0
3	PYR 1	PYR	192	0
4	PYR 1	PYR	252	0
5	PYR 1	PYR	205	0
6	PYR 1	PYR	204	0
7	PYR 1	PYR	197	0
8	PYR 1	PYR	72	0
9	PYR 1	PYR	136	0
10	PYR 1	PYR	157	1
11	PYR 1	PYR	177	0
12	PYR 1	PYR	3	1
13	PYR 1	PYR	5	0
14	PYR 1	PYR	155	0
1	PYR 2	PYR	0	0
2	PYR 2	PYR	0	0
3	PYR 2	PYR	0	0
4	PYR 2	PYR	103	0
5	PYR 2	PYR	83	0
6	PYR 2	PYR	223	0
7	PYR 2	PYR	212	0
8	PYR 2	PYR	0	0
9	PYR 2	PYR	91	0
10	PYR 2	PYR	256	0
11	PYR 2	PYR	147	0
12	PYR 2	PYR	154	2
13	PYR 2	PYR	20	0
14	PYR 2	PYR	144	0
1	PYR 3	PYR	0	0
2	PYR 3	PYR	136	0
3	PYR 3	PYR	248	0
4	PYR 3	PYR	272	0
5	PYR 3	PYR	235	1
6	PYR 3	PYR	241	0
7	PYR 3	PYR	229	0
8	PYR 3	PYR	14	0
9	PYR 3	PYR	175	0
10	PYR 3	PYR	150	0
11	PYR 3	PYR	165	0
12	PYR 3	PYR	36	0
13	PYR 3	PYR	119	0
14	PYR 3	PYR	69	0
1	PYR 4	PYR	0	0
2	PYR 4	PYR	9	0
3	PYR 4	PYR	0	0
4	PYR 4	PYR	94	0
5	PYR 4	PYR	80	0
6	PYR 4	PYR	0	0
7	PYR 4	PYR	61	0
8	PYR 4	PYR	0	0
9	PYR 4	PYR	36	0
10	PYR 4	PYR	0	0
11	PYR 4	PYR	0	0
12	PYR 4	PYR	0	1
13	PYR 4	PYR	13	1
14	PYR 4	PYR	0	0
1	PYR 5	PYR	0	0
2	PYR 5	PYR	0	0
3	PYR 5	PYR	0	0
4	PYR 5	PYR	0	0
5	PYR 5	PYR	0	0
6	PYR 5	PYR	0	0
7	PYR 5	PYR	1	0
8	PYR 5	PYR	0	0
9	PYR 5	PYR	0	0
10	PYR 5	PYR	48	0
11	PYR 5	PYR	0	0
12	PYR 5	PYR	0	0
13	PYR 5	PYR	11	0
14	PYR 5	PYR	64	0
1	PYR 6	PYR	0	0
2	PYR 6	PYR	0	0
3	PYR 6	PYR	41	0
4	PYR 6	PYR	183	0
5	PYR 6	PYR	93	0
6	PYR 6	PYR	181	1
7	PYR 6	PYR	114	0
8	PYR 6	PYR	0	0
9	PYR 6	PYR	90	0
10	PYR 6	PYR	216	0
11	PYR 6	PYR	230	0
12	PYR 6	PYR	175	1
13	PYR 6	PYR	124	0
14	PYR 6	PYR	172	0
1	PYR 7	PYR	0	0
2	PYR 7	PYR	0	0
3	PYR 7	PYR	0	0
4	PYR 7	PYR	0	0
5	PYR 7	PYR	5	0
6	PYR 7	PYR	54	0
7	PYR 7	PYR	124	0
8	PYR 7	PYR	117	0
9	PYR 7	PYR	138	0
10	PYR 7	PYR	135	0
11	PYR 7	PYR	138	0
12	PYR 7	PYR	114	0
13	PYR 7	PYR	97	0
14	PYR 7	PYR	136	0
1	PYR 8	PYR	0	0
2	PYR 8	PYR	6	0
3	PYR 8	PYR	220	0
4	PYR 8	PYR	241	0
5	PYR 8	PYR	241	2
6	PYR 8	PYR	214	1
7	PYR 8	PYR	195	0
8	PYR 8	PYR	57	0
9	PYR 8	PYR	200	0
10	PYR 8	PYR	252	1
11	PYR 8	PYR	157	0
12	PYR 8	PYR	191	2
13	PYR 8	PYR	208	0
14	PYR 8	PYR	159	0
1	PYR 9	PYR	0	0
2	PYR 9	PYR	0	0
3	PYR 9	PYR	0	0
4	PYR 9	PYR	0	0
5	PYR 9	PYR	109	0
6	PYR 9	PYR	36	0
7	PYR 9	PYR	7	0
8	PYR 9	PYR	0	0
9	PYR 9	PYR	36	0
10	PYR 9	PYR	0	0
11	PYR 9	PYR	17	0
12	PYR 9	PYR	34	1
13	PYR 9	PYR	150	0
14	PYR 9	PYR	89	0
1	PYR 10	PYR	0	0
2	PYR 10	PYR	0	0
3	PYR 10	PYR	30	0
4	PYR 10	PYR	208	0
5	PYR 10	PYR	165	0
6	PYR 10	PYR	80	0
7	PYR 10	PYR	202	0
8	PYR 10	PYR	88	1
9	PYR 10	PYR	0	0
10	PYR 10	PYR	0	1
11	PYR 10	PYR	196	0
12	PYR 10	PYR	51	1
13	PYR 10	PYR	71	0
14	PYR 10	PYR	0	0

## Sheet: Egg eclosion - percent
Treatment	Cage	Eggs	Hatched	Percent
CTRL	CTRL 3	92	85	92.3913
CTRL	CTRL 8	106	101	95.283
CTRL	CTRL 9	20	19	95
CTRL	CTRL 10	67	60	89.5522
CTRL	CTRL 6	15	10	66.6667
CTRL	CTRL 4	30	22	73.3333
DIF	DIF 9	45	44	97.7778
DIF	DIF 2	55	50	90.9091
DIF	DIF 3	160	158	98.75
DIF	DIF 8	50	41	82
DIF	DIF 3	166	152	91.5663
MET	MET 2	48	46	95.8333
MET	MET 9	132	132	100
MET	MET 9	220	211	95.9091
MET	MET 8	125	113	90.4
MET	MET 1	56	45	80.3571
NOV	NOV 9	61	59	96.7213
NOV	NOV 3	45	36	80
NOV	NOV 6	30	24	80
NOV	NOV 10	79	63	79.7468
NOV	NOV 5	47	44	93.617
NOV	NOV 8	72	67	93.0556
NOV	NOV 2	137	124	90.5109
NOV	NOV 1	211	197	93.3649
PYR	PYR 7	121	115	95.0413
PYR	PYR 10	89	88	98.8764
PYR	PYR 1	40	39	97.5
PYR	PYR 3	160	150	93.75
PYR	PYR 8	57	52	91.2281

## Sheet: Sheet1
Treatment	QMC	hatch	Day
P	P8	1	1
P	P8	1	1
P	P8	1	1
P	P8	1	1
P	P8	1	1
P	P8	1	1
P	P8	1	1
P	P8	1	1
P	P8	1	1
P	P8	1	1
P	P8	1	1
P	P8	1	1
P	P8	1	1
P	P8	1	1
P	P8	1	1
P	P8	1	1
P	P8	1	1
P	P8	1	1
P	P8	1	1
P	P8	1	1
P	P8	1	1
P	P8	1	1
P	P8	1	1
P	P8	1	1
P	P8	1	1
P	P8	1	1
P	P8	1	1
P	P8	1	1
P	P8	1	1
P	P8	1	1
P	P8	1	1
P	P8	1	1
P	P8	1	1
P	P8	1	1
P	P8	1	1
P	P8	1	1
P	P8	1	1
P	P8	1	1
P	P8	1	1
P	P8	1	1
P	P8	1	1
P	P8	1	1
P	P8	1	1
P	P8	1	1
P	P8	1	1
P	P8	1	1
P	P8	1	1
P	P8	1	1
P	P8	1	1
P	P8	1	1
P	P8	1	1
P	P8	1	1
P	P8	0	1
P	P8	0	1
P	P8	0	1
P	P8	0	1
P	P8	0	1
P	P7	1	1
P	P7	1	1
P	P7	1	1
P	P7	1	1
P	P7	1	1
P	P7	1	1
P	P7	1	1
P	P7	1	1
P	P7	1	1
P	P7	1	1
P	P7	1	1
P	P7	1	1
P	P7	1	1
P	P7	1	1
P	P7	1	1
P	P7	1	1
P	P7	1	1
P	P7	1	1
P	P7	1	1
P	P7	1	1
P	P7	1	1
P	P7	1	1
P	P7	1	1
P	P7	1	1
P	P7	1	1
P	P7	1	1
P	P7	1	1
P	P7	1	1
P	P7	1	1
P	P7	1	1
P	P7	1	1
P	P7	1	1
P	P7	1	1
P	P7	1	1
P	P7	1	1
P	P7	1	1
P	P7	1	1
P	P7	1	1
P	P7	1	1
P	P7	1	1
P	P7	1	1
P	P7	1	1
P	P7	1	1
P	P7	1	1
P	P7	1	1
P	P7	1	1
P	P7	1	1
P	P7	1	1
P	P7	1	1
P	P7	1	1
P	P7	1	1
P	P7	1	1
P	P7	1	1
P	P7	1	1
P	P7	1	1
P	P7	1	1
P	P7	1	1
P	P7	1	1
P	P7	1	1
P	P7	1	1
P	P7	1	1
P	P7	1	1
P	P7	1	1
P	P7	1	1
P	P7	1	1
P	P7	1	1
P	P7	1	1
P	P7	1	1
P	P7	1	1
P	P7	1	1
P	P7	1	1
P	P7	1	1
P	P7	1	1
P	P7	1	1
P	P7	1	1
P	P7	1	1
P	P7	1	1
P	P7	1	1
P	P7	1	1
P	P7	1	1
P	P7	1	1
P	P7	1	1
P	P7	1	1
P	P7	1	1
P	P7	1	1
P	P7	1	1
P	P7	1	1
P	P7	1	1
P	P7	1	1
P	P7	1	1
P	P7	1	1
P	P7	1	1
P	P7	1	1
P	P7	1	1
P	P7	1	1
P	P7	1	1
P	P7	1	1
P	P7	1	1
P	P7	1	1
P	P7	1	1
P	P7	1	1
P	P7	1	1
P	P7	1	1
P	P7	1	1
P	P7	1	1
P	P7	1	1
P	P7	1	1
P	P7	1	1
P	P7	1	1
P	P7	1	1
P	P7	1	1
P	P7	1	1
P	P7	1	1
P	P7	1	1
P	P7	1	1
P	P7	0	1
P	P7	0	1
P	P7	0	1
P	P7	0	1
P	P7	0	1
P	P7	0	1
P	P10	1	1
P	P10	1	1
P	P10	1	1
P	P10	1	1
P	P10	1	1
P	P10	1	1
P	P10	1	1
P	P10	1	1
P	P10	1	1
P	P10	1	1
P	P10	1	1
P	P10	1	1
P	P10	1	1
P	P10	1	1
P	P10	1	1
P	P10	1	1
P	P10	1	1
P	P10	1	1
P	P10	1	1
P	P10	1	1
P	P10	1	1
P	P10	1	1
P	P10	1	1
P	P10	1	1
P	P10	1	1
P	P10	1	1
P	P10	1	1
P	P10	1	1
P	P10	1	1
P	P10	1	1
P	P10	1	1
P	P10	1	1
P	P10	1	1
P	P10	1	1
P	P10	1	1
P	P10	1	1
P	P10	1	1
P	P10	1	1
P	P10	1	1
P	P10	1	1
P	P10	1	1
P	P10	1	1
P	P10	1	1
P	P10	1	1
P	P10	1	1
P	P10	1	1
P	P10	1	1
P	P10	1	1
P	P10	1	1
P	P10	1	1
P	P10	1	1
P	P10	1	1
P	P10	1	1
P	P10	1	1
P	P10	1	1
P	P10	1	1
P	P10	1	1
P	P10	1	1
P	P10	1	1
P	P10	1	1
P	P10	1	1
P	P10	1	1
P	P10	1	1
P	P10	1	1
P	P10	1	1
P	P10	1	1
P	P10	1	1
P	P10	1	1
P	P10	1	1
P	P10	1	1
P	P10	1	1
P	P10	1	1
P	P10	1	1
P	P10	1	1
P	P10	1	1
P	P10	1	1
P	P10	1	1
P	P10	1	1
P	P10	1	1
P	P10	1	1
P	P10	1	1
P	P10	1	1
P	P10	1	1
P	P10	1	1
P	P10	1	1
P	P10	1	1
P	P10	1	1
P	P10	1	1
P	P10	0	1
P	P1	1	1
P	P1	1	1
P	P1	1	1
P	P1	1	1
P	P1	1	1
P	P1	1	1
P	P1	1	1
P	P1	1	1
P	P1	1	1
P	P1	1	1
P	P1	1	1
P	P1	1	1
P	P1	1	1
P	P1	1	1
P	P1	1	1
P	P1	1	1
P	P1	1	1
P	P1	1	1
P	P1	1	1
P	P1	1	1
P	P1	1	1
P	P1	1	1
P	P1	1	1
P	P1	1	1
P	P1	1	1
P	P1	1	1
P	P1	1	1
P	P1	1	1
P	P1	1	1
P	P1	1	1
P	P1	1	1
P	P1	1	1
P	P1	1	1
P	P1	1	1
P	P1	1	1
P	P1	1	1
P	P1	1	1
P	P1	1	1
P	P1	1	1
P	P1	0	1
N	N9	1	1
N	N9	1	1
N	N9	1	1
N	N9	1	1
N	N9	1	1
N	N9	1	1
N	N9	1	1
N	N9	1	1
N	N9	1	1
N	N9	1	1
N	N9	1	1
N	N9	1	1
N	N9	1	1
N	N9	1	1
N	N9	1	1
N	N9	1	1
N	N9	1	1
N	N9	1	1
N	N9	1	1
N	N9	1	1
N	N9	1	1
N	N9	1	1
N	N9	1	1
N	N9	1	1
N	N9	1	1
N	N9	1	1
N	N9	1	1
N	N9	1	1
N	N9	1	1
N	N9	1	1
N	N9	1	1
N	N9	1	1
N	N9	1	1
N	N9	1	1
N	N9	1	1
N	N9	1	1
N	N9	1	1
N	N9	1	1
N	N9	1	1
N	N9	1	1
N	N9	1	1
N	N9	1	1
N	N9	1	1
N	N9	1	1
N	N9	1	1
N	N9	1	1
N	N9	1	1
N	N9	1	1
N	N9	1	1
N	N9	1	1
N	N9	1	1
N	N9	1	1
N	N9	1	1
N	N9	1	1
N	N9	1	1
N	N9	1	1
N	N9	1	1
N	N9	1	1
N	N9	1	1
N	N9	0	1
N	N9	0	1
N	N3	1	1
N	N3	1	1
N	N3	1	1
N	N3	1	1
N	N3	1	1
N	N3	1	1
N	N3	1	1
N	N3	1	1
N	N3	1	1
N	N3	1	1
N	N3	1	1
N	N3	1	1
N	N3	1	1
N	N3	1	1
N	N3	1	1
N	N3	1	1
N	N3	1	1
N	N3	1	1
N	N3	1	1
N	N3	1	1
N	N3	1	1
N	N3	1	1
N	N3	1	1
N	N3	1	1
N	N3	1	1
N	N3	1	1
N	N3	1	1
N	N3	1	1
N	N3	1	1
N	N3	1	1
N	N3	1	1
N	N3	1	1
N	N3	1	1
N	N3	1	1
N	N3	1	1
N	N3	1	1
N	N3	0	1
N	N3	0	1
N	N3	0	1
N	N3	0	1
N	N3	0	1
N	N3	0	1
N	N3	0	1
N	N3	0	1
N	N3	0	1
N	N6	1	1
N	N6	1	1
N	N6	1	1
N	N6	1	1
N	N6	1	1
N	N6	1	1
N	N6	1	1
N	N6	1	1
N	N6	1	1
N	N6	1	1
N	N6	1	1
N	N6	1	1
N	N6	1	1
N	N6	1	1
N	N6	1	1
N	N6	1	1
N	N6	1	1
N	N6	1	1
N	N6	1	1
N	N6	1	1
N	N6	1	1
N	N6	1	1
N	N6	1	1
N	N6	1	1
N	N6	0	1
N	N6	0	1
N	N6	0	1
N	N6	0	1
N	N6	0	1
N	N6	0	1
N	N10	1	1
N	N10	1	1
N	N10	1	1
N	N10	1	1
N	N10	1	1
N	N10	1	1
N	N10	1	1
N	N10	1	1
N	N10	1	1
N	N10	1	1
N	N10	1	1
N	N10	1	1
N	N10	1	1
N	N10	1	1
N	N10	1	1
N	N10	1	1
N	N10	1	1
N	N10	1	1
N	N10	1	1
N	N10	1	1
N	N10	1	1
N	N10	1	1
N	N10	1	1
N	N10	1	1
N	N10	1	1
N	N10	1	1
N	N10	1	1
N	N10	1	1
N	N10	1	1
N	N10	1	1
N	N10	1	1
N	N10	1	1
N	N10	1	1
N	N10	1	1
N	N10	1	1
N	N10	1	1
N	N10	1	1
N	N10	1	1
N	N10	1	1
N	N10	1	1
N	N10	1	1
N	N10	1	1
N	N10	1	1
N	N10	1	1
N	N10	1	1
N	N10	1	1
N	N10	1	1
N	N10	1	1
N	N10	1	1
N	N10	1	1
N	N10	1	1
N	N10	1	1
N	N10	1	1
N	N10	1	1
N	N10	1	1
N	N10	1	1
N	N10	1	1
N	N10	1	1
N	N10	1	1
N	N10	1	1
N	N10	1	1
N	N10	1	1
N	N10	1	1
N	N10	0	1
N	N10	0	1
N	N10	0	1
N	N10	0	1
N	N10	0	1
N	N10	0	1
N	N10	0	1
N	N10	0	1
N	N10	0	1
N	N10	0	1
N	N10	0	1
N	N10	0	1
N	N10	0	1
N	N10	0	1
N	N10	0	1
N	N10	0	1
D	D9	1	1
D	D9	1	1
D	D9	1	1
D	D9	1	1
D	D9	1	1
D	D9	1	1
D	D9	1	1
D	D9	1	1
D	D9	1	1
D	D9	1	1
D	D9	1	1
D	D9	1	1
D	D9	1	1
D	D9	1	1
D	D9	1	1
D	D9	1	1
D	D9	1	1
D	D9	1	1
D	D9	1	1
D	D9	1	1
D	D9	1	1
D	D9	1	1
D	D9	1	1
D	D9	1	1
D	D9	1	1
D	D9	1	1
D	D9	1	1
D	D9	1	1
D	D9	1	1
D	D9	1	1
D	D9	1	1
D	D9	1	1
D	D9	1	1
D	D9	1	1
D	D9	1	1
D	D9	1	1
D	D9	1	1
D	D9	1	1
D	D9	1	1
D	D9	1	1
D	D9	1	1
D	D9	1	1
D	D9	1	1
D	D9	1	1
D	D9	0	1
N	N5	1	1
N	N5	1	1
N	N5	1	1
N	N5	1	1
N	N5	1	1
N	N5	1	1
N	N5	1	1
N	N5	1	1
N	N5	1	1
N	N5	1	1
N	N5	1	1
N	N5	1	1
N	N5	1	1
N	N5	1	1
N	N5	1	1
N	N5	1	1
N	N5	1	1
N	N5	1	1
N	N5	1	1
N	N5	1	1
N	N5	1	1
N	N5	1	1
N	N5	1	1
N	N5	1	1
N	N5	1	1
N	N5	1	1
N	N5	1	1
N	N5	1	1
N	N5	1	1
N	N5	1	1
N	N5	1	1
N	N5	1	1
N	N5	1	1
N	N5	1	1
N	N5	1	1
N	N5	1	1
N	N5	1	1
N	N5	1	1
N	N5	1	1
N	N5	1	1
N	N5	1	1
N	N5	1	1
N	N5	1	1
N	N5	1	1
N	N5	0	1
N	N5	0	1
N	N5	0	1
N	N8	1	1
N	N8	1	1
N	N8	1	1
N	N8	1	1
N	N8	1	1
N	N8	1	1
N	N8	1	1
N	N8	1	1
N	N8	1	1
N	N8	1	1
N	N8	1	1
N	N8	1	1
N	N8	1	1
N	N8	1	1
N	N8	1	1
N	N8	1	1
N	N8	1	1
N	N8	1	1
N	N8	1	1
N	N8	1	1
N	N8	1	1
N	N8	1	1
N	N8	1	1
N	N8	1	1
N	N8	1	1
N	N8	1	1
N	N8	1	1
N	N8	1	1
N	N8	1	1
N	N8	1	1
N	N8	1	1
N	N8	1	1
N	N8	1	1
N	N8	1	1
N	N8	1	1
N	N8	1	1
N	N8	1	1
N	N8	1	1
N	N8	1	1
N	N8	1	1
N	N8	1	1
N	N8	1	1
N	N8	1	1
N	N8	1	1
N	N8	1	1
N	N8	1	1
N	N8	1	1
N	N8	1	1
N	N8	1	1
N	N8	1	1
N	N8	1	1
N	N8	1	1
N	N8	1	1
N	N8	1	1
N	N8	1	1
N	N8	1	1
N	N8	1	1
N	N8	1	1
N	N8	1	1
N	N8	1	1
N	N8	1	1
N	N8	1	1
N	N8	1	1
N	N8	1	1
N	N8	1	1
N	N8	1	1
N	N8	1	1
N	N8	0	1
N	N8	0	1
N	N8	0	1
N	N8	0	1
N	N8	0	1
N	N2	1	1
N	N2	1	1
N	N2	1	1
N	N2	1	1
N	N2	1	1
N	N2	1	1
N	N2	1	1
N	N2	1	1
N	N2	1	1
N	N2	1	1
N	N2	1	1
N	N2	1	1
N	N2	1	1
N	N2	1	1
N	N2	1	1
N	N2	1	1
N	N2	1	1
N	N2	1	1
N	N2	1	1
N	N2	1	1
N	N2	1	1
N	N2	1	1
N	N2	1	1
N	N2	1	1
N	N2	1	1
N	N2	1	1
N	N2	1	1
N	N2	1	1
N	N2	1	1
N	N2	1	1
N	N2	1	1
N	N2	1	1
N	N2	1	1
N	N2	1	1
N	N2	1	1
N	N2	1	1
N	N2	1	1
N	N2	1	1
N	N2	1	1
N	N2	1	1
N	N2	1	1
N	N2	1	1
N	N2	1	1
N	N2	1	1
N	N2	1	1
N	N2	1	1
N	N2	1	1
N	N2	1	1
N	N2	1	1
N	N2	1	1
N	N2	1	1
N	N2	1	1
N	N2	1	1
N	N2	1	1
N	N2	1	1
N	N2	1	1
N	N2	1	1
N	N2	1	1
N	N2	1	1
N	N2	1	1
N	N2	1	1
N	N2	1	1
N	N2	1	1
N	N2	1	1
N	N2	1	1
N	N2	1	1
N	N2	1	1
N	N2	1	1
N	N2	1	1
N	N2	1	1
N	N2	1	1
N	N2	1	1
N	N2	1	1
N	N2	1	1
N	N2	1	1
N	N2	1	1
N	N2	1	1
N	N2	1	1
N	N2	1	1
N	N2	1	1
N	N2	1	1
N	N2	1	1
N	N2	1	1
N	N2	1	1
N	N2	1	1
N	N2	1	1
N	N2	1	1
N	N2	1	1
N	N2	1	1
N	N2	1	1
N	N2	1	1
N	N2	1	1
N	N2	1	1
N	N2	1	1
N	N2	1	1
N	N2	1	1
N	N2	1	1
N	N2	1	1
N	N2	1	1
N	N2	1	1
N	N2	1	1
N	N2	1	1
N	N2	1	1
N	N2	1	1
N	N2	1	1
N	N2	1	1
N	N2	1	1
N	N2	1	1
N	N2	1	1
N	N2	1	1
N	N2	1	1
N	N2	1	1
N	N2	1	1
N	N2	1	1
N	N2	1	1
N	N2	1	1
N	N2	1	1
N	N2	1	1
N	N2	1	1
N	N2	1	1
N	N2	1	1
N	N2	1	1
N	N2	1	1
N	N2	1	1
N	N2	0	1
N	N2	0	1
N	N2	0	1
N	N2	0	1
N	N2	0	1
N	N2	0	1
N	N2	0	1
N	N2	0	1
N	N2	0	1
N	N2	0	1
N	N2	0	1
N	N2	0	1
N	N2	0	1
M	M2	1	1
M	M2	1	1
M	M2	1	1
M	M2	1	1
M	M2	1	1
M	M2	1	1
M	M2	1	1
M	M2	1	1
M	M2	1	1
M	M2	1	1
M	M2	1	1
M	M2	1	1
M	M2	1	1
M	M2	1	1
M	M2	1	1
M	M2	1	1
M	M2	1	1
M	M2	1	1
M	M2	1	1
M	M2	1	1
M	M2	1	1
M	M2	1	1
M	M2	1	1
M	M2	1	1
M	M2	1	1
M	M2	1	1
M	M2	1	1
M	M2	1	1
M	M2	1	1
M	M2	1	1
M	M2	1	1
M	M2	1	1
M	M2	1	1
M	M2	1	1
M	M2	1	1
M	M2	1	1
M	M2	1	1
M	M2	1	1
M	M2	1	1
M	M2	1	1
M	M2	1	1
M	M2	1	1
M	M2	1	1
M	M2	1	1
M	M2	1	1
M	M2	1	1
M	M2	0	1
M	M2	0	1
M	M9	1	1
M	M9	1	1
M	M9	1	1
M	M9	1	1
M	M9	1	1
M	M9	1	1
M	M9	1	1
M	M9	1	1
M	M9	1	1
M	M9	1	1
M	M9	1	1
M	M9	1	1
M	M9	1	1
M	M9	1	1
M	M9	1	1
M	M9	1	1
M	M9	1	1
M	M9	1	1
M	M9	1	1
M	M9	1	1
M	M9	1	1
M	M9	1	1
M	M9	1	1
M	M9	1	1
M	M9	1	1
M	M9	1	1
M	M9	1	1
M	M9	1	1
M	M9	1	1
M	M9	1	1
M	M9	1	1
M	M9	1	1
M	M9	1	1
M	M9	1	1
M	M9	1	1
M	M9	1	1
M	M9	1	1
M	M9	1	1
M	M9	1	1
M	M9	1	1
M	M9	1	1
M	M9	1	1
M	M9	1	1
M	M9	1	1
M	M9	1	1
M	M9	1	1
M	M9	1	1
M	M9	1	1
M	M9	1	1
M	M9	1	1
M	M9	1	1
M	M9	1	1
M	M9	1	1
M	M9	1	1
M	M9	1	1
M	M9	1	1
M	M9	1	1
M	M9	1	1
M	M9	1	1
M	M9	1	1
M	M9	1	1
M	M9	1	1
M	M9	1	1
M	M9	1	1
M	M9	1	1
M	M9	1	1
M	M9	1	1
M	M9	1	1
M	M9	1	1
M	M9	1	1
M	M9	1	1
M	M9	1	1
M	M9	1	1
M	M9	1	1
M	M9	1	1
M	M9	1	1
M	M9	1	1
M	M9	1	1
M	M9	1	1
M	M9	1	1
M	M9	1	1
M	M9	1	1
M	M9	1	1
M	M9	1	1
M	M9	1	1
M	M9	1	1
M	M9	1	1
M	M9	1	1
M	M9	1	1
M	M9	1	1
M	M9	1	1
M	M9	1	1
M	M9	1	1
M	M9	1	1
M	M9	1	1
M	M9	1	1
M	M9	1	1
M	M9	1	1
M	M9	1	1
M	M9	1	1
M	M9	1	1
M	M9	1	1
M	M9	1	1
M	M9	1	1
M	M9	1	1
M	M9	1	1
M	M9	1	1
M	M9	1	1
M	M9	1	1
M	M9	1	1
M	M9	1	1
M	M9	1	1
M	M9	1	1
M	M9	1	1
M	M9	1	1
M	M9	1	1
M	M9	1	1
M	M9	1	1
M	M9	1	1
M	M9	1	1
M	M9	1	1
M	M9	1	1
M	M9	1	1
M	M9	1	1
M	M9	1	1
M	M9	1	1
M	M9	1	1
M	M9	1	1
M	M9	1	1
M	M9	1	1
M	M9	1	1
M	M9	1	1
D	D2	1	1
D	D2	1	1
D	D2	1	1
D	D2	1	1
D	D2	1	1
D	D2	1	1
D	D2	1	1
D	D2	1	1
D	D2	1	1
D	D2	1	1
D	D2	1	1
D	D2	1	1
D	D2	1	1
D	D2	1	1
D	D2	1	1
D	D2	1	1
D	D2	1	1
D	D2	1	1
D	D2	1	1
D	D2	1	1
D	D2	1	1
D	D2	1	1
D	D2	1	1
D	D2	1	1
D	D2	1	1
D	D2	1	1
D	D2	1	1
D	D2	1	1
D	D2	1	1
D	D2	1	1
D	D2	1	1
D	D2	1	1
D	D2	1	1
D	D2	1	1
D	D2	1	1
D	D2	1	1
D	D2	1	1
D	D2	1	1
D	D2	1	1
D	D2	1	1
D	D2	1	1
D	D2	1	1
D	D2	1	1
D	D2	1	1
D	D2	1	1
D	D2	1	1
D	D2	1	1
D	D2	1	1
D	D2	1	1
D	D2	1	1
D	D2	0	1
D	D2	0	1
D	D2	0	1
D	D2	0	1
D	D2	0	1
N	N1	1	1
N	N1	1	1
N	N1	1	1
N	N1	1	1
N	N1	1	1
N	N1	1	1
N	N1	1	1
N	N1	1	1
N	N1	1	1
N	N1	1	1
N	N1	1	1
N	N1	1	1
N	N1	1	1
N	N1	1	1
N	N1	1	1
N	N1	1	1
N	N1	1	1
N	N1	1	1
N	N1	1	1
N	N1	1	1
N	N1	1	1
N	N1	1	1
N	N1	1	1
N	N1	1	1
N	N1	1	1
N	N1	1	1
N	N1	1	1
N	N1	1	1
N	N1	1	1
N	N1	1	1
N	N1	1	1
N	N1	1	1
N	N1	1	1
N	N1	1	1
N	N1	1	1
N	N1	1	1
N	N1	1	1
N	N1	1	1
N	N1	1	1
N	N1	1	1
N	N1	1	1
N	N1	1	1
N	N1	1	1
N	N1	1	1
N	N1	1	1
N	N1	1	1
N	N1	1	1
N	N1	1	1
N	N1	1	1
N	N1	1	1
N	N1	1	1
N	N1	1	1
N	N1	1	1
N	N1	1	1
N	N1	1	1
N	N1	1	1
N	N1	1	1
N	N1	1	1
N	N1	1	1
N	N1	1	1
N	N1	1	1
N	N1	1	1
N	N1	1	1
N	N1	1	1
N	N1	1	1
N	N1	1	1
N	N1	1	1
N	N1	1	1
N	N1	1	1
N	N1	1	1
N	N1	1	1
N	N1	1	1
N	N1	1	1
N	N1	1	1
N	N1	1	1
N	N1	1	1
N	N1	1	1
N	N1	1	1
N	N1	1	1
N	N1	1	1
N	N1	1	1
N	N1	1	1
N	N1	1	1
N	N1	1	1
N	N1	1	1
N	N1	1	1
N	N1	1	1
N	N1	1	1
N	N1	1	1
N	N1	1	1
N	N1	1	1
N	N1	1	1
N	N1	1	1
N	N1	1	1
N	N1	1	1
N	N1	1	1
N	N1	1	1
N	N1	1	1
N	N1	1	1
N	N1	1	1
N	N1	1	1
N	N1	1	1
N	N1	1	1
N	N1	1	1
N	N1	1	1
N	N1	1	1
N	N1	1	1
N	N1	1	1
N	N1	1	1
N	N1	1	1
N	N1	1	1
N	N1	1	1
N	N1	1	1
N	N1	1	1
N	N1	1	1
N	N1	1	1
N	N1	1	1
N	N1	1	1
N	N1	1	1
N	N1	1	1
N	N1	1	1
N	N1	1	1
N	N1	1	1
N	N1	1	1
N	N1	1	1
N	N1	1	1
N	N1	1	1
N	N1	1	1
N	N1	1	1
N	N1	1	1
N	N1	1	1
N	N1	1	1
N	N1	1	1
N	N1	1	1
N	N1	1	1
N	N1	1	1
N	N1	1	1
N	N1	1	1
N	N1	1	1
N	N1	1	1
N	N1	1	1
N	N1	1	1
N	N1	1	1
N	N1	1	1
N	N1	1	1
N	N1	1	1
N	N1	1	1
N	N1	1	1
N	N1	1	1
N	N1	1	1
N	N1	1	1
N	N1	1	1
N	N1	1	1
N	N1	1	1
N	N1	1	1
N	N1	1	1
N	N1	1	1
N	N1	1	1
N	N1	1	1
N	N1	1	1
N	N1	1	1
N	N1	1	1
N	N1	1	1
N	N1	1	1
N	N1	1	1
N	N1	1	1
N	N1	1	1
N	N1	1	1
N	N1	1	1
N	N1	1	1
N	N1	1	1
N	N1	1	1
N	N1	1	1
N	N1	1	1
N	N1	1	1
N	N1	1	1
N	N1	1	1
N	N1	1	1
N	N1	1	1
N	N1	1	1
N	N1	1	1
N	N1	1	1
N	N1	1	1
N	N1	1	1
N	N1	1	1
N	N1	1	1
N	N1	1	1
N	N1	1	1
N	N1	1	1
N	N1	1	1
N	N1	1	1
N	N1	1	1
N	N1	1	1
N	N1	1	1
N	N1	1	1
N	N1	1	1
N	N1	1	1
N	N1	0	1
N	N1	0	1
N	N1	0	1
N	N1	0	1
N	N1	0	1
N	N1	0	1
N	N1	0	1
N	N1	0	1
N	N1	0	1
N	N1	0	1
N	N1	0	1
N	N1	0	1
N	N1	0	1
N	N1	0	1
C	C3	1	1
C	C3	1	1
C	C3	1	1
C	C3	1	1
C	C3	1	1
C	C3	1	1
C	C3	1	1
C	C3	1	1
C	C3	1	1
C	C3	1	1
C	C3	1	1
C	C3	1	1
C	C3	1	1
C	C3	1	1
C	C3	1	1
C	C3	1	1
C	C3	1	1
C	C3	1	1
C	C3	1	1
C	C3	1	1
C	C3	1	1
C	C3	1	1
C	C3	1	1
C	C3	1	1
C	C3	1	1
C	C3	1	1
C	C3	1	1
C	C3	1	1
C	C3	1	1
C	C3	1	1
C	C3	1	1
C	C3	1	1
C	C3	1	1
C	C3	1	1
C	C3	1	1
C	C3	1	1
C	C3	1	1
C	C3	1	1
C	C3	1	1
C	C3	1	1
C	C3	1	1
C	C3	1	1
C	C3	1	1
C	C3	1	1
C	C3	1	1
C	C3	1	1
C	C3	1	1
C	C3	1	1
C	C3	1	1
C	C3	1	1
C	C3	1	1
C	C3	1	1
C	C3	1	1
C	C3	1	1
C	C3	1	1
C	C3	1	1
C	C3	1	1
C	C3	1	1
C	C3	1	1
C	C3	1	1
C	C3	1	1
C	C3	1	1
C	C3	1	1
C	C3	1	1
C	C3	1	1
C	C3	1	1
C	C3	1	1
C	C3	1	1
C	C3	1	1
C	C3	1	1
C	C3	1	1
C	C3	1	1
C	C3	1	1
C	C3	1	1
C	C3	1	1
C	C3	1	1
C	C3	1	1
C	C3	1	1
C	C3	1	1
C	C3	1	1
C	C3	1	1
C	C3	1	1
C	C3	1	1
C	C3	1	1
C	C3	1	1
C	C3	0	1
C	C3	0	1
C	C3	0	1
C	C3	0	1
C	C3	0	1
C	C3	0	1
C	C3	0	1
C	C8	1	1
C	C8	1	1
C	C8	1	1
C	C8	1	1
C	C8	1	1
C	C8	1	1
C	C8	1	1
C	C8	1	1
C	C8	1	1
C	C8	1	1
C	C8	1	1
C	C8	1	1
C	C8	1	1
C	C8	1	1
C	C8	1	1
C	C8	1	1
C	C8	1	1
C	C8	1	1
C	C8	1	1
C	C8	1	1
C	C8	1	1
C	C8	1	1
C	C8	1	1
C	C8	1	1
C	C8	1	1
C	C8	1	1
C	C8	1	1
C	C8	1	1
C	C8	1	1
C	C8	1	1
C	C8	1	1
C	C8	1	1
C	C8	1	1
C	C8	1	1
C	C8	1	1
C	C8	1	1
C	C8	1	1
C	C8	1	1
C	C8	1	1
C	C8	1	1
C	C8	1	1
C	C8	1	1
C	C8	1	1
C	C8	1	1
C	C8	1	1
C	C8	1	1
C	C8	1	1
C	C8	1	1
C	C8	1	1
C	C8	1	1
C	C8	1	1
C	C8	1	1
C	C8	1	1
C	C8	1	1
C	C8	1	1
C	C8	1	1
C	C8	1	1
C	C8	1	1
C	C8	1	1
C	C8	1	1
C	C8	1	1
C	C8	1	1
C	C8	1	1
C	C8	1	1
C	C8	1	1
C	C8	1	1
C	C8	1	1
C	C8	1	1
C	C8	1	1
C	C8	1	1
C	C8	1	1
C	C8	1	1
C	C8	1	1
C	C8	1	1
C	C8	1	1
C	C8	1	1
C	C8	1	1
C	C8	1	1
C	C8	1	1
C	C8	1	1
C	C8	1	1
C	C8	1	1
C	C8	1	1
C	C8	1	1
C	C8	1	1
C	C8	1	1
C	C8	1	1
C	C8	1	1
C	C8	1	1
C	C8	1	1
C	C8	1	1
C	C8	1	1
C	C8	1	1
C	C8	1	1
C	C8	1	1
C	C8	1	1
C	C8	1	1
C	C8	1	1
C	C8	1	1
C	C8	1	1
C	C8	1	1
C	C8	0	1
C	C8	0	1
C	C8	0	1
C	C8	0	1
C	C8	0	1
C	C9	1	1
C	C9	1	1
C	C9	1	1
C	C9	1	1
C	C9	1	1
C	C9	1	1
C	C9	1	1
C	C9	1	1
C	C9	1	1
C	C9	1	1
C	C9	1	1
C	C9	1	1
C	C9	1	1
C	C9	1	1
C	C9	1	1
C	C9	1	1
C	C9	1	1
C	C9	1	1
C	C9	1	1
C	C9	0	1
C	C10	1	1
C	C10	1	1
C	C10	1	1
C	C10	1	1
C	C10	1	1
C	C10	1	1
C	C10	1	1
C	C10	1	1
C	C10	1	1
C	C10	1	1
C	C10	1	1
C	C10	1	1
C	C10	1	1
C	C10	1	1
C	C10	1	1
C	C10	1	1
C	C10	1	1
C	C10	1	1
C	C10	1	1
C	C10	1	1
C	C10	1	1
C	C10	1	1
C	C10	1	1
C	C10	1	1
C	C10	1	1
C	C10	1	1
C	C10	1	1
C	C10	1	1
C	C10	1	1
C	C10	1	1
C	C10	1	1
C	C10	1	1
C	C10	1	1
C	C10	1	1
C	C10	1	1
C	C10	1	1
C	C10	1	1
C	C10	1	1
C	C10	1	1
C	C10	1	1
C	C10	1	1
C	C10	1	1
C	C10	1	1
C	C10	1	1
C	C10	1	1
C	C10	1	1
C	C10	1	1
C	C10	1	1
C	C10	1	1
C	C10	1	1
C	C10	1	1
C	C10	1	1
C	C10	1	1
C	C10	1	1
C	C10	1	1
C	C10	1	1
C	C10	1	1
C	C10	1	1
C	C10	1	1
C	C10	1	1
C	C10	0	1
C	C10	0	1
C	C10	0	1
C	C10	0	1
C	C10	0	1
C	C10	0	1
C	C10	0	1
C	C6	1	1
C	C6	1	1
C	C6	1	1
C	C6	1	1
C	C6	1	1
C	C6	1	1
C	C6	1	1
C	C6	1	1
C	C6	1	1
C	C6	1	1
C	C6	0	1
C	C6	0	1
C	C6	0	1
C	C6	0	1
C	C6	0	1
C	C4	1	1
C	C4	1	1
C	C4	1	1
C	C4	1	1
C	C4	1	1
C	C4	1	1
C	C4	1	1
C	C4	1	1
C	C4	1	1
C	C4	1	1
C	C4	1	1
C	C4	1	1
C	C4	1	1
C	C4	1	1
C	C4	1	1
C	C4	1	1
C	C4	1	1
C	C4	1	1
C	C4	1	1
C	C4	1	1
C	C4	1	1
C	C4	1	1
C	C4	0	1
C	C4	0	1
C	C4	0	1
C	C4	0	1
C	C4	0	1
C	C4	0	1
C	C4	0	1
C	C4	0	1
D	D3	1	1
D	D3	1	1
D	D3	1	1
D	D3	1	1
D	D3	1	1
D	D3	1	1
D	D3	1	1
D	D3	1	1
D	D3	1	1
D	D3	1	1
D	D3	1	1
D	D3	1	1
D	D3	1	1
D	D3	1	1
D	D3	1	1
D	D3	1	1
D	D3	1	1
D	D3	1	1
D	D3	1	1
D	D3	1	1
D	D3	1	1
D	D3	1	1
D	D3	1	1
D	D3	1	1
D	D3	1	1
D	D3	1	1
D	D3	1	1
D	D3	1	1
D	D3	1	1
D	D3	1	1
D	D3	1	1
D	D3	1	1
D	D3	1	1
D	D3	1	1
D	D3	1	1
D	D3	1	1
D	D3	1	1
D	D3	1	1
D	D3	1	1
D	D3	1	1
D	D3	1	1
D	D3	1	1
D	D3	1	1
D	D3	1	1
D	D3	1	1
D	D3	1	1
D	D3	1	1
D	D3	1	1
D	D3	1	1
D	D3	1	1
D	D3	1	1
D	D3	1	1
D	D3	1	1
D	D3	1	1
D	D3	1	1
D	D3	1	1
D	D3	1	1
D	D3	1	1
D	D3	1	1
D	D3	1	1
D	D3	1	1
D	D3	1	1
D	D3	1	1
D	D3	1	1
D	D3	1	1
D	D3	1	1
D	D3	1	1
D	D3	1	1
D	D3	1	1
D	D3	1	1
D	D3	1	1
D	D3	1	1
D	D3	1	1
D	D3	1	1
D	D3	1	1
D	D3	1	1
D	D3	1	1
D	D3	1	1
D	D3	1	1
D	D3	1	1
D	D3	1	1
D	D3	1	1
D	D3	1	1
D	D3	1	1
D	D3	1	1
D	D3	1	1
D	D3	1	1
D	D3	1	1
D	D3	1	1
D	D3	1	1
D	D3	1	1
D	D3	1	1
D	D3	1	1
D	D3	1	1
D	D3	1	1
D	D3	1	1
D	D3	1	1
D	D3	1	1
D	D3	1	1
D	D3	1	1
D	D3	1	1
D	D3	1	1
D	D3	1	1
D	D3	1	1
D	D3	1	1
D	D3	1	1
D	D3	1	1
D	D3	1	1
D	D3	1	1
D	D3	1	1
D	D3	1	1
D	D3	1	1
D	D3	1	1
D	D3	1	1
D	D3	1	1
D	D3	1	1
D	D3	1	1
D	D3	1	1
D	D3	1	1
D	D3	1	1
D	D3	1	1
D	D3	1	1
D	D3	1	1
D	D3	1	1
D	D3	1	1
D	D3	1	1
D	D3	1	1
D	D3	1	1
D	D3	1	1
D	D3	1	1
D	D3	1	1
D	D3	1	1
D	D3	1	1
D	D3	1	1
D	D3	1	1
D	D3	1	1
D	D3	1	1
D	D3	1	1
D	D3	1	1
D	D3	1	1
D	D3	1	1
D	D3	1	1
D	D3	1	1
D	D3	1	1
D	D3	1	1
D	D3	1	1
D	D3	1	1
D	D3	1	1
D	D3	1	1
D	D3	1	1
D	D3	1	1
D	D3	1	1
D	D3	1	1
D	D3	1	1
D	D3	1	1
D	D3	1	1
D	D3	1	1
D	D3	1	1
D	D3	0	1
D	D3	0	1
D	D8	1	1
D	D8	1	1
D	D8	1	1
D	D8	1	1
D	D8	1	1
D	D8	1	1
D	D8	1	1
D	D8	1	1
D	D8	1	1
D	D8	1	1
D	D8	1	1
D	D8	1	1
D	D8	1	1
D	D8	1	1
D	D8	1	1
D	D8	1	1
D	D8	1	1
D	D8	1	1
D	D8	1	1
D	D8	1	1
D	D8	1	1
D	D8	1	1
D	D8	1	1
D	D8	1	1
D	D8	1	1
D	D8	1	1
D	D8	1	1
D	D8	1	1
D	D8	1	1
D	D8	1	1
D	D8	1	1
D	D8	1	1
D	D8	1	1
D	D8	1	1
D	D8	1	1
D	D8	1	1
D	D8	1	1
D	D8	1	1
D	D8	1	1
D	D8	1	1
D	D8	1	1
D	D8	0	1
D	D8	0	1
D	D8	0	1
D	D8	0	1
D	D8	0	1
D	D8	0	1
D	D8	0	1
D	D8	0	1
D	D8	0	1
M	M9	1	2
M	M9	1	2
M	M9	1	2
M	M9	1	2
M	M9	1	2
M	M9	1	2
M	M9	1	2
M	M9	1	2
M	M9	1	2
M	M9	1	2
M	M9	1	2
M	M9	1	2
M	M9	1	2
M	M9	1	2
M	M9	1	2
M	M9	1	2
M	M9	1	2
M	M9	1	2
M	M9	1	2
M	M9	1	2
M	M9	1	2
M	M9	1	2
M	M9	1	2
M	M9	1	2
M	M9	1	2
M	M9	1	2
M	M9	1	2
M	M9	1	2
M	M9	1	2
M	M9	1	2
M	M9	1	2
M	M9	1	2
M	M9	1	2
M	M9	1	2
M	M9	1	2
M	M9	1	2
M	M9	1	2
M	M9	1	2
M	M9	1	2
M	M9	1	2
M	M9	1	2
M	M9	1	2
M	M9	1	2
M	M9	1	2
M	M9	1	2
M	M9	1	2
M	M9	1	2
M	M9	1	2
M	M9	1	2
M	M9	1	2
M	M9	1	2
M	M9	1	2
M	M9	1	2
M	M9	1	2
M	M9	1	2
M	M9	1	2
M	M9	1	2
M	M9	1	2
M	M9	1	2
M	M9	1	2
M	M9	1	2
M	M9	1	2
M	M9	1	2
M	M9	1	2
M	M9	1	2
M	M9	1	2
M	M9	1	2
M	M9	1	2
M	M9	1	2
M	M9	1	2
M	M9	1	2
M	M9	1	2
M	M9	1	2
M	M9	1	2
M	M9	1	2
M	M9	1	2
M	M9	1	2
M	M9	1	2
M	M9	1	2
M	M9	1	2
M	M9	1	2
M	M9	1	2
M	M9	1	2
M	M9	1	2
M	M9	1	2
M	M9	1	2
M	M9	1	2
M	M9	1	2
M	M9	1	2
M	M9	1	2
M	M9	1	2
M	M9	1	2
M	M9	1	2
M	M9	1	2
M	M9	1	2
M	M9	1	2
M	M9	1	2
M	M9	1	2
M	M9	1	2
M	M9	1	2
M	M9	1	2
M	M9	1	2
M	M9	1	2
M	M9	1	2
M	M9	1	2
M	M9	1	2
M	M9	1	2
M	M9	1	2
M	M9	1	2
M	M9	1	2
M	M9	1	2
M	M9	1	2
M	M9	1	2
M	M9	1	2
M	M9	1	2
M	M9	1	2
M	M9	1	2
M	M9	1	2
M	M9	1	2
M	M9	1	2
M	M9	1	2
M	M9	1	2
M	M9	1	2
M	M9	1	2
M	M9	1	2
M	M9	1	2
M	M9	1	2
M	M9	1	2
M	M9	1	2
M	M9	1	2
M	M9	1	2
M	M9	1	2
M	M9	1	2
M	M9	1	2
M	M9	1	2
M	M9	1	2
M	M9	1	2
M	M9	1	2
M	M9	1	2
M	M9	1	2
M	M9	1	2
M	M9	1	2
M	M9	1	2
M	M9	1	2
M	M9	1	2
M	M9	1	2
M	M9	1	2
M	M9	1	2
M	M9	1	2
M	M9	1	2
M	M9	1	2
M	M9	1	2
M	M9	1	2
M	M9	1	2
M	M9	1	2
M	M9	1	2
M	M9	1	2
M	M9	1	2
M	M9	1	2
M	M9	1	2
M	M9	1	2
M	M9	1	2
M	M9	1	2
M	M9	1	2
M	M9	1	2
M	M9	1	2
M	M9	1	2
M	M9	1	2
M	M9	1	2
M	M9	1	2
M	M9	1	2
M	M9	1	2
M	M9	1	2
M	M9	1	2
M	M9	1	2
M	M9	1	2
M	M9	1	2
M	M9	1	2
M	M9	1	2
M	M9	1	2
M	M9	1	2
M	M9	1	2
M	M9	1	2
M	M9	1	2
M	M9	1	2
M	M9	1	2
M	M9	1	2
M	M9	1	2
M	M9	1	2
M	M9	1	2
[truncated: 537 more rows]

## Sheet: Deformities
Treatment	Plate	Total	Deformed	Percent
CTRL	CTRL 10	11	1	9.09091	46
CTRL	CTRL 10	10	2	20
CTRL	CTRL 3	12	1	8.33333
CTRL	CTRL 5	13	0	0
DIF	DIF 1	19	2	10.5263	62
DIF	DIF 3	11	1	9.09091
DIF	DIF 4	21	3	14.2857
DIF	DIF 7	11	0	0
MET	MET 10	11	0	0	43
MET	MET 3	10	0	0
MET	MET 8	12	1	8.33333
MET	MET 9	10	0	0
NOV	NOV 1	29	29	100	46
NOV	NOV 2	14	14	100
NOV	NOV 8	3	3	100
PYR	PYR 10	11	0	0	37
PYR	PYR 2	3	1	33.3333
PYR	PYR 3	10	1	10
PYR	PYR 8	13	0	0
