# Supplementary material for: Indirect exposure to insect growth disruptors affects honey bee (Apis mellifera) reproductive behaviors and ovarian protein expression
Source: PLoS One. 2023 Oct 2;18(10):e0292176. doi: 10.1371/journal.pone.0292176 (PMC10545116; doi:10.1371/journal.pone.0292176)
Supplement: S2 Data — (XLSX) [file pone.0292176.s009.xlsx]

## Sheet: Pollen consumed
Treatment	Cage	Sum of Pollen consumed (g)
CTRL	CTRL-2 1	2.755
CTRL	CTRL-2 2	3.007
CTRL	CTRL-2 3	2.841
CTRL	CTRL-2 4	3.403
CTRL	CTRL-2 5	2.592
DIF	DIF-2 1	2.982
DIF	DIF-2 2	3.844
DIF	DIF-2 3	3.105
DIF	DIF-2 4	2.93
DIF	DIF-2 5	1.939
MET	MET-2 1	2.987
MET	MET-2 2	0.899
MET	MET-2 3	3.207
MET	MET-2 7	2.727
MET	MET-2 4	2.85
MET	MET-2 5	3.23
MET	MET-2 6	2.802
PYR	PYR-2 1	2.795
PYR	PYR-2 2	2.212
PYR	PYR-2 3	1.998
PYR	PYR-2 4	3.9
PYR	PYR-2 5	3.041
PYR	PYR-2 6	2.948

## Sheet: Queen weight changes
Cage	Treatment	Start weight	End weight	Weight change
CTRL-2 1	CTRL	0.215	0.235	0.02
CTRL-2 4	CTRL	0.221	0.229	0.008
CTRL-2 2	CTRL	0.214	0.226	0.012
CTRL-2 3	CTRL	0.202	0.213	0.011
CTRL-2 5	CTRL	0.244	0.239	-0.005
DIF-2 1	DIF	0.206	0.249	0.043
DIF-2 2	DIF	0.221	0.228	0.007
DIF-2 3	DIF	0.213	0.219	0.006
DIF-2 4	DIF	0.197	0.195	-0.002
DIF-2 5	DIF	0.216	0.22	0.004
MET-2 1	MET	0.204	0.233	0.029
MET-2 3	MET	0.221	0.248	0.027
MET-2 2	MET	0.233	0.194	-0.039
MET-2 4	MET	0.203	0.231	0.028
MET-2 6	MET	0.228	0.266	0.038
MET-2 7	MET	0.222	0.23	0.008
MET-2 5	MET	0.214	0.235	0.021
PYR-2 2	PYR	0.214	0.236	0.022
PYR-2 5	PYR	0.206	0.217	0.011
PYR-2 1	PYR	0.211	0.221	0.01
PYR-2 3	PYR	0.205	0.227	0.022
PYR-2 4	PYR	0.209	0.224	0.015
PYR-2 6	PYR	0.231	0.256	0.025

## Sheet: Egg Ecolsion - percent
Cage	Treatment	Eggs	Hatched	Percent
CTRL-2 1	CTRL	227	204	89.8678	902
CTRL-2 2	CTRL	149	126	84.5638
CTRL-2 3	CTRL	127	84	66.1417
CTRL-2 4	CTRL	182	156	85.7143
CTRL-2 5	CTRL	217	185	85.2535
DIF-2 1	DIF	176	144	81.8182	877
DIF-2 2	DIF	162	134	82.716
DIF-2 3	DIF	220	196	89.0909
DIF-2 4	DIF	144	110	76.3889
DIF-2 5	DIF	175	146	83.4286
MET-2 1	MET	165	154	93.3333	1099
MET-2 3	MET	212	176	83.0189
MET-2 4	MET	272	250	91.9118
MET-2 5	MET	238	207	86.9748
MET-2 7	MET	212	181	85.3774
PYR-2 1	PYR	206	169	82.0388	1029
PYR-2 2	PYR	144	128	88.8889
PYR-2 3	PYR	115	105	91.3043
PYR-2 4	PYR	233	209	89.6996
PYR-2 5	PYR	146	131	89.726
PYR-2 6	PYR	185	158	85.4054

## Sheet: Daily egg laying & mortality
Day	Cage	Treatment	Eggs total	Dead workers
1	CTRL-2 1	CTRL-2	0	0
2	CTRL-2 1	CTRL-2	0	0
3	CTRL-2 1	CTRL-2	105	0
4	CTRL-2 1	CTRL-2	284	0
5	CTRL-2 1	CTRL-2	208	0
6	CTRL-2 1	CTRL-2	320	0
7	CTRL-2 1	CTRL-2	314	0
8	CTRL-2 1	CTRL-2	115	0
9	CTRL-2 1	CTRL-2	233	0
10	CTRL-2 1	CTRL-2	269	0
11	CTRL-2 1	CTRL-2	252	0
12	CTRL-2 1	CTRL-2	232	0
13	CTRL-2 1	CTRL-2	230	0
14	CTRL-2 1	CTRL-2	233	0
1	CTRL-2 2	CTRL-2	0	0
2	CTRL-2 2	CTRL-2	0	0
3	CTRL-2 2	CTRL-2	0	0
4	CTRL-2 2	CTRL-2	92	1
5	CTRL-2 2	CTRL-2	238	0
6	CTRL-2 2	CTRL-2	99	0
7	CTRL-2 2	CTRL-2	247	0
8	CTRL-2 2	CTRL-2	30	0
9	CTRL-2 2	CTRL-2	204	0
10	CTRL-2 2	CTRL-2	229	0
11	CTRL-2 2	CTRL-2	159	0
12	CTRL-2 2	CTRL-2	212	0
13	CTRL-2 2	CTRL-2	210	0
14	CTRL-2 2	CTRL-2	139	0
1	CTRL-2 3	CTRL-2	0	0
2	CTRL-2 3	CTRL-2	0	0
3	CTRL-2 3	CTRL-2	0	1
4	CTRL-2 3	CTRL-2	48	0
5	CTRL-2 3	CTRL-2	106	0
6	CTRL-2 3	CTRL-2	178	0
7	CTRL-2 3	CTRL-2	168	0
8	CTRL-2 3	CTRL-2	1	0
9	CTRL-2 3	CTRL-2	1	0
10	CTRL-2 3	CTRL-2	185	0
11	CTRL-2 3	CTRL-2	31	0
12	CTRL-2 3	CTRL-2	92	0
13	CTRL-2 3	CTRL-2	116	0
14	CTRL-2 3	CTRL-2	114	0
1	CTRL-2 4	CTRL-2	0	0
2	CTRL-2 4	CTRL-2	0	0
3	CTRL-2 4	CTRL-2	5	0
4	CTRL-2 4	CTRL-2	272	0
5	CTRL-2 4	CTRL-2	212	0
6	CTRL-2 4	CTRL-2	245	0
7	CTRL-2 4	CTRL-2	196	0
8	CTRL-2 4	CTRL-2	50	0
9	CTRL-2 4	CTRL-2	239	0
10	CTRL-2 4	CTRL-2	239	1
11	CTRL-2 4	CTRL-2	211	0
12	CTRL-2 4	CTRL-2	197	0
13	CTRL-2 4	CTRL-2	186	0
14	CTRL-2 4	CTRL-2	40	0
1	CTRL-2 5	CTRL-2	0	0
2	CTRL-2 5	CTRL-2	0	0
3	CTRL-2 5	CTRL-2	0	0
4	CTRL-2 5	CTRL-2	34	0
5	CTRL-2 5	CTRL-2	233	0
6	CTRL-2 5	CTRL-2	304	0
7	CTRL-2 5	CTRL-2	0	0
8	CTRL-2 5	CTRL-2	239	0
9	CTRL-2 5	CTRL-2	364	0
10	CTRL-2 5	CTRL-2	309	0
11	CTRL-2 5	CTRL-2	292	0
12	CTRL-2 5	CTRL-2	291	0
13	CTRL-2 5	CTRL-2	319	0
14	CTRL-2 5	CTRL-2	360	0
1	DIF-2 1	DIF-2	0	0
2	DIF-2 1	DIF-2	10	0
3	DIF-2 1	DIF-2	134	0
4	DIF-2 1	DIF-2	171	0
5	DIF-2 1	DIF-2	263	0
6	DIF-2 1	DIF-2	254	0
7	DIF-2 1	DIF-2	258	0
8	DIF-2 1	DIF-2	81	0
9	DIF-2 1	DIF-2	244	0
10	DIF-2 1	DIF-2	241	0
11	DIF-2 1	DIF-2	208	0
12	DIF-2 1	DIF-2	231	1
13	DIF-2 1	DIF-2	159	0
14	DIF-2 1	DIF-2	205	0
1	DIF-2 2	DIF-2	0	0
2	DIF-2 2	DIF-2	80	0
3	DIF-2 2	DIF-2	155	0
4	DIF-2 2	DIF-2	225	0
5	DIF-2 2	DIF-2	202	0
6	DIF-2 2	DIF-2	194	0
7	DIF-2 2	DIF-2	178	0
8	DIF-2 2	DIF-2	149	0
9	DIF-2 2	DIF-2	169	0
10	DIF-2 2	DIF-2	214	0
11	DIF-2 2	DIF-2	187	0
12	DIF-2 2	DIF-2	210	0
13	DIF-2 2	DIF-2	217	0
14	DIF-2 2	DIF-2	187	0
1	DIF-2 3	DIF-2	0	0
2	DIF-2 3	DIF-2	0	0
3	DIF-2 3	DIF-2	1	0
4	DIF-2 3	DIF-2	121	0
5	DIF-2 3	DIF-2	267	0
6	DIF-2 3	DIF-2	80	0
7	DIF-2 3	DIF-2	254	0
8	DIF-2 3	DIF-2	0	0
9	DIF-2 3	DIF-2	1	0
10	DIF-2 3	DIF-2	0	0
11	DIF-2 3	DIF-2	220	0
12	DIF-2 3	DIF-2	141	0
13	DIF-2 3	DIF-2	137	0
14	DIF-2 3	DIF-2	192	1
1	DIF-2 4	DIF-2	0	0
2	DIF-2 4	DIF-2	0	0
3	DIF-2 4	DIF-2	0	0
4	DIF-2 4	DIF-2	0	1
5	DIF-2 4	DIF-2	192	0
6	DIF-2 4	DIF-2	205	0
7	DIF-2 4	DIF-2	123	0
8	DIF-2 4	DIF-2	192	0
9	DIF-2 4	DIF-2	103	0
10	DIF-2 4	DIF-2	146	0
11	DIF-2 4	DIF-2	62	0
12	DIF-2 4	DIF-2	164	0
13	DIF-2 4	DIF-2	128	0
14	DIF-2 4	DIF-2	136	0
1	DIF-2 5	DIF-2	0	0
2	DIF-2 5	DIF-2	0	0
3	DIF-2 5	DIF-2	56	0
4	DIF-2 5	DIF-2	123	0
5	DIF-2 5	DIF-2	155	0
6	DIF-2 5	DIF-2	204	0
7	DIF-2 5	DIF-2	0	0
8	DIF-2 5	DIF-2	162	0
9	DIF-2 5	DIF-2	199	0
10	DIF-2 5	DIF-2	132	0
11	DIF-2 5	DIF-2	186	0
12	DIF-2 5	DIF-2	105	0
13	DIF-2 5	DIF-2	216	0
14	DIF-2 5	DIF-2	42	0
1	MET-2 1	MET-2	0	0
2	MET-2 1	MET-2	0	0
3	MET-2 1	MET-2	1	1
4	MET-2 1	MET-2	90	0
5	MET-2 1	MET-2	264	1
6	MET-2 1	MET-2	224	0
7	MET-2 1	MET-2	202	0
8	MET-2 1	MET-2	106	0
9	MET-2 1	MET-2	206	0
10	MET-2 1	MET-2	223	0
11	MET-2 1	MET-2	179	0
12	MET-2 1	MET-2	182	0
13	MET-2 1	MET-2	82	0
14	MET-2 1	MET-2	155	0
1	MET-2 2	MET-2	0	0
2	MET-2 2	MET-2	0	0
3	MET-2 2	MET-2	0	0
4	MET-2 2	MET-2	0	0
5	MET-2 2	MET-2	18	0
6	MET-2 2	MET-2	16	0
7	MET-2 2	MET-2	0	0
8	MET-2 2	MET-2	24	0
9	MET-2 2	MET-2	0	0
10	MET-2 2	MET-2	0	0
11	MET-2 2	MET-2	0	2
12	MET-2 2	MET-2	0	0
13	MET-2 2	MET-2	0	0
14	MET-2 2	MET-2	0	0
1	MET-2 3	MET-2	0	0
2	MET-2 3	MET-2	0	0
3	MET-2 3	MET-2	156	0
4	MET-2 3	MET-2	277	0
5	MET-2 3	MET-2	298	0
6	MET-2 3	MET-2	268	0
7	MET-2 3	MET-2	250	0
8	MET-2 3	MET-2	268	0
9	MET-2 3	MET-2	260	0
10	MET-2 3	MET-2	246	0
11	MET-2 3	MET-2	243	0
12	MET-2 3	MET-2	230	0
13	MET-2 3	MET-2	217	1
14	MET-2 3	MET-2	64	0
1	MET-2 4	MET-2	0	0
2	MET-2 4	MET-2	14	0
3	MET-2 4	MET-2	229	0
4	MET-2 4	MET-2	265	0
5	MET-2 4	MET-2	241	0
6	MET-2 4	MET-2	257	0
7	MET-2 4	MET-2	265	0
8	MET-2 4	MET-2	253	0
9	MET-2 4	MET-2	249	0
10	MET-2 4	MET-2	243	0
11	MET-2 4	MET-2	240	0
12	MET-2 4	MET-2	239	0
13	MET-2 4	MET-2	231	0
14	MET-2 4	MET-2	225	0
1	MET-2 5	MET-2	0	0
2	MET-2 5	MET-2	0	0
3	MET-2 5	MET-2	190	0
4	MET-2 5	MET-2	278	0
5	MET-2 5	MET-2	291	0
6	MET-2 5	MET-2	257	0
7	MET-2 5	MET-2	210	0
8	MET-2 5	MET-2	259	1
9	MET-2 5	MET-2	161	0
10	MET-2 5	MET-2	272	0
11	MET-2 5	MET-2	267	0
12	MET-2 5	MET-2	242	0
13	MET-2 5	MET-2	244	0
14	MET-2 5	MET-2	254	0
1	MET-2 6	MET-2	0	0
2	MET-2 6	MET-2	0	0
3	MET-2 6	MET-2	2	0
4	MET-2 6	MET-2	0	0
5	MET-2 6	MET-2	257	0
6	MET-2 6	MET-2	3	0
7	MET-2 6	MET-2	16	0
8	MET-2 6	MET-2	8	0
9	MET-2 6	MET-2	24	0
10	MET-2 6	MET-2	46	0
11	MET-2 6	MET-2	135	0
12	MET-2 6	MET-2	28	0
13	MET-2 6	MET-2	82	0
14	MET-2 6	MET-2	57	0
1	MET-2 7	MET-2	0	0
2	MET-2 7	MET-2	0	0
3	MET-2 7	MET-2	43	0
4	MET-2 7	MET-2	267	0
5	MET-2 7	MET-2	270	0
6	MET-2 7	MET-2	264	1
7	MET-2 7	MET-2	30	0
8	MET-2 7	MET-2	266	0
9	MET-2 7	MET-2	272	0
10	MET-2 7	MET-2	257	0
11	MET-2 7	MET-2	258	1
12	MET-2 7	MET-2	245	0
13	MET-2 7	MET-2	216	0
14	MET-2 7	MET-2	189	0
1	PYR-2 1	PYR	0	0
2	PYR-2 1	PYR	0	0
3	PYR-2 1	PYR	121	0
4	PYR-2 1	PYR	257	0
5	PYR-2 1	PYR	194	0
6	PYR-2 1	PYR	240	0
7	PYR-2 1	PYR	253	0
8	PYR-2 1	PYR	239	0
9	PYR-2 1	PYR	222	0
10	PYR-2 1	PYR	228	2
11	PYR-2 1	PYR	207	0
12	PYR-2 1	PYR	235	0
13	PYR-2 1	PYR	234	0
14	PYR-2 1	PYR	234	0
1	PYR-2 2	PYR	0	0
2	PYR-2 2	PYR	0	0
3	PYR-2 2	PYR	0	0
4	PYR-2 2	PYR	95	0
5	PYR-2 2	PYR	92	2
6	PYR-2 2	PYR	178	0
7	PYR-2 2	PYR	183	0
8	PYR-2 2	PYR	23	0
9	PYR-2 2	PYR	165	0
10	PYR-2 2	PYR	220	0
11	PYR-2 2	PYR	167	0
12	PYR-2 2	PYR	289	0
13	PYR-2 2	PYR	217	0
14	PYR-2 2	PYR	264	0
1	PYR-2 3	PYR	0	0
2	PYR-2 3	PYR	0	0
3	PYR-2 3	PYR	5	0
4	PYR-2 3	PYR	77	0
5	PYR-2 3	PYR	50	0
6	PYR-2 3	PYR	120	1
7	PYR-2 3	PYR	139	0
8	PYR-2 3	PYR	5	0
9	PYR-2 3	PYR	201	0
10	PYR-2 3	PYR	81	0
11	PYR-2 3	PYR	35	0
12	PYR-2 3	PYR	132	0
13	PYR-2 3	PYR	103	1
14	PYR-2 3	PYR	96	0
1	PYR-2 4	PYR	0	0
2	PYR-2 4	PYR	2	0
3	PYR-2 4	PYR	176	0
4	PYR-2 4	PYR	275	0
5	PYR-2 4	PYR	250	0
6	PYR-2 4	PYR	239	0
7	PYR-2 4	PYR	233	0
8	PYR-2 4	PYR	164	0
9	PYR-2 4	PYR	205	0
10	PYR-2 4	PYR	225	0
11	PYR-2 4	PYR	216	0
12	PYR-2 4	PYR	216	0
13	PYR-2 4	PYR	103	0
14	PYR-2 4	PYR	205	0
1	PYR-2 5	PYR	0	0
2	PYR-2 5	PYR	0	0
3	PYR-2 5	PYR	166	0
4	PYR-2 5	PYR	297	0
5	PYR-2 5	PYR	250	0
6	PYR-2 5	PYR	287	0
7	PYR-2 5	PYR	181	0
8	PYR-2 5	PYR	268	0
9	PYR-2 5	PYR	193	0
10	PYR-2 5	PYR	265	0
11	PYR-2 5	PYR	105	0
12	PYR-2 5	PYR	158	0
13	PYR-2 5	PYR	225	0
14	PYR-2 5	PYR	216	0
1	PYR-2 6	PYR	0	0
2	PYR-2 6	PYR	23	0
3	PYR-2 6	PYR	196	0
4	PYR-2 6	PYR	259	0
5	PYR-2 6	PYR	262	0
6	PYR-2 6	PYR	256	0
7	PYR-2 6	PYR	138	0
8	PYR-2 6	PYR	212	0
9	PYR-2 6	PYR	191	0
10	PYR-2 6	PYR	172	0
11	PYR-2 6	PYR	148	0
12	PYR-2 6	PYR	169	0
13	PYR-2 6	PYR	149	0
14	PYR-2 6	PYR	21	0

## Sheet: Emergence timing and mass
Eclosion.Day	Treatment	Cage	Weight	(AM=integer, PM=interger+0.5)
18.5	CTRL	1	0.073
19.5	CTRL	1	0.075
19.5	CTRL	1	0.079
19.5	CTRL	1	0.078
20	CTRL	1
20	CTRL	1	0.108
20	CTRL	1	0.109
20	CTRL	1	0.098
20	CTRL	1	0.1
20	CTRL	1	0.064
20	CTRL	1	0.093
20	CTRL	1	0.086
20	CTRL	1	0.082
20	CTRL	1	0.101
20	CTRL	1	0.092
20	CTRL	1
20	CTRL	1
20	CTRL	1
20	CTRL	1
20.5	CTRL	1
20.5	CTRL	1
20.5	CTRL	1
20.5	CTRL	1
21	CTRL	1
19	CTRL	2	0.092
19	CTRL	2	0.072
19	CTRL	2	0.101
19	CTRL	2	0.069
19	CTRL	2	0.082
19.5	CTRL	2	0.096
19.5	CTRL	2	0.102
19.5	CTRL	2	0.095
19.5	CTRL	2	0.098
19.5	CTRL	2	0.104
19.5	CTRL	2	0.105
19.5	CTRL	2	0.078
19.5	CTRL	2	0.104
19.5	CTRL	2	0.079
19.5	CTRL	2	0.068
19.5	CTRL	2	0.082
19.5	CTRL	2	0.105
19.5	CTRL	2	0.098
20	CTRL	2	0.107
20	CTRL	2	0.093
20	CTRL	2	0.094
20	CTRL	2	0.104
20	CTRL	2	0.096
20	CTRL	2	0.095
20	CTRL	2	0.105
20	CTRL	2	0.088
20	CTRL	2	0.093
20	CTRL	2	0.087
20	CTRL	2	0.092
20	CTRL	2	0.105
20	CTRL	2
20	CTRL	2
20	CTRL	2
20	CTRL	2
20	CTRL	2
20	CTRL	2
20	CTRL	2
20	CTRL	2
20	CTRL	2
20	CTRL	2
20	CTRL	2
20	CTRL	2
20	CTRL	2
20	CTRL	2
20	CTRL	2
20	CTRL	2
20	CTRL	2
20	CTRL	2
20	CTRL	2
20	CTRL	2
20	CTRL	2
20	CTRL	2
20	CTRL	2
20	CTRL	2
20	CTRL	2
20	CTRL	2
20	CTRL	2
20	CTRL	2
20	CTRL	2
20	CTRL	2
20	CTRL	2
20	CTRL	2
20	CTRL	2
20	CTRL	2
20	CTRL	2
20	CTRL	2
20	CTRL	2
20	CTRL	2
20	CTRL	2
20	CTRL	2
20	CTRL	2
20	CTRL	2
20	CTRL	2
20	CTRL	2
20	CTRL	2
20	CTRL	2
20	CTRL	2
20	CTRL	2
20	CTRL	2
20	CTRL	2
20	CTRL	2
20	CTRL	2
20	CTRL	2
20	CTRL	2
20	CTRL	2
20	CTRL	2
20	CTRL	2
20	CTRL	2
20	CTRL	2
20	CTRL	2
20	CTRL	2
20	CTRL	2
20	CTRL	2
20	CTRL	2
20	CTRL	2
20	CTRL	2
20	CTRL	2
20	CTRL	2
20	CTRL	2
20	CTRL	2
20	CTRL	2
20	CTRL	2
20	CTRL	2
20	CTRL	2
20	CTRL	2
20	CTRL	2
20	CTRL	2
20	CTRL	2
20	CTRL	2
20	CTRL	2
20	CTRL	2
20	CTRL	2
20	CTRL	2
20	CTRL	2
20	CTRL	2
20	CTRL	2
20	CTRL	2
20	CTRL	2
20	CTRL	2
20	CTRL	2
20	CTRL	2
20	CTRL	2
20	CTRL	2
20	CTRL	2
20	CTRL	2
20	CTRL	2
20	CTRL	2
20	CTRL	2
20	CTRL	2
20	CTRL	2
20	CTRL	2
20	CTRL	2
20	CTRL	2
20	CTRL	2
20	CTRL	2
20	CTRL	2
20	CTRL	2
20	CTRL	2
20.5	CTRL	2
20.5	CTRL	2
20.5	CTRL	2
20.5	CTRL	2
20.5	CTRL	2
20.5	CTRL	2
20.5	CTRL	2
20.5	CTRL	2
20.5	CTRL	2
20.5	CTRL	2
20.5	CTRL	2
20.5	CTRL	2
20.5	CTRL	2
20.5	CTRL	2
20.5	CTRL	2
20.5	CTRL	2
20.5	CTRL	2
20.5	CTRL	2
20.5	CTRL	2
20.5	CTRL	2
20.5	CTRL	2
20.5	CTRL	2
21	CTRL	2	0.088
21	CTRL	2	0.093
21	CTRL	2	0.099
21	CTRL	2	0.103
21	CTRL	2	0.109
21	CTRL	2	0.108
21	CTRL	2	0.098
21	CTRL	2	0.087
21	CTRL	2	0.088
21	CTRL	2	0.086
21	CTRL	2
21	CTRL	2
21	CTRL	2
21	CTRL	2
21	CTRL	2
21	CTRL	2
21	CTRL	2
21	CTRL	2
21	CTRL	2
21	CTRL	2
21	CTRL	2
21	CTRL	2
18	CTRL	3
18.5	CTRL	3	0.108
19	CTRL	3	0.094
19	CTRL	3	0.089
19	CTRL	3	0.068
19	CTRL	3
19	CTRL	3
19	CTRL	3
19	CTRL	3
19	CTRL	3
19	CTRL	3
19	CTRL	3
19.5	CTRL	3	0.09
19.5	CTRL	3	0.103
19.5	CTRL	3	0.098
19.5	CTRL	3	0.09
19.5	CTRL	3	0.093
19.5	CTRL	3	0.09
19.5	CTRL	3	0.099
19.5	CTRL	3	0.099
19.5	CTRL	3	0.093
19.5	CTRL	3	0.102
19.5	CTRL	3	0.099
19.5	CTRL	3	0.1
19.5	CTRL	3	0.095
19.5	CTRL	3	0.098
19.5	CTRL	3	0.102
19.5	CTRL	3	0.104
20	CTRL	3	0.104
20	CTRL	3	0.084
20	CTRL	3	0.091
20	CTRL	3	0.094
20	CTRL	3	0.089
20	CTRL	3	0.092
20	CTRL	3	0.102
20	CTRL	3	0.097
20	CTRL	3	0.085
20	CTRL	3	0.092
20	CTRL	3
20	CTRL	3
20	CTRL	3
20	CTRL	3
20	CTRL	3
20	CTRL	3
20	CTRL	3
20	CTRL	3
20	CTRL	3
20	CTRL	3
20	CTRL	3
20	CTRL	3
20	CTRL	3
20	CTRL	3
20	CTRL	3
20	CTRL	3
20	CTRL	3
20	CTRL	3
20	CTRL	3
20	CTRL	3
20	CTRL	3
20	CTRL	3
20	CTRL	3
20	CTRL	3
20	CTRL	3
20	CTRL	3
20.5	CTRL	3
20.5	CTRL	3
20.5	CTRL	3
20.5	CTRL	3
20.5	CTRL	3
20.5	CTRL	3
20.5	CTRL	3
20.5	CTRL	3
20.5	CTRL	3
20.5	CTRL	3
20.5	CTRL	3
20.5	CTRL	3
20.5	CTRL	3
20.5	CTRL	3
20.5	CTRL	3
20.5	CTRL	3
20.5	CTRL	3
20.5	CTRL	3
21	CTRL	3	0.087
21	CTRL	3	0.088
21	CTRL	3	0.092
21	CTRL	3	0.099
21	CTRL	3	0.092
21	CTRL	3	0.088
21	CTRL	3	0.084
21	CTRL	3	0.091
21	CTRL	3	0.094
21	CTRL	3	0.102
21	CTRL	3
21	CTRL	3
21	CTRL	3
21	CTRL	3
21	CTRL	3
21	CTRL	3
21	CTRL	3
21	CTRL	3
21	CTRL	3
21	CTRL	3
21	CTRL	3
21	CTRL	3
21	CTRL	3
21	CTRL	3
21	CTRL	3
21	CTRL	3
21	CTRL	3
21	CTRL	3
21	CTRL	3
21	CTRL	3
21	CTRL	3
21	CTRL	3
21	CTRL	3
21	CTRL	3
21	CTRL	3
21	CTRL	3
21	CTRL	3
21	CTRL	3
21	CTRL	3
19	DIF	11	0.097
19	DIF	11	0.098
19	DIF	11	0.095
19	DIF	11	0.093
19	DIF	11	0.095
19	DIF	11	0.093
19	DIF	11	0.095
19	DIF	11	0.096
19	DIF	11	0.099
19	DIF	11	0.096
19	DIF	11
19	DIF	11
19	DIF	11
19	DIF	11
19	DIF	11
19	DIF	11
19	DIF	11
19	DIF	11
19	DIF	11
19.5	DIF	11	0.096
19.5	DIF	11	0.096
19.5	DIF	11	0.098
19.5	DIF	11	0.097
19.5	DIF	11	0.103
19.5	DIF	11	0.1
19.5	DIF	11	0.09
19.5	DIF	11	0.105
19.5	DIF	11	0.103
19.5	DIF	11	0.101
19.5	DIF	11	0.102
19.5	DIF	11	0.104
19.5	DIF	11	0.099
19.5	DIF	11	0.104
19.5	DIF	11	0.099
19.5	DIF	11	0.093
19.5	DIF	11	0.098
19.5	DIF	11	0.099
19.5	DIF	11	0.098
19.5	DIF	11	0.097
19.5	DIF	11	0.099
20	DIF	11	0.092
20	DIF	11	0.094
20	DIF	11	0.094
20	DIF	11	0.102
20	DIF	11	0.103
20	DIF	11	0.104
20	DIF	11	0.101
20	DIF	11	0.099
20	DIF	11	0.095
20	DIF	11	0.099
20	DIF	11
20	DIF	11
20	DIF	11
20	DIF	11
20	DIF	11
20	DIF	11
20	DIF	11
20	DIF	11
20	DIF	11
20	DIF	11
20	DIF	11
20	DIF	11
20	DIF	11
20	DIF	11
20	DIF	11
20	DIF	11
20	DIF	11
20	DIF	11
20	DIF	11
20	DIF	11
20	DIF	11
20	DIF	11
20	DIF	11
20	DIF	11
20	DIF	11
20	DIF	11
20	DIF	11
20	DIF	11
20	DIF	11
20	DIF	11
20	DIF	11
20	DIF	11
20	DIF	11
20	DIF	11
20	DIF	11
20	DIF	11
20	DIF	11
20	DIF	11
20	DIF	11
20	DIF	11
20	DIF	11
20	DIF	11
20	DIF	11
20	DIF	11
20	DIF	11
20	DIF	11
20	DIF	11
20	DIF	11
20	DIF	11
20	DIF	11
20	DIF	11
20	DIF	11
20	DIF	11
20	DIF	11
20	DIF	11
20	DIF	11
20	DIF	11
20	DIF	11
20	DIF	11
20	DIF	11
20	DIF	11
20	DIF	11
20	DIF	11
20	DIF	11
20	DIF	11
20	DIF	11
20	DIF	11
20	DIF	11
20	DIF	11
20	DIF	11
20	DIF	11
20	DIF	11
20	DIF	11
20	DIF	11
20	DIF	11
20	DIF	11
20	DIF	11
20	DIF	11
20	DIF	11
20	DIF	11
20	DIF	11
20	DIF	11
20	DIF	11
20	DIF	11
20	DIF	11
20	DIF	11
20	DIF	11
20	DIF	11
20	DIF	11
20	DIF	11
20	DIF	11
20	DIF	11
20	DIF	11
20	DIF	11
20	DIF	11
20	DIF	11
20	DIF	11
20	DIF	11
20	DIF	11
20.5	DIF	11
20.5	DIF	11
20.5	DIF	11
20.5	DIF	11
20.5	DIF	11
20.5	DIF	11
20.5	DIF	11
20.5	DIF	11
20.5	DIF	11
20.5	DIF	11
20.5	DIF	11
20.5	DIF	11
20.5	DIF	11
20.5	DIF	11
20.5	DIF	11
20.5	DIF	11
20.5	DIF	11
20.5	DIF	11
20.5	DIF	11
20.5	DIF	11
20.5	DIF	11
20.5	DIF	11
20.5	DIF	11
20.5	DIF	11
20.5	DIF	11
20.5	DIF	11
20.5	DIF	11
20.5	DIF	11
20.5	DIF	11
20.5	DIF	11
20.5	DIF	11
20.5	DIF	11
20.5	DIF	11
20.5	DIF	11
20.5	DIF	11
20.5	DIF	11
20.5	DIF	11
20.5	DIF	11
20.5	DIF	11
20.5	DIF	11
20.5	DIF	11
20.5	DIF	11
20.5	DIF	11
20.5	DIF	11
20.5	DIF	11
20.5	DIF	11
21	DIF	11	0.106
21	DIF	11	0.108
21	DIF	11	0.086
21	DIF	11	0.087
21	DIF	11	0.092
21	DIF	11	0.083
21	DIF	11	0.078
21	DIF	11	0.086
21	DIF	11	0.098
21	DIF	11	0.097
21	DIF	11
21	DIF	11
21	DIF	11
21	DIF	11
21	DIF	11
21	DIF	11
21	DIF	11
21	DIF	11
21	DIF	11
21	DIF	11
21	DIF	11
21	DIF	11
21	DIF	11
21	DIF	11
21	DIF	11
21	DIF	11
21	DIF	11
21	DIF	11
21	DIF	11
21	DIF	11
21	DIF	11
21	DIF	11
21	DIF	11
21	DIF	11
21	DIF	11
21	DIF	11
21	DIF	11
21	DIF	11
21	DIF	11
21	DIF	11
21	DIF	11
21	DIF	11
21	DIF	11
21	DIF	11
21	DIF	11
21	DIF	11
21	DIF	11
21	DIF	11
21	DIF	11
21	DIF	11
21	DIF	11
21	DIF	11
21	DIF	11
21	DIF	11
21	DIF	11
21	DIF	11
21	DIF	11
21	DIF	11
21	DIF	11
21	DIF	11
21	DIF	11
21	DIF	11
21	DIF	11
21	DIF	11
21	DIF	11
19	DIF	10
19	DIF	10
19.5	DIF	10
19.5	DIF	10
19.5	DIF	10
19.5	DIF	10
19.5	DIF	10
19.5	DIF	10
19.5	DIF	10
19.5	DIF	10
20	DIF	10	0.086
20	DIF	10	0.096
20	DIF	10	0.091
20	DIF	10	0.101
20	DIF	10	0.099
20	DIF	10	0.088
20	DIF	10	0.096
20	DIF	10	0.095
20.5	DIF	10
20.5	DIF	10
20.5	DIF	10
20.5	DIF	10
20.5	DIF	10
20.5	DIF	10
20.5	DIF	10
21	DIF	10	0.094
21	DIF	10	0.093
21	DIF	10	0.071
21	DIF	10	0.094
21	DIF	10	0.094
21	DIF	10	0.089
21	DIF	10	0.093
21	DIF	10	0.102
21	DIF	10	0.091
21	DIF	10	0.088
21	DIF	10
21	DIF	10
21	DIF	10
21	DIF	10
21	DIF	10
21.5	DIF	10
21.5	DIF	10
21.5	DIF	10
21.5	DIF	10
18	MET	7	0.078
18	MET	7	0.078
18	MET	7
18	MET	7
18	MET	7
18	MET	7
18.5	MET	7	0.071
18.5	MET	7	0.061
18.5	MET	7	0.091
18.5	MET	7	0.07
18.5	MET	7	0.068
19	MET	7
19	MET	7
19	MET	7
19	MET	7
19	MET	7
19	MET	7
19	MET	7
19	MET	7
19	MET	7
19	MET	7
19	MET	7
19	MET	7
19	MET	7
19	MET	7
19	MET	7
19	MET	7
19	MET	7
19.5	MET	7	0.106
19.5	MET	7	0.082
19.5	MET	7	0.098
19.5	MET	7	0.09
19.5	MET	7	0.101
19.5	MET	7	0.104
19.5	MET	7	0.112
19.5	MET	7	0.103
19.5	MET	7	0.108
19.5	MET	7	0.103
19.5	MET	7	0.105
19.5	MET	7	0.103
19.5	MET	7	0.098
19.5	MET	7	0.103
19.5	MET	7	0.086
19.5	MET	7	0.097
19.5	MET	7	0.099
19.5	MET	7	0.106
20	MET	7	0.096
20	MET	7	0.087
20	MET	7	0.1
20	MET	7	0.089
20	MET	7	0.081
20	MET	7	0.1
20	MET	7	0.092
20	MET	7	0.106
20	MET	7	0.104
20	MET	7	0.066
20	MET	7
20	MET	7
20	MET	7
20	MET	7
20	MET	7
20	MET	7
20	MET	7
20	MET	7
20	MET	7
20	MET	7
20	MET	7
20	MET	7
20	MET	7
20	MET	7
20	MET	7
20	MET	7
20	MET	7
20	MET	7
20	MET	7
20	MET	7
20	MET	7
20	MET	7
20	MET	7
20.5	MET	7
20.5	MET	7
20.5	MET	7
19	MET	8	0.074
19	MET	8	0.06
19	MET	8	0.076
19	MET	8
19	MET	8
19	MET	8
19.5	MET	8	0.095
19.5	MET	8	0.095
19.5	MET	8	0.1
19.5	MET	8	0.094
19.5	MET	8	0.1
19.5	MET	8	0.094
19.5	MET	8	0.096
19.5	MET	8	0.097
20	MET	8	0.101
20	MET	8	0.099
20	MET	8	0.094
20	MET	8	0.099
20	MET	8	0.104
20	MET	8	0.092
20	MET	8	0.084
20	MET	8	0.091
20	MET	8	0.082
20	MET	8	0.094
20	MET	8
20	MET	8
20	MET	8
20	MET	8
20	MET	8
20	MET	8
20	MET	8
20	MET	8
20	MET	8
20	MET	8
20	MET	8
20	MET	8
20	MET	8
20	MET	8
20	MET	8
20	MET	8
20	MET	8
20	MET	8
20	MET	8
20	MET	8
20	MET	8
20	MET	8
20	MET	8
20	MET	8
20	MET	8
20	MET	8
20	MET	8
20	MET	8
20	MET	8
20	MET	8
20	MET	8
20	MET	8
20	MET	8
20	MET	8
20	MET	8
20.5	MET	8
20.5	MET	8
20.5	MET	8
20.5	MET	8
20.5	MET	8
20.5	MET	8
20.5	MET	8
20.5	MET	8
20.5	MET	8
20.5	MET	8
20.5	MET	8
20.5	MET	8
20.5	MET	8
20.5	MET	8
20.5	MET	8
21	MET	8	0.095
21	MET	8	0.089
21	MET	8	0.086
21	MET	8	0.096
21	MET	8	0.093
21	MET	8	0.085
21	MET	8	0.104
21	MET	8	0.092
21	MET	8	0.099
21	MET	8	0.086
21	MET	8
21.5	MET	8
21.5	MET	8
19	MET	9
19.5	MET	9	0.099
19.5	MET	9	0.091
19.5	MET	9	0.108
19.5	MET	9	0.09
19.5	MET	9	0.114
20	MET	9	0.097
20	MET	9	0.106
20	MET	9	0.1
20	MET	9	0.108
20	MET	9	0.104
20	MET	9	0.091
20	MET	9	0.098
20	MET	9	0.099
20	MET	9	0.099
20	MET	9	0.084
20	MET	9
20	MET	9
20	MET	9
20	MET	9
20	MET	9
20	MET	9
20	MET	9
20	MET	9
20	MET	9
20	MET	9
20	MET	9
20	MET	9
20	MET	9
20	MET	9
20	MET	9
20	MET	9
20	MET	9
20	MET	9
20	MET	9
20	MET	9
20	MET	9
20	MET	9
20	MET	9
20	MET	9
20	MET	9
20	MET	9
20	MET	9
20	MET	9
20	MET	9
20	MET	9
20	MET	9
20	MET	9
20	MET	9
20	MET	9
20	MET	9
20	MET	9
20	MET	9
20	MET	9
20	MET	9
20	MET	9
20	MET	9
20	MET	9
20	MET	9
20	MET	9
20	MET	9
20	MET	9
20	MET	9
20	MET	9
20	MET	9
20	MET	9
20	MET	9
20	MET	9
20	MET	9
20	MET	9
20	MET	9
20	MET	9
20	MET	9
20	MET	9
20	MET	9
20	MET	9
20	MET	9
20	MET	9
20.5	MET	9
20.5	MET	9
20.5	MET	9
20.5	MET	9
20.5	MET	9
20.5	MET	9	0.088
20.5	MET	9	0.074
20.5	MET	9	0.1
20.5	MET	9	0.096
20.5	MET	9	0.084
20.5	MET	9	0.085
20.5	MET	9	0.099
20.5	MET	9	0.097
20.5	MET	9	0.093
20.5	MET	9	0.095
20.5	MET	9
20.5	MET	9
20.5	MET	9
20.5	MET	9
20.5	MET	9
20.5	MET	9
20.5	MET	9
20.5	MET	9
20.5	MET	9
20.5	MET	9
20.5	MET	9
20.5	MET	9
20.5	MET	9
20.5	MET	9
20.5	MET	9
20.5	MET	9
20.5	MET	9
20.5	MET	9
20.5	MET	9
20.5	MET	9
20.5	MET	9
20.5	MET	9
20.5	MET	9
20.5	MET	9
20.5	MET	9
20.5	MET	9
20.5	MET	9
20.5	MET	9
20.5	MET	9
20.5	MET	9
20.5	MET	9
20.5	MET	9
20.5	MET	9
20.5	MET	9
20.5	MET	9
20.5	MET	9
20.5	MET	9
20.5	MET	9
20.5	MET	9
20.5	MET	9
20.5	MET	9
20.5	MET	9
20.5	MET	9
20.5	MET	9
20.5	MET	9
20.5	MET	9
20.5	MET	9
20.5	MET	9
20.5	MET	9
20.5	MET	9
20.5	MET	9
20.5	MET	9
20.5	MET	9
20.5	MET	9
20.5	MET	9
20.5	MET	9
20.5	MET	9
20.5	MET	9
20.5	MET	9
20.5	MET	9
20.5	MET	9
20.5	MET	9
20.5	MET	9
20.5	MET	9
20.5	MET	9
20.5	MET	9
20.5	MET	9
20.5	MET	9
20.5	MET	9
20.5	MET	9
20.5	MET	9
21	MET	9	0.088
21	MET	9	0.074
21	MET	9	0.1
21	MET	9	0.096
21	MET	9	0.084
21	MET	9	0.085
21	MET	9	0.099
21	MET	9	0.097
21	MET	9	0.093
21	MET	9	0.095
21	MET	9
21	MET	9
21	MET	9
21	MET	9
21	MET	9
21	MET	9
21	MET	9
21	MET	9
21	MET	9
21	MET	9
21	MET	9
21	MET	9
21	MET	9
21	MET	9
21	MET	9
21	MET	9
21	MET	9
21	MET	9
21	MET	9
21	MET	9
21	MET	9
21	MET	9
21	MET	9
21	MET	9
21	MET	9
21	MET	9
21	MET	9
21	MET	9
21	MET	9
21	MET	9
21	MET	9
21	MET	9
21	MET	9
21	MET	9
21	MET	9
21	MET	9
21	MET	9
21	MET	9
21	MET	9
21	MET	9
21	MET	9
21	MET	9
21	MET	9
21	MET	9
21	MET	9
21	MET	9
21	MET	9
21	MET	9
21	MET	9
21	MET	9
21	MET	9
21	MET	9
21	MET	9
21	MET	9
21	MET	9
21	MET	9
21	MET	9
21	MET	9
21	MET	9
21	MET	9
21	MET	9
21	MET	9
21	MET	9
21	MET	9
21	MET	9
21	MET	9
21	MET	9
21	MET	9
21	MET	9
21	MET	9
21	MET	9
21	MET	9
21	MET	9
21	MET	9
21	MET	9
21	MET	9
21	MET	9
21	MET	9
21	MET	9
21	MET	9
21	MET	9
21	MET	9
21	MET	9
21	MET	9
21	MET	9
21	MET	9
21.5	MET	9
21.5	MET	9
21.5	MET	9
18	PYR	4	0.06
18	PYR	4	0.072
18	PYR	4	0.075
19	PYR	4
19	PYR	4
19	PYR	4
19	PYR	4
19	PYR	4
19	PYR	4
19	PYR	4
19	PYR	4
19	PYR	4
19	PYR	4
19.5	PYR	4	0.109
19.5	PYR	4	0.101
19.5	PYR	4	0.072
19.5	PYR	4	0.071
19.5	PYR	4	0.08
19.5	PYR	4	0.105
20	PYR	4	0.098
20	PYR	4	0.095
20	PYR	4	0.09
20	PYR	4	0.093
20	PYR	4	0.094
20	PYR	4	0.085
20	PYR	4	0.098
20	PYR	4	0.099
20	PYR	4	0.094
20	PYR	4	0.081
20	PYR	4
20	PYR	4
20	PYR	4
20	PYR	4
20	PYR	4
18	PYR	5
19	PYR	5
19	PYR	5
19	PYR	5
19	PYR	5
19	PYR	5
19	PYR	5
19.5	PYR	5	0.065
19.5	PYR	5	0.088
19.5	PYR	5	0.1
19.5	PYR	5	0.082
19.5	PYR	5	0.064
19.5	PYR	5	0.094
19.5	PYR	5	0.081
19.5	PYR	5	0.089
20	PYR	5	0.089
20	PYR	5	0.091
20	PYR	5	0.096
20	PYR	5	0.089
20	PYR	5	0.098
20	PYR	5	0.096
20	PYR	5	0.091
20	PYR	5	0.085
20	PYR	5	0.081
20	PYR	5	0.097
20	PYR	5
20	PYR	5
20	PYR	5
20	PYR	5
20	PYR	5
20	PYR	5
20	PYR	5
20	PYR	5
20	PYR	5
20	PYR	5
20	PYR	5
20	PYR	5
20	PYR	5
20	PYR	5
20	PYR	5
20	PYR	5
20	PYR	5
20	PYR	5
20	PYR	5
20	PYR	5
20	PYR	5
20	PYR	5
20	PYR	5
20	PYR	5
20	PYR	5
20	PYR	5
20	PYR	5
20	PYR	5
20	PYR	5
20	PYR	5
20	PYR	5
20	PYR	5
20	PYR	5
20	PYR	5
20	PYR	5
20	PYR	5
20	PYR	5
20	PYR	5
20	PYR	5
20	PYR	5
20	PYR	5
20	PYR	5
20	PYR	5
20	PYR	5
20	PYR	5
20	PYR	5
20	PYR	5
20	PYR	5
20	PYR	5
20	PYR	5
20	PYR	5
20	PYR	5
20	PYR	5
20	PYR	5
20	PYR	5
20	PYR	5
20	PYR	5
20	PYR	5
20	PYR	5
20	PYR	5
20	PYR	5
20	PYR	5
20	PYR	5
20	PYR	5
20	PYR	5
20	PYR	5
20	PYR	5
20	PYR	5
20	PYR	5
20	PYR	5
20	PYR	5
20	PYR	5
20	PYR	5
20	PYR	5
20	PYR	5
20	PYR	5
20	PYR	5
20	PYR	5
20	PYR	5
20	PYR	5
20	PYR	5
20	PYR	5
20	PYR	5
20	PYR	5
20	PYR	5
20.5	PYR	5
20.5	PYR	5
20.5	PYR	5
20.5	PYR	5
20.5	PYR	5
20.5	PYR	5
20.5	PYR	5
20.5	PYR	5
20.5	PYR	5
20.5	PYR	5
20.5	PYR	5
20.5	PYR	5
20.5	PYR	5
20.5	PYR	5
20.5	PYR	5
20.5	PYR	5
20.5	PYR	5
20.5	PYR	5
20.5	PYR	5
20.5	PYR	5
20.5	PYR	5
20.5	PYR	5
20.5	PYR	5
20.5	PYR	5
20.5	PYR	5
20.5	PYR	5
21	PYR	5	0.094
21	PYR	5	0.081
21	PYR	5	0.098
21	PYR	5	0.09
21	PYR	5	0.079
21	PYR	5	0.089
21	PYR	5	0.1
21	PYR	5	0.09
21	PYR	5	0.092
21	PYR	5	0.094
19	PYR	6	0.09
19	PYR	6	0.098
19	PYR	6	0.096
19	PYR	6	0.101
19	PYR	6	0.089
19	PYR	6	0.102
19	PYR	6	0.097
19	PYR	6	0.094
19	PYR	6	0.095
19	PYR	6	0.099
19	PYR	6	0.081
19	PYR	6	0.086
19	PYR	6	0.106
19	PYR	6	0.095
19.5	PYR	6	0.093
19.5	PYR	6	0.097
19.5	PYR	6	0.096
19.5	PYR	6	0.099
19.5	PYR	6	0.098
19.5	PYR	6	0.101
19.5	PYR	6	0.103
19.5	PYR	6	0.098
19.5	PYR	6	0.102
19.5	PYR	6	0.098
19.5	PYR	6	0.099
19.5	PYR	6	0.099
19.5	PYR	6	0.104
19.5	PYR	6	0.092
19.5	PYR	6	0.086
19.5	PYR	6	0.1
19.5	PYR	6	0.095
19.5	PYR	6	0.096
19.5	PYR	6	0.099
19.5	PYR	6	0.099
19.5	PYR	6
19.5	PYR	6
19.5	PYR	6
19.5	PYR	6
19.5	PYR	6
19.5	PYR	6
20	PYR	6	0.093
20	PYR	6	0.1
20	PYR	6	0.089
20	PYR	6	0.1
20	PYR	6	0.083
20	PYR	6	0.105
20	PYR	6	0.1
20	PYR	6	0.087
20	PYR	6	0.084
20	PYR	6	0.094
20	PYR	6
20	PYR	6
20	PYR	6
20	PYR	6
20	PYR	6
20	PYR	6
20	PYR	6
20	PYR	6
20	PYR	6
20	PYR	6
20	PYR	6
20	PYR	6
20	PYR	6
20	PYR	6
20	PYR	6
20	PYR	6
20	PYR	6
20	PYR	6
20	PYR	6
20	PYR	6
20	PYR	6
20	PYR	6
20	PYR	6
20	PYR	6
20	PYR	6
20	PYR	6
20	PYR	6
20	PYR	6
20	PYR	6	0.093
20	PYR	6	0.1
20	PYR	6	0.089
20	PYR	6	0.1
20	PYR	6	0.083
20	PYR	6	0.105
20	PYR	6	0.1
20	PYR	6	0.087
20	PYR	6	0.084
20	PYR	6	0.094
20	PYR	6
20	PYR	6
20	PYR	6
20	PYR	6
20	PYR	6
20	PYR	6
20	PYR	6
20	PYR	6
20	PYR	6
20	PYR	6
20	PYR	6
20	PYR	6
20	PYR	6
20	PYR	6
20	PYR	6
20	PYR	6
20	PYR	6
20	PYR	6
20	PYR	6
20	PYR	6
20	PYR	6
20	PYR	6
20	PYR	6
20	PYR	6
20	PYR	6
20	PYR	6
20	PYR	6
20	PYR	6
20	PYR	6
20	PYR	6
20	PYR	6
20	PYR	6
20	PYR	6
20	PYR	6
20	PYR	6
20	PYR	6
20	PYR	6
20	PYR	6
20	PYR	6
20	PYR	6
20	PYR	6
20	PYR	6
20.5	PYR	6
20.5	PYR	6
20.5	PYR	6
20.5	PYR	6
20.5	PYR	6
20.5	PYR	6
20.5	PYR	6
20.5	PYR	6
20.5	PYR	6
20.5	PYR	6
20.5	PYR	6
20.5	PYR	6
20.5	PYR	6
20.5	PYR	6
20.5	PYR	6
20.5	PYR	6
20.5	PYR	6
20.5	PYR	6
21	PYR	6	0.082
21	PYR	6	0.089
21	PYR	6	0.1
21	PYR	6	0.088
21	PYR	6	0.095
21	PYR	6	0.1
21	PYR	6	0.101
21	PYR	6	0.091
21	PYR	6	0.096
21	PYR	6	0.091
21	PYR	6
21	PYR	6
21	PYR	6
21	PYR	6
21	PYR	6
21	PYR	6
21	PYR	6
21	PYR	6
21	PYR	6
21	PYR	6
21	PYR	6
21	PYR	6
21	PYR	6
21	PYR	6
21	PYR	6
21	PYR	6
21	PYR	6
21	PYR	6
21	PYR	6
21	PYR	6
21	PYR	6
21	PYR	6
21	PYR	6
21	PYR	6
21	PYR	6
21	PYR	6
21	PYR	6
21	PYR	6
21	PYR	6
21	PYR	6
21	PYR	6
21	PYR	6
21	PYR	6
21.5	PYR	6
21.5	PYR	6
21.5	PYR	6

## Sheet: Retinue observations
Cage	Treatment	Camera	Rep	Retinue	Day
CTRL-2 5	CTRL-2	10	2	0	1
CTRL-2 5	CTRL-2	10	2	0	1
CTRL-2 5	CTRL-2	10	3	0	1
CTRL-2 5	CTRL-2	10	3	0	1
CTRL-2 5	CTRL-2	10	3	0	1
CTRL-2 5	CTRL-2	10	2	0	2
CTRL-2 5	CTRL-2	10	2	0	2
CTRL-2 5	CTRL-2	10	2	0	2
CTRL-2 5	CTRL-2	10	2	0	2
CTRL-2 5	CTRL-2	10	3	0	2
CTRL-2 5	CTRL-2	10	3	0	2
CTRL-2 5	CTRL-2	10	1	0	3
CTRL-2 5	CTRL-2	10	1	0	3
CTRL-2 5	CTRL-2	10	1	0	3
CTRL-2 5	CTRL-2	10	1	0	3
CTRL-2 5	CTRL-2	10	1	0	3
CTRL-2 5	CTRL-2	10	2	0	3
CTRL-2 5	CTRL-2	10	2	0	3
CTRL-2 5	CTRL-2	10	2	0	3
CTRL-2 5	CTRL-2	10	2	1	1
CTRL-2 5	CTRL-2	10	3	1	1
CTRL-2 5	CTRL-2	10	3	1	1
CTRL-2 5	CTRL-2	10	3	1	1
CTRL-2 5	CTRL-2	10	3	1	2
CTRL-2 5	CTRL-2	10	3	1	2
CTRL-2 5	CTRL-2	10	3	1	2
CTRL-2 5	CTRL-2	10	3	1	2
CTRL-2 5	CTRL-2	10	3	1	2
CTRL-2 5	CTRL-2	10	3	1	2
CTRL-2 5	CTRL-2	10	1	1	3
CTRL-2 5	CTRL-2	10	1	1	3
CTRL-2 5	CTRL-2	10	2	1	3
CTRL-2 5	CTRL-2	10	2	1	3
CTRL-2 5	CTRL-2	10	1	2	1
CTRL-2 5	CTRL-2	10	1	2	1
CTRL-2 5	CTRL-2	10	2	2	1
CTRL-2 5	CTRL-2	10	2	2	1
CTRL-2 5	CTRL-2	10	3	2	1
CTRL-2 5	CTRL-2	10	3	2	1
CTRL-2 5	CTRL-2	10	3	2	1
CTRL-2 5	CTRL-2	10	3	2	1
CTRL-2 5	CTRL-2	10	2	2	2
CTRL-2 5	CTRL-2	10	2	2	2
CTRL-2 5	CTRL-2	10	2	2	2
CTRL-2 5	CTRL-2	10	3	2	2
CTRL-2 5	CTRL-2	10	3	2	2
CTRL-2 5	CTRL-2	10	1	2	3
CTRL-2 5	CTRL-2	10	3	2	3
CTRL-2 5	CTRL-2	10	3	2	3
CTRL-2 5	CTRL-2	10	1	3	1
CTRL-2 5	CTRL-2	10	1	3	1
CTRL-2 5	CTRL-2	10	1	3	1
CTRL-2 5	CTRL-2	10	1	3	1
CTRL-2 5	CTRL-2	10	1	3	1
CTRL-2 5	CTRL-2	10	1	3	1
CTRL-2 5	CTRL-2	10	2	3	1
CTRL-2 5	CTRL-2	10	2	3	2
CTRL-2 5	CTRL-2	10	2	3	2
CTRL-2 5	CTRL-2	10	2	3	2
CTRL-2 5	CTRL-2	10	1	3	3
CTRL-2 5	CTRL-2	10	1	3	3
CTRL-2 5	CTRL-2	10	2	3	3
CTRL-2 5	CTRL-2	10	3	3	3
CTRL-2 5	CTRL-2	10	3	3	3
CTRL-2 5	CTRL-2	10	1	4	1
CTRL-2 5	CTRL-2	10	2	4	1
CTRL-2 5	CTRL-2	10	2	4	1
CTRL-2 5	CTRL-2	10	2	4	1
CTRL-2 5	CTRL-2	10	2	4	1
CTRL-2 5	CTRL-2	10	1	4	2
CTRL-2 5	CTRL-2	10	1	4	2
CTRL-2 5	CTRL-2	10	1	4	2
CTRL-2 5	CTRL-2	10	1	5	2
CTRL-2 5	CTRL-2	10	1	5	2
CTRL-2 5	CTRL-2	10	1	5	2
CTRL-2 5	CTRL-2	10	2	5	3
CTRL-2 5	CTRL-2	10	3	5	3
CTRL-2 5	CTRL-2	10	3	5	3
CTRL-2 5	CTRL-2	10	1	6	2
CTRL-2 5	CTRL-2	10	1	6	2
CTRL-2 5	CTRL-2	10	1	6	2
CTRL-2 5	CTRL-2	10	1	6	2
CTRL-2 5	CTRL-2	10	3	6	3
CTRL-2 5	CTRL-2	10	3	6	3
CTRL-2 5	CTRL-2	10	3	7	3
CTRL-2 5	CTRL-2	10	3	10	3
CTRL-2 5	CTRL-2	10	1	NA	1
CTRL-2 5	CTRL-2	10	2	NA	3
CTRL-2 5	CTRL-2	10	2	NA	3
CTRL-2 5	CTRL-2	10	2	NA	3
CTRL-2 4	CTRL-2	12	1	0	1
CTRL-2 4	CTRL-2	12	2	0	1
CTRL-2 4	CTRL-2	12	1	1	1
CTRL-2 4	CTRL-2	12	1	1	1
CTRL-2 4	CTRL-2	12	2	1	1
CTRL-2 4	CTRL-2	12	2	1	1
CTRL-2 4	CTRL-2	12	2	1	1
CTRL-2 4	CTRL-2	12	2	1	2
CTRL-2 4	CTRL-2	12	1	1	3
CTRL-2 4	CTRL-2	12	3	1	3
CTRL-2 4	CTRL-2	12	1	2	1
CTRL-2 4	CTRL-2	12	1	2	1
CTRL-2 4	CTRL-2	12	1	2	1
CTRL-2 4	CTRL-2	12	1	2	1
CTRL-2 4	CTRL-2	12	2	2	1
CTRL-2 4	CTRL-2	12	2	2	1
CTRL-2 4	CTRL-2	12	2	2	1
CTRL-2 4	CTRL-2	12	3	2	1
CTRL-2 4	CTRL-2	12	1	2	2
CTRL-2 4	CTRL-2	12	2	2	3
CTRL-2 4	CTRL-2	12	2	2	3
CTRL-2 4	CTRL-2	12	2	2	3
CTRL-2 4	CTRL-2	12	2	2	3
CTRL-2 4	CTRL-2	12	3	2	3
CTRL-2 4	CTRL-2	12	3	2	3
CTRL-2 4	CTRL-2	12	1	3	1
CTRL-2 4	CTRL-2	12	1	3	1
CTRL-2 4	CTRL-2	12	2	3	1
CTRL-2 4	CTRL-2	12	2	3	1
CTRL-2 4	CTRL-2	12	3	3	1
CTRL-2 4	CTRL-2	12	2	3	2
CTRL-2 4	CTRL-2	12	2	3	2
CTRL-2 4	CTRL-2	12	2	3	2
CTRL-2 4	CTRL-2	12	3	3	2
CTRL-2 4	CTRL-2	12	1	3	3
CTRL-2 4	CTRL-2	12	1	3	3
CTRL-2 4	CTRL-2	12	1	3	3
CTRL-2 4	CTRL-2	12	1	3	3
CTRL-2 4	CTRL-2	12	1	3	3
CTRL-2 4	CTRL-2	12	1	3	3
CTRL-2 4	CTRL-2	12	3	3	3
CTRL-2 4	CTRL-2	12	2	4	1
CTRL-2 4	CTRL-2	12	3	4	1
CTRL-2 4	CTRL-2	12	3	4	1
CTRL-2 4	CTRL-2	12	1	4	2
CTRL-2 4	CTRL-2	12	1	4	2
CTRL-2 4	CTRL-2	12	1	4	2
CTRL-2 4	CTRL-2	12	2	4	2
CTRL-2 4	CTRL-2	12	2	4	2
CTRL-2 4	CTRL-2	12	3	4	2
CTRL-2 4	CTRL-2	12	3	4	2
CTRL-2 4	CTRL-2	12	3	4	2
CTRL-2 4	CTRL-2	12	3	4	2
CTRL-2 4	CTRL-2	12	1	4	3
CTRL-2 4	CTRL-2	12	1	4	3
CTRL-2 4	CTRL-2	12	2	4	3
CTRL-2 4	CTRL-2	12	2	4	3
CTRL-2 4	CTRL-2	12	3	4	3
CTRL-2 4	CTRL-2	12	3	4	3
CTRL-2 4	CTRL-2	12	3	5	1
CTRL-2 4	CTRL-2	12	3	5	1
CTRL-2 4	CTRL-2	12	3	5	1
CTRL-2 4	CTRL-2	12	3	5	1
CTRL-2 4	CTRL-2	12	3	5	1
CTRL-2 4	CTRL-2	12	1	5	2
CTRL-2 4	CTRL-2	12	1	5	2
CTRL-2 4	CTRL-2	12	1	5	2
CTRL-2 4	CTRL-2	12	1	5	2
CTRL-2 4	CTRL-2	12	2	5	2
CTRL-2 4	CTRL-2	12	2	5	2
CTRL-2 4	CTRL-2	12	3	5	2
CTRL-2 4	CTRL-2	12	3	5	2
CTRL-2 4	CTRL-2	12	2	5	3
CTRL-2 4	CTRL-2	12	2	5	3
CTRL-2 4	CTRL-2	12	2	5	3
CTRL-2 4	CTRL-2	12	3	5	3
CTRL-2 4	CTRL-2	12	3	5	3
CTRL-2 4	CTRL-2	12	1	6	1
CTRL-2 4	CTRL-2	12	3	6	1
CTRL-2 4	CTRL-2	12	2	6	2
CTRL-2 4	CTRL-2	12	3	6	2
CTRL-2 4	CTRL-2	12	3	6	3
CTRL-2 4	CTRL-2	12	3	7	3
CTRL-2 4	CTRL-2	12	2	8	3
CTRL-2 4	CTRL-2	12	1	NA	2
CTRL-2 4	CTRL-2	12	1	NA	2
CTRL-2 4	CTRL-2	12	2	NA	2
CTRL-2 4	CTRL-2	12	3	NA	2
CTRL-2 4	CTRL-2	12	3	NA	2
CTRL-2 4	CTRL-2	12	1	NA	3
CTRL-2 2	CTRL-2	9	1	0	1
CTRL-2 2	CTRL-2	9	1	0	1
CTRL-2 2	CTRL-2	9	2	0	1
CTRL-2 2	CTRL-2	9	2	0	1
CTRL-2 2	CTRL-2	9	2	0	1
CTRL-2 2	CTRL-2	9	3	0	1
CTRL-2 2	CTRL-2	9	3	0	1
CTRL-2 2	CTRL-2	9	2	0	2
CTRL-2 2	CTRL-2	9	3	0	3
CTRL-2 2	CTRL-2	9	1	1	1
CTRL-2 2	CTRL-2	9	1	1	1
CTRL-2 2	CTRL-2	9	1	1	1
CTRL-2 2	CTRL-2	9	2	1	1
CTRL-2 2	CTRL-2	9	2	1	1
CTRL-2 2	CTRL-2	9	2	1	1
CTRL-2 2	CTRL-2	9	2	1	1
CTRL-2 2	CTRL-2	9	2	1	1
CTRL-2 2	CTRL-2	9	3	1	1
CTRL-2 2	CTRL-2	9	3	1	1
CTRL-2 2	CTRL-2	9	2	1	2
CTRL-2 2	CTRL-2	9	2	1	2
CTRL-2 2	CTRL-2	9	1	1	3
CTRL-2 2	CTRL-2	9	2	1	3
CTRL-2 2	CTRL-2	9	2	1	3
CTRL-2 2	CTRL-2	9	2	1	3
CTRL-2 2	CTRL-2	9	3	1	3
CTRL-2 2	CTRL-2	9	3	1	3
CTRL-2 2	CTRL-2	9	3	1	3
CTRL-2 2	CTRL-2	9	3	1	3
CTRL-2 2	CTRL-2	9	1	2	1
CTRL-2 2	CTRL-2	9	1	2	1
CTRL-2 2	CTRL-2	9	1	2	1
CTRL-2 2	CTRL-2	9	1	2	1
CTRL-2 2	CTRL-2	9	2	2	1
CTRL-2 2	CTRL-2	9	3	2	1
CTRL-2 2	CTRL-2	9	3	2	1
CTRL-2 2	CTRL-2	9	3	2	1
CTRL-2 2	CTRL-2	9	1	2	3
CTRL-2 2	CTRL-2	9	1	2	3
CTRL-2 2	CTRL-2	9	2	2	3
CTRL-2 2	CTRL-2	9	2	2	3
CTRL-2 2	CTRL-2	9	3	2	3
CTRL-2 2	CTRL-2	9	3	2	3
CTRL-2 2	CTRL-2	9	3	3	1
CTRL-2 2	CTRL-2	9	3	3	1
CTRL-2 2	CTRL-2	9	3	3	1
CTRL-2 2	CTRL-2	9	1	3	2
CTRL-2 2	CTRL-2	9	1	3	2
CTRL-2 2	CTRL-2	9	1	3	2
CTRL-2 2	CTRL-2	9	1	3	2
CTRL-2 2	CTRL-2	9	1	3	2
CTRL-2 2	CTRL-2	9	3	3	2
CTRL-2 2	CTRL-2	9	3	3	2
CTRL-2 2	CTRL-2	9	1	3	3
CTRL-2 2	CTRL-2	9	1	3	3
CTRL-2 2	CTRL-2	9	1	3	3
CTRL-2 2	CTRL-2	9	2	3	3
CTRL-2 2	CTRL-2	9	3	3	3
CTRL-2 2	CTRL-2	9	1	4	1
CTRL-2 2	CTRL-2	9	1	4	2
CTRL-2 2	CTRL-2	9	1	4	2
CTRL-2 2	CTRL-2	9	1	4	2
CTRL-2 2	CTRL-2	9	1	4	2
CTRL-2 2	CTRL-2	9	2	4	2
CTRL-2 2	CTRL-2	9	2	4	2
CTRL-2 2	CTRL-2	9	2	4	2
CTRL-2 2	CTRL-2	9	3	4	2
CTRL-2 2	CTRL-2	9	3	4	2
CTRL-2 2	CTRL-2	9	1	4	3
CTRL-2 2	CTRL-2	9	2	4	3
CTRL-2 2	CTRL-2	9	2	4	3
CTRL-2 2	CTRL-2	9	2	4	3
CTRL-2 2	CTRL-2	9	2	5	2
CTRL-2 2	CTRL-2	9	2	5	2
CTRL-2 2	CTRL-2	9	2	5	2
CTRL-2 2	CTRL-2	9	2	5	2
CTRL-2 2	CTRL-2	9	3	5	2
CTRL-2 2	CTRL-2	9	3	5	2
CTRL-2 2	CTRL-2	9	3	5	2
CTRL-2 2	CTRL-2	9	3	5	2
CTRL-2 2	CTRL-2	9	1	5	3
CTRL-2 2	CTRL-2	9	2	5	3
CTRL-2 2	CTRL-2	9	1	6	2
CTRL-2 2	CTRL-2	9	1	6	3
CTRL-2 2	CTRL-2	9	3	6	3
CTRL-2 2	CTRL-2	9	2	NA	1
CTRL-2 2	CTRL-2	9	3	NA	2
CTRL-2 2	CTRL-2	9	3	NA	2
CTRL-2 2	CTRL-2	9	1	NA	3
CTRL-2 2	CTRL-2	9	3	NA	3
CTRL-2 1	CTRL-2	9	2	0	1
CTRL-2 1	CTRL-2	9	2	0	1
CTRL-2 1	CTRL-2	9	2	0	1
CTRL-2 1	CTRL-2	9	3	0	1
CTRL-2 1	CTRL-2	9	3	0	1
CTRL-2 1	CTRL-2	9	3	0	1
CTRL-2 1	CTRL-2	9	3	0	1
CTRL-2 1	CTRL-2	9	3	0	1
CTRL-2 1	CTRL-2	9	1	0	2
CTRL-2 1	CTRL-2	9	1	0	2
CTRL-2 1	CTRL-2	9	1	0	2
CTRL-2 1	CTRL-2	9	1	0	2
CTRL-2 1	CTRL-2	9	2	0	2
CTRL-2 1	CTRL-2	9	3	0	2
CTRL-2 1	CTRL-2	9	1	1	1
CTRL-2 1	CTRL-2	9	1	1	1
CTRL-2 1	CTRL-2	9	2	1	1
CTRL-2 1	CTRL-2	9	2	1	1
CTRL-2 1	CTRL-2	9	2	1	1
CTRL-2 1	CTRL-2	9	3	1	1
CTRL-2 1	CTRL-2	9	3	1	1
CTRL-2 1	CTRL-2	9	1	1	2
CTRL-2 1	CTRL-2	9	2	1	2
CTRL-2 1	CTRL-2	9	1	1	3
CTRL-2 1	CTRL-2	9	1	2	1
CTRL-2 1	CTRL-2	9	1	2	1
CTRL-2 1	CTRL-2	9	1	2	1
CTRL-2 1	CTRL-2	9	1	2	1
CTRL-2 1	CTRL-2	9	1	2	1
CTRL-2 1	CTRL-2	9	2	2	1
CTRL-2 1	CTRL-2	9	3	2	1
CTRL-2 1	CTRL-2	9	2	2	2
CTRL-2 1	CTRL-2	9	2	2	2
CTRL-2 1	CTRL-2	9	2	2	2
CTRL-2 1	CTRL-2	9	2	2	2
CTRL-2 1	CTRL-2	9	1	2	3
CTRL-2 1	CTRL-2	9	1	2	3
CTRL-2 1	CTRL-2	9	1	2	3
CTRL-2 1	CTRL-2	9	1	2	3
CTRL-2 1	CTRL-2	9	2	2	3
CTRL-2 1	CTRL-2	9	1	3	1
CTRL-2 1	CTRL-2	9	1	3	1
CTRL-2 1	CTRL-2	9	2	3	1
CTRL-2 1	CTRL-2	9	2	3	1
CTRL-2 1	CTRL-2	9	2	3	1
CTRL-2 1	CTRL-2	9	3	3	1
CTRL-2 1	CTRL-2	9	3	3	1
CTRL-2 1	CTRL-2	9	1	3	2
CTRL-2 1	CTRL-2	9	1	3	2
CTRL-2 1	CTRL-2	9	1	3	2
CTRL-2 1	CTRL-2	9	2	3	2
CTRL-2 1	CTRL-2	9	2	3	2
CTRL-2 1	CTRL-2	9	3	3	2
CTRL-2 1	CTRL-2	9	3	3	2
CTRL-2 1	CTRL-2	9	3	3	2
CTRL-2 1	CTRL-2	9	1	3	3
CTRL-2 1	CTRL-2	9	1	3	3
CTRL-2 1	CTRL-2	9	2	3	3
CTRL-2 1	CTRL-2	9	2	3	3
CTRL-2 1	CTRL-2	9	2	3	3
CTRL-2 1	CTRL-2	9	2	3	3
CTRL-2 1	CTRL-2	9	2	3	3
CTRL-2 1	CTRL-2	9	1	4	1
CTRL-2 1	CTRL-2	9	1	4	2
CTRL-2 1	CTRL-2	9	1	4	2
CTRL-2 1	CTRL-2	9	3	4	2
CTRL-2 1	CTRL-2	9	3	4	2
CTRL-2 1	CTRL-2	9	2	4	3
CTRL-2 1	CTRL-2	9	2	4	3
CTRL-2 1	CTRL-2	9	2	4	3
CTRL-2 1	CTRL-2	9	3	4	3
CTRL-2 1	CTRL-2	9	3	4	3
CTRL-2 1	CTRL-2	9	3	5	2
CTRL-2 1	CTRL-2	9	3	5	2
CTRL-2 1	CTRL-2	9	3	5	2
CTRL-2 1	CTRL-2	9	1	5	3
CTRL-2 1	CTRL-2	9	1	5	3
CTRL-2 1	CTRL-2	9	2	5	3
CTRL-2 1	CTRL-2	9	3	5	3
CTRL-2 1	CTRL-2	9	3	5	3
CTRL-2 1	CTRL-2	9	3	6	2
CTRL-2 1	CTRL-2	9	1	6	3
CTRL-2 1	CTRL-2	9	3	6	3
CTRL-2 1	CTRL-2	9	3	6	3
CTRL-2 1	CTRL-2	9	3	7	3
CTRL-2 1	CTRL-2	9	3	7	3
CTRL-2 1	CTRL-2	9	3	7	3
CTRL-2 1	CTRL-2	9	3	8	3
CTRL-2 1	CTRL-2	9	2	NA	2
CTRL-2 1	CTRL-2	9	2	NA	2
CTRL-2 3	CTRL-2	10	1	0	1
CTRL-2 3	CTRL-2	10	1	0	1
CTRL-2 3	CTRL-2	10	1	0	1
CTRL-2 3	CTRL-2	10	1	0	1
CTRL-2 3	CTRL-2	10	1	0	1
CTRL-2 3	CTRL-2	10	3	0	1
CTRL-2 3	CTRL-2	10	3	0	1
CTRL-2 3	CTRL-2	10	3	0	1
CTRL-2 3	CTRL-2	10	1	0	2
CTRL-2 3	CTRL-2	10	1	0	2
CTRL-2 3	CTRL-2	10	1	0	2
CTRL-2 3	CTRL-2	10	1	0	2
CTRL-2 3	CTRL-2	10	1	0	2
CTRL-2 3	CTRL-2	10	1	0	2
CTRL-2 3	CTRL-2	10	1	0	2
CTRL-2 3	CTRL-2	10	1	0	2
CTRL-2 3	CTRL-2	10	2	0	2
CTRL-2 3	CTRL-2	10	2	0	2
CTRL-2 3	CTRL-2	10	2	0	2
CTRL-2 3	CTRL-2	10	2	0	2
CTRL-2 3	CTRL-2	10	3	0	2
CTRL-2 3	CTRL-2	10	2	0	3
CTRL-2 3	CTRL-2	10	3	0	3
CTRL-2 3	CTRL-2	10	2	1	1
CTRL-2 3	CTRL-2	10	2	1	1
CTRL-2 3	CTRL-2	10	2	1	1
CTRL-2 3	CTRL-2	10	3	1	1
CTRL-2 3	CTRL-2	10	1	1	2
CTRL-2 3	CTRL-2	10	1	1	2
CTRL-2 3	CTRL-2	10	2	1	2
CTRL-2 3	CTRL-2	10	2	1	2
CTRL-2 3	CTRL-2	10	2	1	2
CTRL-2 3	CTRL-2	10	2	1	2
CTRL-2 3	CTRL-2	10	3	1	2
CTRL-2 3	CTRL-2	10	3	1	2
CTRL-2 3	CTRL-2	10	3	1	2
CTRL-2 3	CTRL-2	10	3	1	2
CTRL-2 3	CTRL-2	10	3	1	2
CTRL-2 3	CTRL-2	10	3	1	2
CTRL-2 3	CTRL-2	10	1	1	3
CTRL-2 3	CTRL-2	10	2	1	3
CTRL-2 3	CTRL-2	10	2	1	3
CTRL-2 3	CTRL-2	10	2	1	3
CTRL-2 3	CTRL-2	10	3	1	3
CTRL-2 3	CTRL-2	10	3	1	3
CTRL-2 3	CTRL-2	10	3	1	3
CTRL-2 3	CTRL-2	10	3	1	3
CTRL-2 3	CTRL-2	10	1	2	1
CTRL-2 3	CTRL-2	10	1	2	1
CTRL-2 3	CTRL-2	10	2	2	1
CTRL-2 3	CTRL-2	10	3	2	1
CTRL-2 3	CTRL-2	10	3	2	1
CTRL-2 3	CTRL-2	10	3	2	1
CTRL-2 3	CTRL-2	10	2	2	2
CTRL-2 3	CTRL-2	10	2	2	2
CTRL-2 3	CTRL-2	10	3	2	2
CTRL-2 3	CTRL-2	10	3	2	2
CTRL-2 3	CTRL-2	10	3	2	2
CTRL-2 3	CTRL-2	10	1	2	3
CTRL-2 3	CTRL-2	10	1	2	3
CTRL-2 3	CTRL-2	10	2	2	3
CTRL-2 3	CTRL-2	10	2	2	3
CTRL-2 3	CTRL-2	10	2	2	3
CTRL-2 3	CTRL-2	10	2	2	3
CTRL-2 3	CTRL-2	10	2	2	3
CTRL-2 3	CTRL-2	10	2	2	3
CTRL-2 3	CTRL-2	10	3	2	3
CTRL-2 3	CTRL-2	10	3	2	3
CTRL-2 3	CTRL-2	10	3	3	1
CTRL-2 3	CTRL-2	10	3	3	3
CTRL-2 3	CTRL-2	10	3	3	3
CTRL-2 3	CTRL-2	10	1	4	1
CTRL-2 3	CTRL-2	10	1	4	1
CTRL-2 3	CTRL-2	10	1	4	1
CTRL-2 3	CTRL-2	10	3	4	1
CTRL-2 3	CTRL-2	10	1	4	3
CTRL-2 3	CTRL-2	10	3	4	3
CTRL-2 3	CTRL-2	10	2	5	1
CTRL-2 3	CTRL-2	10	2	5	1
CTRL-2 3	CTRL-2	10	2	5	1
CTRL-2 3	CTRL-2	10	2	6	1
CTRL-2 3	CTRL-2	10	2	6	1
CTRL-2 3	CTRL-2	10	2	NA	1
CTRL-2 3	CTRL-2	10	3	NA	1
CTRL-2 3	CTRL-2	10	1	NA	3
CTRL-2 3	CTRL-2	10	1	NA	3
CTRL-2 3	CTRL-2	10	1	NA	3
CTRL-2 3	CTRL-2	10	1	NA	3
CTRL-2 3	CTRL-2	10	1	NA	3
CTRL-2 3	CTRL-2	10	1	NA	3
DIF-2 2	DIF-2	9	1	0	1
DIF-2 2	DIF-2	9	1	0	1
DIF-2 2	DIF-2	9	3	0	2
DIF-2 2	DIF-2	9	3	0	3
DIF-2 2	DIF-2	9	1	1	1
DIF-2 2	DIF-2	9	3	1	2
DIF-2 2	DIF-2	9	3	1	3
DIF-2 2	DIF-2	9	3	1	3
DIF-2 2	DIF-2	9	3	1	3
DIF-2 2	DIF-2	9	1	2	1
DIF-2 2	DIF-2	9	1	2	1
DIF-2 2	DIF-2	9	1	2	1
DIF-2 2	DIF-2	9	2	2	1
DIF-2 2	DIF-2	9	3	2	2
DIF-2 2	DIF-2	9	3	2	2
DIF-2 2	DIF-2	9	3	2	2
DIF-2 2	DIF-2	9	3	2	3
DIF-2 2	DIF-2	9	1	3	1
DIF-2 2	DIF-2	9	2	3	1
DIF-2 2	DIF-2	9	2	3	1
DIF-2 2	DIF-2	9	2	3	1
DIF-2 2	DIF-2	9	2	3	1
DIF-2 2	DIF-2	9	2	3	1
DIF-2 2	DIF-2	9	2	3	1
DIF-2 2	DIF-2	9	3	3	1
DIF-2 2	DIF-2	9	3	3	1
DIF-2 2	DIF-2	9	3	3	1
DIF-2 2	DIF-2	9	3	3	1
DIF-2 2	DIF-2	9	3	3	2
DIF-2 2	DIF-2	9	3	3	2
DIF-2 2	DIF-2	9	3	3	2
DIF-2 2	DIF-2	9	3	3	2
DIF-2 2	DIF-2	9	3	3	2
DIF-2 2	DIF-2	9	3	3	3
DIF-2 2	DIF-2	9	3	4	1
DIF-2 2	DIF-2	9	3	4	1
DIF-2 2	DIF-2	9	1	4	2
DIF-2 2	DIF-2	9	2	4	2
DIF-2 2	DIF-2	9	2	4	2
DIF-2 2	DIF-2	9	1	4	3
DIF-2 2	DIF-2	9	2	4	3
DIF-2 2	DIF-2	9	3	4	3
DIF-2 2	DIF-2	9	3	4	3
DIF-2 2	DIF-2	9	1	5	1
DIF-2 2	DIF-2	9	1	5	1
DIF-2 2	DIF-2	9	1	5	1
DIF-2 2	DIF-2	9	3	5	1
DIF-2 2	DIF-2	9	3	5	1
DIF-2 2	DIF-2	9	3	5	1
DIF-2 2	DIF-2	9	3	5	1
DIF-2 2	DIF-2	9	1	5	2
DIF-2 2	DIF-2	9	2	5	2
DIF-2 2	DIF-2	9	2	5	2
DIF-2 2	DIF-2	9	2	5	2
DIF-2 2	DIF-2	9	2	5	2
DIF-2 2	DIF-2	9	2	5	2
DIF-2 2	DIF-2	9	2	5	2
DIF-2 2	DIF-2	9	1	5	3
DIF-2 2	DIF-2	9	1	5	3
DIF-2 2	DIF-2	9	1	5	3
DIF-2 2	DIF-2	9	2	5	3
DIF-2 2	DIF-2	9	2	5	3
DIF-2 2	DIF-2	9	1	6	2
DIF-2 2	DIF-2	9	1	6	2
DIF-2 2	DIF-2	9	1	6	2
DIF-2 2	DIF-2	9	2	6	2
DIF-2 2	DIF-2	9	1	6	3
DIF-2 2	DIF-2	9	1	6	3
DIF-2 2	DIF-2	9	2	6	3
DIF-2 2	DIF-2	9	2	6	3
DIF-2 2	DIF-2	9	2	6	3
DIF-2 2	DIF-2	9	2	6	3
DIF-2 2	DIF-2	9	2	6	3
DIF-2 2	DIF-2	9	1	7	2
DIF-2 2	DIF-2	9	1	7	2
DIF-2 2	DIF-2	9	1	7	2
DIF-2 2	DIF-2	9	2	7	2
DIF-2 2	DIF-2	9	1	7	3
DIF-2 2	DIF-2	9	2	7	3
DIF-2 2	DIF-2	9	1	8	2
DIF-2 2	DIF-2	9	1	8	2
DIF-2 2	DIF-2	9	1	8	3
DIF-2 2	DIF-2	9	1	8	3
DIF-2 2	DIF-2	9	3	8	3
DIF-2 2	DIF-2	9	3	8	3
DIF-2 2	DIF-2	9	1	9	3
DIF-2 2	DIF-2	9	2	9	3
DIF-2 2	DIF-2	9	2	NA	1
DIF-2 2	DIF-2	9	2	NA	1
DIF-2 2	DIF-2	9	2	NA	1
DIF-2 4	DIF-2	10	1	0	1
DIF-2 4	DIF-2	10	1	0	1
DIF-2 4	DIF-2	10	1	0	1
DIF-2 4	DIF-2	10	2	0	1
DIF-2 4	DIF-2	10	2	0	1
DIF-2 4	DIF-2	10	2	0	1
DIF-2 4	DIF-2	10	2	0	1
DIF-2 4	DIF-2	10	2	0	1
DIF-2 4	DIF-2	10	3	0	1
DIF-2 4	DIF-2	10	3	0	1
DIF-2 4	DIF-2	10	3	0	1
DIF-2 4	DIF-2	10	3	0	1
DIF-2 4	DIF-2	10	3	0	1
DIF-2 4	DIF-2	10	3	0	1
DIF-2 4	DIF-2	10	3	0	1
DIF-2 4	DIF-2	10	3	0	1
DIF-2 4	DIF-2	10	3	0	1
DIF-2 4	DIF-2	10	1	0	2
DIF-2 4	DIF-2	10	2	0	2
DIF-2 4	DIF-2	10	3	0	2
DIF-2 4	DIF-2	10	1	0	3
DIF-2 4	DIF-2	10	2	0	3
DIF-2 4	DIF-2	10	2	0	3
DIF-2 4	DIF-2	10	2	0	3
DIF-2 4	DIF-2	10	3	0	3
DIF-2 4	DIF-2	10	3	0	3
DIF-2 4	DIF-2	10	3	0	3
DIF-2 4	DIF-2	10	3	0	3
DIF-2 4	DIF-2	10	1	1	1
DIF-2 4	DIF-2	10	2	1	1
DIF-2 4	DIF-2	10	2	1	1
DIF-2 4	DIF-2	10	2	1	1
DIF-2 4	DIF-2	10	2	1	1
DIF-2 4	DIF-2	10	3	1	1
DIF-2 4	DIF-2	10	2	1	2
DIF-2 4	DIF-2	10	2	1	2
DIF-2 4	DIF-2	10	2	1	2
DIF-2 4	DIF-2	10	1	1	3
DIF-2 4	DIF-2	10	1	1	3
DIF-2 4	DIF-2	10	1	1	3
DIF-2 4	DIF-2	10	1	1	3
DIF-2 4	DIF-2	10	1	1	3
DIF-2 4	DIF-2	10	2	1	3
DIF-2 4	DIF-2	10	2	1	3
DIF-2 4	DIF-2	10	2	1	3
DIF-2 4	DIF-2	10	2	1	3
DIF-2 4	DIF-2	10	2	1	3
DIF-2 4	DIF-2	10	2	1	3
DIF-2 4	DIF-2	10	3	1	3
DIF-2 4	DIF-2	10	3	1	3
DIF-2 4	DIF-2	10	1	2	1
DIF-2 4	DIF-2	10	1	2	1
DIF-2 4	DIF-2	10	1	2	1
DIF-2 4	DIF-2	10	1	2	1
DIF-2 4	DIF-2	10	1	2	1
DIF-2 4	DIF-2	10	2	2	1
DIF-2 4	DIF-2	10	1	2	2
DIF-2 4	DIF-2	10	1	2	2
DIF-2 4	DIF-2	10	1	2	2
DIF-2 4	DIF-2	10	2	2	2
DIF-2 4	DIF-2	10	2	2	2
DIF-2 4	DIF-2	10	3	2	2
DIF-2 4	DIF-2	10	3	2	2
DIF-2 4	DIF-2	10	3	2	2
DIF-2 4	DIF-2	10	3	2	2
DIF-2 4	DIF-2	10	1	2	3
DIF-2 4	DIF-2	10	1	2	3
DIF-2 4	DIF-2	10	1	2	3
DIF-2 4	DIF-2	10	1	2	3
DIF-2 4	DIF-2	10	2	2	3
DIF-2 4	DIF-2	10	3	2	3
DIF-2 4	DIF-2	10	3	2	3
DIF-2 4	DIF-2	10	1	3	1
DIF-2 4	DIF-2	10	1	3	2
DIF-2 4	DIF-2	10	3	3	2
DIF-2 4	DIF-2	10	3	3	3
DIF-2 4	DIF-2	10	1	4	2
DIF-2 4	DIF-2	10	1	4	2
DIF-2 4	DIF-2	10	1	4	2
DIF-2 4	DIF-2	10	2	4	2
DIF-2 4	DIF-2	10	2	4	2
DIF-2 4	DIF-2	10	2	4	2
DIF-2 4	DIF-2	10	3	4	2
DIF-2 4	DIF-2	10	3	4	2
DIF-2 4	DIF-2	10	3	4	2
DIF-2 4	DIF-2	10	3	4	3
DIF-2 4	DIF-2	10	1	5	2
DIF-2 4	DIF-2	10	2	5	2
DIF-2 4	DIF-2	10	3	5	2
DIF-2 4	DIF-2	10	1	6	2
DIF-2 3	DIF-2	11	1	0	1
DIF-2 3	DIF-2	11	1	0	1
DIF-2 3	DIF-2	11	1	0	1
DIF-2 3	DIF-2	11	1	0	1
DIF-2 3	DIF-2	11	3	0	1
DIF-2 3	DIF-2	11	3	0	1
DIF-2 3	DIF-2	11	1	0	3
DIF-2 3	DIF-2	11	1	1	1
DIF-2 3	DIF-2	11	1	1	1
DIF-2 3	DIF-2	11	2	1	1
DIF-2 3	DIF-2	11	2	1	1
DIF-2 3	DIF-2	11	1	1	2
DIF-2 3	DIF-2	11	1	1	2
DIF-2 3	DIF-2	11	1	1	2
DIF-2 3	DIF-2	11	1	1	3
DIF-2 3	DIF-2	11	1	1	3
DIF-2 3	DIF-2	11	1	1	3
DIF-2 3	DIF-2	11	2	1	3
DIF-2 3	DIF-2	11	2	1	3
DIF-2 3	DIF-2	11	3	1	3
DIF-2 3	DIF-2	11	1	2	1
DIF-2 3	DIF-2	11	1	2	1
DIF-2 3	DIF-2	11	1	2	1
DIF-2 3	DIF-2	11	1	2	1
DIF-2 3	DIF-2	11	3	2	1
DIF-2 3	DIF-2	11	3	2	1
DIF-2 3	DIF-2	11	3	2	1
DIF-2 3	DIF-2	11	1	2	2
DIF-2 3	DIF-2	11	3	2	2
DIF-2 3	DIF-2	11	1	2	3
DIF-2 3	DIF-2	11	2	2	3
DIF-2 3	DIF-2	11	2	2	3
DIF-2 3	DIF-2	11	2	2	3
DIF-2 3	DIF-2	11	3	2	3
DIF-2 3	DIF-2	11	3	3	1
DIF-2 3	DIF-2	11	3	3	1
DIF-2 3	DIF-2	11	3	3	1
DIF-2 3	DIF-2	11	3	3	1
DIF-2 3	DIF-2	11	1	3	2
DIF-2 3	DIF-2	11	1	3	2
DIF-2 3	DIF-2	11	1	3	2
DIF-2 3	DIF-2	11	1	3	2
DIF-2 3	DIF-2	11	1	3	2
DIF-2 3	DIF-2	11	2	3	2
DIF-2 3	DIF-2	11	3	3	2
DIF-2 3	DIF-2	11	1	3	3
DIF-2 3	DIF-2	11	2	3	3
DIF-2 3	DIF-2	11	2	3	3
DIF-2 3	DIF-2	11	2	3	3
DIF-2 3	DIF-2	11	2	3	3
DIF-2 3	DIF-2	11	3	3	3
DIF-2 3	DIF-2	11	3	3	3
DIF-2 3	DIF-2	11	3	3	3
DIF-2 3	DIF-2	11	2	4	1
DIF-2 3	DIF-2	11	2	4	1
DIF-2 3	DIF-2	11	1	4	2
DIF-2 3	DIF-2	11	3	4	2
DIF-2 3	DIF-2	11	3	4	2
DIF-2 3	DIF-2	11	3	4	2
DIF-2 3	DIF-2	11	3	4	2
DIF-2 3	DIF-2	11	3	4	2
DIF-2 3	DIF-2	11	2	4	3
DIF-2 3	DIF-2	11	3	4	3
DIF-2 3	DIF-2	11	3	4	3
DIF-2 3	DIF-2	11	2	5	1
DIF-2 3	DIF-2	11	2	5	1
DIF-2 3	DIF-2	11	2	5	1
DIF-2 3	DIF-2	11	2	5	1
DIF-2 3	DIF-2	11	2	5	1
DIF-2 3	DIF-2	11	2	5	1
DIF-2 3	DIF-2	11	3	5	1
DIF-2 3	DIF-2	11	2	5	2
DIF-2 3	DIF-2	11	2	5	2
DIF-2 3	DIF-2	11	2	5	2
DIF-2 3	DIF-2	11	2	5	2
DIF-2 3	DIF-2	11	2	5	2
DIF-2 3	DIF-2	11	2	5	2
DIF-2 3	DIF-2	11	2	5	2
DIF-2 3	DIF-2	11	2	5	2
DIF-2 3	DIF-2	11	2	5	2
DIF-2 3	DIF-2	11	3	5	2
DIF-2 3	DIF-2	11	3	5	2
DIF-2 3	DIF-2	11	3	5	2
DIF-2 3	DIF-2	11	1	5	3
DIF-2 3	DIF-2	11	1	5	3
DIF-2 3	DIF-2	11	3	5	3
DIF-2 3	DIF-2	11	3	5	3
DIF-2 3	DIF-2	11	1	7	3
DIF-2 3	DIF-2	11	3	7	3
DIF-2 3	DIF-2	11	1	8	3
DIF-2 1	DIF-2	9	2	0	1
DIF-2 1	DIF-2	9	2	0	2
DIF-2 1	DIF-2	9	3	0	2
DIF-2 1	DIF-2	9	3	0	2
DIF-2 1	DIF-2	9	3	0	2
DIF-2 1	DIF-2	9	3	0	2
DIF-2 1	DIF-2	9	3	0	2
DIF-2 1	DIF-2	9	3	0	2
DIF-2 1	DIF-2	9	3	0	2
DIF-2 1	DIF-2	9	3	0	3
DIF-2 1	DIF-2	9	3	0	3
DIF-2 1	DIF-2	9	1	1	1
DIF-2 1	DIF-2	9	1	1	1
DIF-2 1	DIF-2	9	1	1	1
DIF-2 1	DIF-2	9	3	1	1
DIF-2 1	DIF-2	9	3	1	1
DIF-2 1	DIF-2	9	3	1	1
DIF-2 1	DIF-2	9	3	1	1
DIF-2 1	DIF-2	9	3	1	1
DIF-2 1	DIF-2	9	1	1	2
DIF-2 1	DIF-2	9	2	1	2
DIF-2 1	DIF-2	9	2	1	2
DIF-2 1	DIF-2	9	3	1	2
DIF-2 1	DIF-2	9	3	1	2
DIF-2 1	DIF-2	9	2	1	3
DIF-2 1	DIF-2	9	1	2	1
DIF-2 1	DIF-2	9	3	2	1
DIF-2 1	DIF-2	9	1	2	2
DIF-2 1	DIF-2	9	1	2	2
DIF-2 1	DIF-2	9	1	2	2
DIF-2 1	DIF-2	9	1	2	2
DIF-2 1	DIF-2	9	2	2	2
DIF-2 1	DIF-2	9	2	2	2
DIF-2 1	DIF-2	9	2	2	2
DIF-2 1	DIF-2	9	2	2	2
DIF-2 1	DIF-2	9	2	2	2
DIF-2 1	DIF-2	9	2	2	2
DIF-2 1	DIF-2	9	3	2	2
DIF-2 1	DIF-2	9	3	2	3
DIF-2 1	DIF-2	9	3	2	3
DIF-2 1	DIF-2	9	3	2	3
DIF-2 1	DIF-2	9	3	2	3
DIF-2 1	DIF-2	9	2	3	1
DIF-2 1	DIF-2	9	2	3	1
DIF-2 1	DIF-2	9	3	3	1
DIF-2 1	DIF-2	9	1	3	2
DIF-2 1	DIF-2	9	1	3	2
DIF-2 1	DIF-2	9	1	3	2
DIF-2 1	DIF-2	9	1	3	2
DIF-2 1	DIF-2	9	2	3	2
DIF-2 1	DIF-2	9	2	3	3
DIF-2 1	DIF-2	9	2	3	3
DIF-2 1	DIF-2	9	3	3	3
DIF-2 1	DIF-2	9	1	4	1
DIF-2 1	DIF-2	9	1	4	1
DIF-2 1	DIF-2	9	2	4	1
DIF-2 1	DIF-2	9	2	4	1
DIF-2 1	DIF-2	9	1	4	2
DIF-2 1	DIF-2	9	1	4	3
DIF-2 1	DIF-2	9	1	4	3
DIF-2 1	DIF-2	9	1	4	3
DIF-2 1	DIF-2	9	2	4	3
DIF-2 1	DIF-2	9	2	4	3
DIF-2 1	DIF-2	9	2	4	3
DIF-2 1	DIF-2	9	3	4	3
DIF-2 1	DIF-2	9	1	5	1
DIF-2 1	DIF-2	9	1	5	1
DIF-2 1	DIF-2	9	1	5	1
DIF-2 1	DIF-2	9	1	5	1
DIF-2 1	DIF-2	9	2	5	1
DIF-2 1	DIF-2	9	2	5	1
DIF-2 1	DIF-2	9	1	5	3
DIF-2 1	DIF-2	9	1	5	3
DIF-2 1	DIF-2	9	1	5	3
DIF-2 1	DIF-2	9	1	5	3
DIF-2 1	DIF-2	9	1	5	3
DIF-2 1	DIF-2	9	1	5	3
DIF-2 1	DIF-2	9	2	5	3
DIF-2 1	DIF-2	9	3	5	3
DIF-2 1	DIF-2	9	3	5	3
DIF-2 1	DIF-2	9	1	6	3
DIF-2 1	DIF-2	9	2	6	3
DIF-2 1	DIF-2	9	2	6	3
DIF-2 1	DIF-2	9	2	6	3
DIF-2 1	DIF-2	9	2	7	1
DIF-2 1	DIF-2	9	3	7	1
DIF-2 1	DIF-2	9	2	NA	1
DIF-2 1	DIF-2	9	2	NA	1
DIF-2 1	DIF-2	9	3	NA	1
DIF-2 1	DIF-2	9	3	NA	1
DIF-2 5	DIF-2	10	1	0	1
DIF-2 5	DIF-2	10	1	0	1
DIF-2 5	DIF-2	10	2	0	1
DIF-2 5	DIF-2	10	2	0	1
DIF-2 5	DIF-2	10	2	0	1
DIF-2 5	DIF-2	10	2	0	1
DIF-2 5	DIF-2	10	2	0	1
DIF-2 5	DIF-2	10	2	0	1
DIF-2 5	DIF-2	10	3	0	1
DIF-2 5	DIF-2	10	3	0	1
DIF-2 5	DIF-2	10	1	0	2
DIF-2 5	DIF-2	10	1	0	2
DIF-2 5	DIF-2	10	2	0	2
DIF-2 5	DIF-2	10	2	0	2
DIF-2 5	DIF-2	10	2	0	2
DIF-2 5	DIF-2	10	2	0	2
DIF-2 5	DIF-2	10	3	0	2
DIF-2 5	DIF-2	10	3	0	2
DIF-2 5	DIF-2	10	3	0	2
DIF-2 5	DIF-2	10	1	0	3
DIF-2 5	DIF-2	10	1	0	3
DIF-2 5	DIF-2	10	1	0	3
DIF-2 5	DIF-2	10	1	0	3
DIF-2 5	DIF-2	10	1	0	3
DIF-2 5	DIF-2	10	2	0	3
DIF-2 5	DIF-2	10	2	0	3
DIF-2 5	DIF-2	10	2	0	3
DIF-2 5	DIF-2	10	2	0	3
DIF-2 5	DIF-2	10	2	0	3
DIF-2 5	DIF-2	10	2	0	3
DIF-2 5	DIF-2	10	3	0	3
DIF-2 5	DIF-2	10	3	0	3
DIF-2 5	DIF-2	10	1	1	1
DIF-2 5	DIF-2	10	1	1	1
DIF-2 5	DIF-2	10	2	1	1
DIF-2 5	DIF-2	10	2	1	1
DIF-2 5	DIF-2	10	2	1	1
DIF-2 5	DIF-2	10	2	1	1
DIF-2 5	DIF-2	10	3	1	1
DIF-2 5	DIF-2	10	3	1	1
DIF-2 5	DIF-2	10	3	1	1
DIF-2 5	DIF-2	10	3	1	1
DIF-2 5	DIF-2	10	3	1	1
DIF-2 5	DIF-2	10	3	1	1
DIF-2 5	DIF-2	10	3	1	1
DIF-2 5	DIF-2	10	1	1	2
DIF-2 5	DIF-2	10	1	1	2
DIF-2 5	DIF-2	10	1	1	2
DIF-2 5	DIF-2	10	1	1	2
DIF-2 5	DIF-2	10	1	1	2
DIF-2 5	DIF-2	10	1	1	2
DIF-2 5	DIF-2	10	2	1	2
DIF-2 5	DIF-2	10	2	1	2
DIF-2 5	DIF-2	10	3	1	2
DIF-2 5	DIF-2	10	3	1	2
DIF-2 5	DIF-2	10	3	1	2
DIF-2 5	DIF-2	10	1	1	3
DIF-2 5	DIF-2	10	1	1	3
DIF-2 5	DIF-2	10	1	1	3
DIF-2 5	DIF-2	10	1	1	3
DIF-2 5	DIF-2	10	2	1	3
DIF-2 5	DIF-2	10	2	1	3
DIF-2 5	DIF-2	10	2	1	3
DIF-2 5	DIF-2	10	3	1	3
DIF-2 5	DIF-2	10	3	1	3
DIF-2 5	DIF-2	10	3	1	3
DIF-2 5	DIF-2	10	3	1	3
DIF-2 5	DIF-2	10	1	2	1
DIF-2 5	DIF-2	10	1	2	1
DIF-2 5	DIF-2	10	1	2	1
DIF-2 5	DIF-2	10	3	2	1
DIF-2 5	DIF-2	10	1	2	2
DIF-2 5	DIF-2	10	1	2	2
DIF-2 5	DIF-2	10	2	2	2
DIF-2 5	DIF-2	10	2	2	2
DIF-2 5	DIF-2	10	3	2	2
DIF-2 5	DIF-2	10	3	2	2
DIF-2 5	DIF-2	10	3	2	2
DIF-2 5	DIF-2	10	1	2	3
DIF-2 5	DIF-2	10	2	2	3
DIF-2 5	DIF-2	10	3	2	3
DIF-2 5	DIF-2	10	3	2	3
DIF-2 5	DIF-2	10	1	3	1
DIF-2 5	DIF-2	10	1	3	1
DIF-2 5	DIF-2	10	1	3	1
DIF-2 5	DIF-2	10	2	3	2
DIF-2 5	DIF-2	10	2	3	2
DIF-2 5	DIF-2	10	3	3	3
DIF-2 5	DIF-2	10	3	4	2
DIF-2 5	DIF-2	10	3	4	3
MET-2 3	MET-2	11	1	0	1
MET-2 3	MET-2	11	1	0	1
MET-2 3	MET-2	11	1	0	1
MET-2 3	MET-2	11	2	0	1
MET-2 3	MET-2	11	1	0	2
MET-2 3	MET-2	11	1	0	2
MET-2 3	MET-2	11	2	0	2
MET-2 3	MET-2	11	3	0	3
MET-2 3	MET-2	11	3	0	3
MET-2 3	MET-2	11	3	0	3
MET-2 3	MET-2	11	1	1	1
MET-2 3	MET-2	11	1	1	1
MET-2 3	MET-2	11	1	1	1
MET-2 3	MET-2	11	1	1	1
MET-2 3	MET-2	11	1	1	1
MET-2 3	MET-2	11	2	1	1
MET-2 3	MET-2	11	2	1	1
MET-2 3	MET-2	11	2	1	1
MET-2 3	MET-2	11	3	1	1
MET-2 3	MET-2	11	3	1	1
MET-2 3	MET-2	11	1	1	2
MET-2 3	MET-2	11	1	1	2
MET-2 3	MET-2	11	1	1	2
MET-2 3	MET-2	11	3	1	2
MET-2 3	MET-2	11	3	1	2
MET-2 3	MET-2	11	2	1	3
MET-2 3	MET-2	11	3	1	3
MET-2 3	MET-2	11	1	2	1
MET-2 3	MET-2	11	2	2	1
MET-2 3	MET-2	11	3	2	1
MET-2 3	MET-2	11	3	2	1
MET-2 3	MET-2	11	1	2	2
MET-2 3	MET-2	11	1	2	2
MET-2 3	MET-2	11	2	2	2
MET-2 3	MET-2	11	2	2	2
MET-2 3	MET-2	11	2	2	2
MET-2 3	MET-2	11	2	2	2
MET-2 3	MET-2	11	2	2	2
MET-2 3	MET-2	11	3	2	2
MET-2 3	MET-2	11	3	2	2
MET-2 3	MET-2	11	2	2	3
MET-2 3	MET-2	11	2	2	3
MET-2 3	MET-2	11	2	2	3
MET-2 3	MET-2	11	3	2	3
MET-2 3	MET-2	11	3	2	3
MET-2 3	MET-2	11	3	2	3
MET-2 3	MET-2	11	2	3	1
MET-2 3	MET-2	11	1	3	2
MET-2 3	MET-2	11	3	3	2
MET-2 3	MET-2	11	3	3	2
MET-2 3	MET-2	11	3	3	2
MET-2 3	MET-2	11	1	3	3
MET-2 3	MET-2	11	2	3	3
MET-2 3	MET-2	11	2	3	3
MET-2 3	MET-2	11	2	3	3
MET-2 3	MET-2	11	2	3	3
MET-2 3	MET-2	11	2	3	3
MET-2 3	MET-2	11	3	3	3
MET-2 3	MET-2	11	1	4	1
MET-2 3	MET-2	11	2	4	1
MET-2 3	MET-2	11	2	4	1
MET-2 3	MET-2	11	3	4	1
MET-2 3	MET-2	11	2	4	2
MET-2 3	MET-2	11	3	4	2
MET-2 3	MET-2	11	2	4	3
MET-2 3	MET-2	11	3	4	3
MET-2 3	MET-2	11	2	5	1
MET-2 3	MET-2	11	3	5	1
MET-2 3	MET-2	11	3	5	1
MET-2 3	MET-2	11	2	5	2
MET-2 3	MET-2	11	2	5	2
MET-2 3	MET-2	11	2	5	2
MET-2 3	MET-2	11	1	5	3
MET-2 3	MET-2	11	1	5	3
MET-2 3	MET-2	11	1	5	3
MET-2 3	MET-2	11	3	5	3
MET-2 3	MET-2	11	3	6	1
MET-2 3	MET-2	11	3	6	1
MET-2 3	MET-2	11	3	6	1
MET-2 3	MET-2	11	1	6	3
MET-2 3	MET-2	11	1	6	3
MET-2 3	MET-2	11	1	7	3
MET-2 3	MET-2	11	1	7	3
MET-2 3	MET-2	11	1	8	3
MET-2 3	MET-2	11	1	8	3
MET-2 3	MET-2	11	2	NA	1
MET-2 3	MET-2	11	1	NA	2
MET-2 3	MET-2	11	1	NA	2
MET-2 3	MET-2	11	3	NA	2
MET-2 3	MET-2	11	3	NA	2
MET-2 1	MET-2	9	1	0	1
MET-2 1	MET-2	9	3	0	1
MET-2 1	MET-2	9	3	0	1
MET-2 1	MET-2	9	1	0	2
MET-2 1	MET-2	9	1	0	2
MET-2 1	MET-2	9	1	0	3
MET-2 1	MET-2	9	3	0	3
MET-2 1	MET-2	9	1	1	1
MET-2 1	MET-2	9	1	1	1
MET-2 1	MET-2	9	3	1	1
MET-2 1	MET-2	9	3	1	1
MET-2 1	MET-2	9	1	1	2
MET-2 1	MET-2	9	3	1	2
MET-2 1	MET-2	9	1	1	3
MET-2 1	MET-2	9	1	1	3
MET-2 1	MET-2	9	1	1	3
MET-2 1	MET-2	9	2	1	3
MET-2 1	MET-2	9	2	1	3
MET-2 1	MET-2	9	2	1	3
MET-2 1	MET-2	9	2	1	3
MET-2 1	MET-2	9	2	1	3
MET-2 1	MET-2	9	3	1	3
MET-2 1	MET-2	9	3	1	3
MET-2 1	MET-2	9	3	1	3
MET-2 1	MET-2	9	3	2	1
MET-2 1	MET-2	9	3	2	1
MET-2 1	MET-2	9	1	2	2
MET-2 1	MET-2	9	1	2	2
MET-2 1	MET-2	9	1	2	2
MET-2 1	MET-2	9	3	2	2
MET-2 1	MET-2	9	1	2	3
MET-2 1	MET-2	9	1	2	3
MET-2 1	MET-2	9	1	2	3
MET-2 1	MET-2	9	2	2	3
MET-2 1	MET-2	9	3	2	3
MET-2 1	MET-2	9	3	2	3
MET-2 1	MET-2	9	3	2	3
MET-2 1	MET-2	9	2	3	1
MET-2 1	MET-2	9	3	3	1
MET-2 1	MET-2	9	3	3	1
MET-2 1	MET-2	9	3	3	1
MET-2 1	MET-2	9	1	3	2
MET-2 1	MET-2	9	1	3	2
MET-2 1	MET-2	9	3	3	2
MET-2 1	MET-2	9	3	3	3
MET-2 1	MET-2	9	2	4	1
MET-2 1	MET-2	9	2	4	1
MET-2 1	MET-2	9	2	4	1
MET-2 1	MET-2	9	1	4	2
MET-2 1	MET-2	9	2	4	2
MET-2 1	MET-2	9	2	4	2
MET-2 1	MET-2	9	3	4	2
MET-2 1	MET-2	9	3	4	2
MET-2 1	MET-2	9	3	4	2
MET-2 1	MET-2	9	3	4	2
MET-2 1	MET-2	9	3	4	2
MET-2 1	MET-2	9	1	4	3
MET-2 1	MET-2	9	2	4	3
MET-2 1	MET-2	9	2	4	3
MET-2 1	MET-2	9	2	4	3
MET-2 1	MET-2	9	2	4	3
MET-2 1	MET-2	9	3	4	3
MET-2 1	MET-2	9	1	5	2
MET-2 1	MET-2	9	3	5	2
MET-2 1	MET-2	9	1	5	3
MET-2 1	MET-2	9	1	6	1
MET-2 1	MET-2	9	2	6	1
MET-2 1	MET-2	9	2	6	1
MET-2 1	MET-2	9	2	6	1
MET-2 1	MET-2	9	2	6	1
MET-2 1	MET-2	9	2	6	2
MET-2 1	MET-2	9	2	6	2
MET-2 1	MET-2	9	2	6	2
MET-2 1	MET-2	9	2	6	2
MET-2 1	MET-2	9	1	6	3
MET-2 1	MET-2	9	3	6	3
MET-2 1	MET-2	9	1	7	1
MET-2 1	MET-2	9	1	7	1
MET-2 1	MET-2	9	1	7	1
MET-2 1	MET-2	9	1	7	1
MET-2 1	MET-2	9	2	7	2
MET-2 1	MET-2	9	2	7	2
MET-2 1	MET-2	9	2	7	2
MET-2 1	MET-2	9	3	7	2
MET-2 1	MET-2	9	1	8	1
MET-2 1	MET-2	9	1	8	1
MET-2 1	MET-2	9	2	8	2
MET-2 1	MET-2	9	2	NA	1
MET-2 1	MET-2	9	2	NA	1
MET-2 1	MET-2	9	3	NA	1
MET-2 4	MET-2	12	3	0	1
MET-2 4	MET-2	12	3	0	1
MET-2 4	MET-2	12	3	0	1
MET-2 4	MET-2	12	3	0	1
MET-2 4	MET-2	12	3	0	1
MET-2 4	MET-2	12	1	0	2
MET-2 4	MET-2	12	2	0	2
MET-2 4	MET-2	12	2	0	2
MET-2 4	MET-2	12	3	0	2
MET-2 4	MET-2	12	3	0	2
MET-2 4	MET-2	12	1	0	3
MET-2 4	MET-2	12	1	0	3
MET-2 4	MET-2	12	2	0	3
MET-2 4	MET-2	12	1	1	1
MET-2 4	MET-2	12	1	1	2
MET-2 4	MET-2	12	1	1	2
MET-2 4	MET-2	12	1	1	2
MET-2 4	MET-2	12	2	1	2
MET-2 4	MET-2	12	2	1	2
MET-2 4	MET-2	12	2	1	2
MET-2 4	MET-2	12	3	1	2
MET-2 4	MET-2	12	1	1	3
MET-2 4	MET-2	12	1	1	3
MET-2 4	MET-2	12	1	1	3
MET-2 4	MET-2	12	3	1	3
MET-2 4	MET-2	12	3	1	3
MET-2 4	MET-2	12	3	1	3
MET-2 4	MET-2	12	1	2	1
MET-2 4	MET-2	12	1	2	1
MET-2 4	MET-2	12	1	2	1
MET-2 4	MET-2	12	1	2	1
MET-2 4	MET-2	12	1	2	1
MET-2 4	MET-2	12	1	2	1
MET-2 4	MET-2	12	3	2	1
MET-2 4	MET-2	12	1	2	2
MET-2 4	MET-2	12	2	2	2
MET-2 4	MET-2	12	3	2	2
MET-2 4	MET-2	12	3	2	2
MET-2 4	MET-2	12	1	2	3
MET-2 4	MET-2	12	1	2	3
MET-2 4	MET-2	12	2	2	3
MET-2 4	MET-2	12	3	2	3
MET-2 4	MET-2	12	1	3	1
MET-2 4	MET-2	12	1	3	1
MET-2 4	MET-2	12	2	3	1
MET-2 4	MET-2	12	1	3	2
MET-2 4	MET-2	12	1	3	2
MET-2 4	MET-2	12	3	3	2
MET-2 4	MET-2	12	3	3	2
MET-2 4	MET-2	12	3	3	2
MET-2 4	MET-2	12	2	3	3
MET-2 4	MET-2	12	2	3	3
MET-2 4	MET-2	12	2	3	3
MET-2 4	MET-2	12	2	3	3
MET-2 4	MET-2	12	2	3	3
MET-2 4	MET-2	12	3	3	3
MET-2 4	MET-2	12	1	4	1
MET-2 4	MET-2	12	2	4	1
MET-2 4	MET-2	12	2	4	1
MET-2 4	MET-2	12	2	4	1
MET-2 4	MET-2	12	3	4	1
MET-2 4	MET-2	12	3	4	2
MET-2 4	MET-2	12	2	4	3
MET-2 4	MET-2	12	2	4	3
MET-2 4	MET-2	12	3	4	3
MET-2 4	MET-2	12	2	5	1
MET-2 4	MET-2	12	2	5	1
MET-2 4	MET-2	12	2	5	1
MET-2 4	MET-2	12	2	5	1
MET-2 4	MET-2	12	3	5	1
MET-2 4	MET-2	12	1	5	3
MET-2 4	MET-2	12	3	5	3
MET-2 4	MET-2	12	2	6	1
MET-2 4	MET-2	12	2	NA	1
MET-2 4	MET-2	12	3	NA	1
MET-2 4	MET-2	12	3	NA	1
MET-2 4	MET-2	12	1	NA	2
MET-2 4	MET-2	12	1	NA	2
MET-2 4	MET-2	12	1	NA	2
MET-2 4	MET-2	12	2	NA	2
MET-2 4	MET-2	12	2	NA	2
MET-2 4	MET-2	12	2	NA	2
MET-2 4	MET-2	12	2	NA	2
MET-2 4	MET-2	12	3	NA	2
MET-2 4	MET-2	12	1	NA	3
MET-2 4	MET-2	12	1	NA	3
MET-2 4	MET-2	12	2	NA	3
MET-2 4	MET-2	12	3	NA	3
MET-2 4	MET-2	12	3	NA	3
MET-2 4	MET-2	12	3	NA	3
MET-2 2	MET-2	10	1	0	1
MET-2 2	MET-2	10	2	0	1
MET-2 2	MET-2	10	3	0	1
MET-2 2	MET-2	10	1	0	2
MET-2 2	MET-2	10	1	0	2
MET-2 2	MET-2	10	2	0	2
MET-2 2	MET-2	10	2	0	2
MET-2 2	MET-2	10	1	0	3
MET-2 2	MET-2	10	2	0	3
MET-2 2	MET-2	10	2	0	3
MET-2 2	MET-2	10	2	0	3
MET-2 2	MET-2	10	3	0	3
MET-2 2	MET-2	10	1	1	1
MET-2 2	MET-2	10	1	1	1
MET-2 2	MET-2	10	2	1	1
MET-2 2	MET-2	10	2	1	1
MET-2 2	MET-2	10	3	1	1
MET-2 2	MET-2	10	3	1	1
MET-2 2	MET-2	10	1	1	2
MET-2 2	MET-2	10	3	1	2
MET-2 2	MET-2	10	1	1	3
MET-2 2	MET-2	10	2	1	3
MET-2 2	MET-2	10	2	1	3
MET-2 2	MET-2	10	2	1	3
MET-2 2	MET-2	10	3	1	3
MET-2 2	MET-2	10	3	1	3
MET-2 2	MET-2	10	1	2	1
MET-2 2	MET-2	10	1	2	1
MET-2 2	MET-2	10	1	2	1
MET-2 2	MET-2	10	2	2	1
MET-2 2	MET-2	10	2	2	1
MET-2 2	MET-2	10	3	2	1
MET-2 2	MET-2	10	3	2	1
MET-2 2	MET-2	10	1	2	2
MET-2 2	MET-2	10	2	2	2
MET-2 2	MET-2	10	3	2	2
MET-2 2	MET-2	10	1	2	3
MET-2 2	MET-2	10	1	2	3
MET-2 2	MET-2	10	1	2	3
MET-2 2	MET-2	10	1	2	3
MET-2 2	MET-2	10	1	2	3
MET-2 2	MET-2	10	1	2	3
MET-2 2	MET-2	10	2	2	3
MET-2 2	MET-2	10	3	2	3
MET-2 2	MET-2	10	3	2	3
MET-2 2	MET-2	10	3	2	3
MET-2 2	MET-2	10	3	2	3
MET-2 2	MET-2	10	3	2	3
MET-2 2	MET-2	10	1	3	1
MET-2 2	MET-2	10	1	3	1
MET-2 2	MET-2	10	1	3	1
MET-2 2	MET-2	10	1	3	1
MET-2 2	MET-2	10	2	3	1
MET-2 2	MET-2	10	2	3	1
MET-2 2	MET-2	10	2	3	1
MET-2 2	MET-2	10	3	3	1
MET-2 2	MET-2	10	3	3	1
MET-2 2	MET-2	10	3	3	1
MET-2 2	MET-2	10	1	3	2
MET-2 2	MET-2	10	1	3	2
MET-2 2	MET-2	10	2	3	2
MET-2 2	MET-2	10	2	3	2
MET-2 2	MET-2	10	1	3	3
MET-2 2	MET-2	10	1	3	3
MET-2 2	MET-2	10	2	3	3
MET-2 2	MET-2	10	2	3	3
MET-2 2	MET-2	10	3	3	3
MET-2 2	MET-2	10	3	4	1
MET-2 2	MET-2	10	3	4	1
MET-2 2	MET-2	10	2	4	2
MET-2 2	MET-2	10	3	4	2
MET-2 2	MET-2	10	2	4	3
MET-2 2	MET-2	10	3	4	3
MET-2 2	MET-2	10	2	5	2
MET-2 2	MET-2	10	2	5	2
MET-2 2	MET-2	10	2	5	2
MET-2 2	MET-2	10	3	5	2
MET-2 2	MET-2	10	2	6	2
MET-2 2	MET-2	10	3	6	2
MET-2 2	MET-2	10	3	6	2
MET-2 2	MET-2	10	3	7	2
MET-2 2	MET-2	10	3	8	2
MET-2 2	MET-2	10	2	NA	1
MET-2 2	MET-2	10	2	NA	1
MET-2 2	MET-2	10	1	NA	2
MET-2 2	MET-2	10	1	NA	2
MET-2 2	MET-2	10	1	NA	2
MET-2 2	MET-2	10	1	NA	2
MET-2 2	MET-2	10	3	NA	2
MET-2 2	MET-2	10	3	NA	2
MET-2 5	MET-2	11	2	0	1
MET-2 5	MET-2	11	3	0	1
MET-2 5	MET-2	11	1	0	2
MET-2 5	MET-2	11	2	0	2
MET-2 5	MET-2	11	2	0	2
MET-2 5	MET-2	11	3	0	2
MET-2 5	MET-2	11	3	0	2
MET-2 5	MET-2	11	3	0	2
MET-2 5	MET-2	11	1	0	3
MET-2 5	MET-2	11	1	0	3
MET-2 5	MET-2	11	1	0	3
MET-2 5	MET-2	11	1	0	3
MET-2 5	MET-2	11	1	0	3
MET-2 5	MET-2	11	1	0	3
MET-2 5	MET-2	11	2	0	3
MET-2 5	MET-2	11	2	0	3
MET-2 5	MET-2	11	2	0	3
MET-2 5	MET-2	11	2	0	3
MET-2 5	MET-2	11	3	0	3
MET-2 5	MET-2	11	3	0	3
MET-2 5	MET-2	11	3	0	3
MET-2 5	MET-2	11	3	0	3
MET-2 5	MET-2	11	2	1	1
MET-2 5	MET-2	11	3	1	1
MET-2 5	MET-2	11	3	1	1
MET-2 5	MET-2	11	1	1	2
MET-2 5	MET-2	11	1	1	2
MET-2 5	MET-2	11	2	1	2
MET-2 5	MET-2	11	2	1	2
MET-2 5	MET-2	11	3	1	2
MET-2 5	MET-2	11	3	1	2
MET-2 5	MET-2	11	3	1	2
MET-2 5	MET-2	11	3	1	2
MET-2 5	MET-2	11	3	1	2
MET-2 5	MET-2	11	1	1	3
MET-2 5	MET-2	11	1	1	3
MET-2 5	MET-2	11	1	1	3
MET-2 5	MET-2	11	2	1	3
MET-2 5	MET-2	11	2	1	3
MET-2 5	MET-2	11	2	1	3
MET-2 5	MET-2	11	2	1	3
MET-2 5	MET-2	11	3	1	3
MET-2 5	MET-2	11	3	1	3
MET-2 5	MET-2	11	1	2	1
MET-2 5	MET-2	11	2	2	1
MET-2 5	MET-2	11	3	2	1
MET-2 5	MET-2	11	3	2	1
MET-2 5	MET-2	11	1	2	2
MET-2 5	MET-2	11	2	2	2
MET-2 5	MET-2	11	2	2	2
MET-2 5	MET-2	11	2	2	2
MET-2 5	MET-2	11	2	2	2
MET-2 5	MET-2	11	2	2	2
MET-2 5	MET-2	11	3	2	2
MET-2 5	MET-2	11	3	2	3
MET-2 5	MET-2	11	3	2	3
MET-2 5	MET-2	11	2	3	1
MET-2 5	MET-2	11	2	3	1
MET-2 5	MET-2	11	3	3	1
MET-2 5	MET-2	11	1	3	2
MET-2 5	MET-2	11	3	3	2
MET-2 5	MET-2	11	1	4	1
MET-2 5	MET-2	11	2	4	1
MET-2 5	MET-2	11	1	5	1
MET-2 5	MET-2	11	1	5	1
MET-2 5	MET-2	11	1	5	1
MET-2 5	MET-2	11	1	5	1
MET-2 5	MET-2	11	1	5	1
MET-2 5	MET-2	11	2	5	1
MET-2 5	MET-2	11	3	5	1
MET-2 5	MET-2	11	1	5	2
MET-2 5	MET-2	11	1	5	2
MET-2 5	MET-2	11	2	5	2
MET-2 5	MET-2	11	1	6	1
MET-2 5	MET-2	11	1	6	1
MET-2 5	MET-2	11	1	6	1
MET-2 5	MET-2	11	2	6	1
MET-2 5	MET-2	11	2	6	1
MET-2 5	MET-2	11	3	6	1
MET-2 5	MET-2	11	3	6	1
MET-2 5	MET-2	11	1	6	2
MET-2 5	MET-2	11	1	6	2
MET-2 5	MET-2	11	2	NA	1
MET-2 5	MET-2	11	3	NA	1
MET-2 5	MET-2	11	1	NA	2
MET-2 5	MET-2	11	1	NA	3
MET-2 5	MET-2	11	2	NA	3
MET-2 5	MET-2	11	2	NA	3
MET-2 5	MET-2	11	3	NA	3
MET-2 5	MET-2	11	3	NA	3
MET-2 6	MET-2	11	1	0	1
MET-2 6	MET-2	11	1	0	1
MET-2 6	MET-2	11	1	0	1
MET-2 6	MET-2	11	1	0	1
MET-2 6	MET-2	11	1	0	1
MET-2 6	MET-2	11	1	0	1
MET-2 6	MET-2	11	2	0	1
MET-2 6	MET-2	11	3	0	1
MET-2 6	MET-2	11	3	0	2
MET-2 6	MET-2	11	1	0	3
MET-2 6	MET-2	11	1	0	3
MET-2 6	MET-2	11	3	0	3
MET-2 6	MET-2	11	3	0	3
MET-2 6	MET-2	11	3	0	3
MET-2 6	MET-2	11	2	1	1
MET-2 6	MET-2	11	3	1	1
MET-2 6	MET-2	11	3	1	1
MET-2 6	MET-2	11	3	1	1
MET-2 6	MET-2	11	3	1	1
MET-2 6	MET-2	11	2	1	2
MET-2 6	MET-2	11	3	1	2
MET-2 6	MET-2	11	3	1	2
MET-2 6	MET-2	11	3	1	2
MET-2 6	MET-2	11	3	1	3
MET-2 6	MET-2	11	3	1	3
MET-2 6	MET-2	11	3	1	3
MET-2 6	MET-2	11	2	2	1
MET-2 6	MET-2	11	2	2	1
MET-2 6	MET-2	11	2	2	1
MET-2 6	MET-2	11	2	2	1
MET-2 6	MET-2	11	2	2	1
MET-2 6	MET-2	11	2	2	1
MET-2 6	MET-2	11	2	2	1
MET-2 6	MET-2	11	2	2	1
MET-2 6	MET-2	11	3	2	1
MET-2 6	MET-2	11	3	2	1
MET-2 6	MET-2	11	3	2	1
MET-2 6	MET-2	11	3	2	1
MET-2 6	MET-2	11	3	2	1
MET-2 6	MET-2	11	1	2	2
MET-2 6	MET-2	11	1	2	2
MET-2 6	MET-2	11	1	2	2
MET-2 6	MET-2	11	1	2	2
MET-2 6	MET-2	11	1	2	2
MET-2 6	MET-2	11	1	2	2
MET-2 6	MET-2	11	1	2	2
MET-2 6	MET-2	11	1	2	2
MET-2 6	MET-2	11	1	2	2
MET-2 6	MET-2	11	2	2	2
MET-2 6	MET-2	11	2	2	2
MET-2 6	MET-2	11	2	2	2
MET-2 6	MET-2	11	2	2	2
MET-2 6	MET-2	11	2	2	2
MET-2 6	MET-2	11	2	2	2
MET-2 6	MET-2	11	2	2	2
MET-2 6	MET-2	11	2	2	2
MET-2 6	MET-2	11	2	2	2
MET-2 6	MET-2	11	3	2	2
MET-2 6	MET-2	11	3	2	2
MET-2 6	MET-2	11	3	2	2
MET-2 6	MET-2	11	3	2	2
MET-2 6	MET-2	11	3	2	2
MET-2 6	MET-2	11	3	2	2
MET-2 6	MET-2	11	1	2	3
MET-2 6	MET-2	11	1	2	3
MET-2 6	MET-2	11	1	2	3
MET-2 6	MET-2	11	1	2	3
MET-2 6	MET-2	11	2	2	3
MET-2 6	MET-2	11	3	2	3
MET-2 6	MET-2	11	1	3	2
MET-2 6	MET-2	11	1	3	3
MET-2 6	MET-2	11	1	3	3
MET-2 6	MET-2	11	1	3	3
MET-2 6	MET-2	11	2	3	3
MET-2 6	MET-2	11	2	3	3
MET-2 6	MET-2	11	3	3	3
MET-2 6	MET-2	11	3	3	3
MET-2 6	MET-2	11	1	4	3
MET-2 6	MET-2	11	2	4	3
MET-2 6	MET-2	11	2	4	3
MET-2 6	MET-2	11	2	4	3
MET-2 6	MET-2	11	2	4	3
MET-2 6	MET-2	11	2	4	3
MET-2 6	MET-2	11	2	4	3
MET-2 6	MET-2	11	2	5	3
MET-2 6	MET-2	11	1	NA	1
MET-2 6	MET-2	11	1	NA	1
MET-2 6	MET-2	11	1	NA	1
MET-2 6	MET-2	11	1	NA	1
MET-2 6	MET-2	11	3	NA	3
MET-2 7	MET-2	12	1	0	1
MET-2 7	MET-2	12	1	0	1
MET-2 7	MET-2	12	2	0	1
MET-2 7	MET-2	12	2	0	1
MET-2 7	MET-2	12	2	0	1
MET-2 7	MET-2	12	3	0	1
MET-2 7	MET-2	12	3	0	1
MET-2 7	MET-2	12	3	0	1
MET-2 7	MET-2	12	3	0	1
MET-2 7	MET-2	12	3	0	1
MET-2 7	MET-2	12	1	0	2
MET-2 7	MET-2	12	1	0	2
MET-2 7	MET-2	12	1	0	2
MET-2 7	MET-2	12	1	0	2
MET-2 7	MET-2	12	1	0	3
MET-2 7	MET-2	12	1	0	3
MET-2 7	MET-2	12	1	0	3
MET-2 7	MET-2	12	1	1	1
MET-2 7	MET-2	12	2	1	1
MET-2 7	MET-2	12	2	1	1
MET-2 7	MET-2	12	2	1	1
MET-2 7	MET-2	12	2	1	1
MET-2 7	MET-2	12	3	1	1
MET-2 7	MET-2	12	3	1	2
MET-2 7	MET-2	12	1	1	3
MET-2 7	MET-2	12	2	1	3
MET-2 7	MET-2	12	1	2	1
MET-2 7	MET-2	12	2	2	1
MET-2 7	MET-2	12	2	2	1
MET-2 7	MET-2	12	3	2	1
MET-2 7	MET-2	12	1	2	2
MET-2 7	MET-2	12	2	2	2
MET-2 7	MET-2	12	2	2	2
MET-2 7	MET-2	12	2	2	2
MET-2 7	MET-2	12	3	2	2
MET-2 7	MET-2	12	3	2	2
MET-2 7	MET-2	12	1	2	3
MET-2 7	MET-2	12	1	2	3
MET-2 7	MET-2	12	1	3	1
MET-2 7	MET-2	12	1	3	1
MET-2 7	MET-2	12	3	3	1
MET-2 7	MET-2	12	1	3	2
MET-2 7	MET-2	12	1	3	2
MET-2 7	MET-2	12	2	3	2
MET-2 7	MET-2	12	2	3	2
MET-2 7	MET-2	12	2	3	2
MET-2 7	MET-2	12	3	3	2
MET-2 7	MET-2	12	3	3	2
MET-2 7	MET-2	12	2	3	3
MET-2 7	MET-2	12	2	3	3
MET-2 7	MET-2	12	1	4	1
MET-2 7	MET-2	12	1	4	2
MET-2 7	MET-2	12	2	4	2
MET-2 7	MET-2	12	2	4	2
MET-2 7	MET-2	12	3	4	2
MET-2 7	MET-2	12	3	4	2
MET-2 7	MET-2	12	3	4	2
MET-2 7	MET-2	12	3	4	2
MET-2 7	MET-2	12	1	4	3
MET-2 7	MET-2	12	2	4	3
MET-2 7	MET-2	12	2	4	3
MET-2 7	MET-2	12	2	4	3
MET-2 7	MET-2	12	2	4	3
MET-2 7	MET-2	12	2	4	3
MET-2 7	MET-2	12	2	4	3
MET-2 7	MET-2	12	3	4	3
MET-2 7	MET-2	12	1	5	1
MET-2 7	MET-2	12	1	5	1
MET-2 7	MET-2	12	1	5	1
MET-2 7	MET-2	12	2	5	2
MET-2 7	MET-2	12	2	5	2
MET-2 7	MET-2	12	3	5	2
MET-2 7	MET-2	12	2	5	3
MET-2 7	MET-2	12	3	5	3
MET-2 7	MET-2	12	3	5	3
MET-2 7	MET-2	12	3	5	3
MET-2 7	MET-2	12	3	5	3
MET-2 7	MET-2	12	3	5	3
MET-2 7	MET-2	12	3	6	3
MET-2 7	MET-2	12	3	6	3
MET-2 7	MET-2	12	3	6	3
MET-2 7	MET-2	12	3	6	3
MET-2 7	MET-2	12	1	7	2
MET-2 7	MET-2	12	2	NA	1
MET-2 7	MET-2	12	3	NA	1
MET-2 7	MET-2	12	3	NA	1
MET-2 7	MET-2	12	1	NA	2
MET-2 7	MET-2	12	1	NA	3
MET-2 7	MET-2	12	1	NA	3
MET-2 7	MET-2	12	1	NA	3
PYR-2 3	PYR-2	11	1	0	2
PYR-2 3	PYR-2	11	1	0	2
PYR-2 3	PYR-2	11	1	0	2
PYR-2 3	PYR-2	11	2	0	3
PYR-2 3	PYR-2	11	3	1	1
PYR-2 3	PYR-2	11	3	1	1
PYR-2 3	PYR-2	11	2	1	3
PYR-2 3	PYR-2	11	3	1	3
PYR-2 3	PYR-2	11	1	2	1
PYR-2 3	PYR-2	11	1	2	1
PYR-2 3	PYR-2	11	1	2	1
PYR-2 3	PYR-2	11	2	2	1
PYR-2 3	PYR-2	11	3	2	1
PYR-2 3	PYR-2	11	3	2	1
PYR-2 3	PYR-2	11	1	2	2
PYR-2 3	PYR-2	11	1	2	2
PYR-2 3	PYR-2	11	3	2	2
PYR-2 3	PYR-2	11	3	2	2
PYR-2 3	PYR-2	11	1	2	3
PYR-2 3	PYR-2	11	1	2	3
PYR-2 3	PYR-2	11	2	2	3
PYR-2 3	PYR-2	11	2	2	3
PYR-2 3	PYR-2	11	2	2	3
PYR-2 3	PYR-2	11	1	3	1
PYR-2 3	PYR-2	11	1	3	1
PYR-2 3	PYR-2	11	1	3	1
PYR-2 3	PYR-2	11	1	3	1
PYR-2 3	PYR-2	11	1	3	1
PYR-2 3	PYR-2	11	1	3	1
PYR-2 3	PYR-2	11	1	3	1
PYR-2 3	PYR-2	11	2	3	1
PYR-2 3	PYR-2	11	2	3	1
PYR-2 3	PYR-2	11	2	3	1
PYR-2 3	PYR-2	11	2	3	1
PYR-2 3	PYR-2	11	3	3	1
PYR-2 3	PYR-2	11	3	3	1
PYR-2 3	PYR-2	11	1	3	2
PYR-2 3	PYR-2	11	1	3	2
PYR-2 3	PYR-2	11	1	3	2
PYR-2 3	PYR-2	11	2	3	2
PYR-2 3	PYR-2	11	2	3	2
PYR-2 3	PYR-2	11	2	3	2
PYR-2 3	PYR-2	11	2	3	2
PYR-2 3	PYR-2	11	2	3	2
PYR-2 3	PYR-2	11	2	3	2
PYR-2 3	PYR-2	11	3	3	2
PYR-2 3	PYR-2	11	3	3	2
PYR-2 3	PYR-2	11	3	3	2
PYR-2 3	PYR-2	11	3	3	2
PYR-2 3	PYR-2	11	3	3	2
PYR-2 3	PYR-2	11	3	3	2
PYR-2 3	PYR-2	11	1	3	3
PYR-2 3	PYR-2	11	1	3	3
PYR-2 3	PYR-2	11	1	3	3
PYR-2 3	PYR-2	11	1	3	3
PYR-2 3	PYR-2	11	1	3	3
PYR-2 3	PYR-2	11	1	3	3
PYR-2 3	PYR-2	11	2	3	3
PYR-2 3	PYR-2	11	2	3	3
PYR-2 3	PYR-2	11	2	3	3
PYR-2 3	PYR-2	11	3	3	3
PYR-2 3	PYR-2	11	3	3	3
PYR-2 3	PYR-2	11	2	4	1
PYR-2 3	PYR-2	11	2	4	1
PYR-2 3	PYR-2	11	2	4	1
PYR-2 3	PYR-2	11	3	4	1
PYR-2 3	PYR-2	11	3	4	1
PYR-2 3	PYR-2	11	3	4	1
PYR-2 3	PYR-2	11	1	4	2
PYR-2 3	PYR-2	11	2	4	2
PYR-2 3	PYR-2	11	2	4	2
PYR-2 3	PYR-2	11	2	4	2
PYR-2 3	PYR-2	11	2	4	2
PYR-2 3	PYR-2	11	3	4	2
PYR-2 3	PYR-2	11	3	4	2
PYR-2 3	PYR-2	11	1	4	3
PYR-2 3	PYR-2	11	1	4	3
PYR-2 3	PYR-2	11	3	4	3
PYR-2 3	PYR-2	11	3	5	1
PYR-2 3	PYR-2	11	1	5	2
PYR-2 3	PYR-2	11	3	5	3
PYR-2 3	PYR-2	11	2	6	1
PYR-2 3	PYR-2	11	2	6	1
PYR-2 3	PYR-2	11	2	6	3
PYR-2 3	PYR-2	11	2	6	3
PYR-2 3	PYR-2	11	3	6	3
PYR-2 3	PYR-2	11	3	6	3
PYR-2 3	PYR-2	11	3	7	3
PYR-2 3	PYR-2	11	3	7	3
PYR-2 3	PYR-2	11	3	8	3
PYR-2 2	PYR-2	10	1	0	1
PYR-2 2	PYR-2	10	1	0	2
PYR-2 2	PYR-2	10	1	0	2
PYR-2 2	PYR-2	10	1	0	2
PYR-2 2	PYR-2	10	3	0	2
PYR-2 2	PYR-2	10	3	0	2
PYR-2 2	PYR-2	10	3	0	3
PYR-2 2	PYR-2	10	3	0	3
PYR-2 2	PYR-2	10	3	1	1
PYR-2 2	PYR-2	10	1	1	2
PYR-2 2	PYR-2	10	1	1	2
PYR-2 2	PYR-2	10	3	1	2
PYR-2 2	PYR-2	10	3	1	2
PYR-2 2	PYR-2	10	3	1	3
PYR-2 2	PYR-2	10	1	2	1
PYR-2 2	PYR-2	10	3	2	1
PYR-2 2	PYR-2	10	3	2	1
PYR-2 2	PYR-2	10	1	2	2
PYR-2 2	PYR-2	10	1	2	2
PYR-2 2	PYR-2	10	1	2	2
PYR-2 2	PYR-2	10	3	2	2
PYR-2 2	PYR-2	10	3	2	2
PYR-2 2	PYR-2	10	3	2	2
PYR-2 2	PYR-2	10	3	2	2
PYR-2 2	PYR-2	10	3	2	2
PYR-2 2	PYR-2	10	1	2	3
PYR-2 2	PYR-2	10	1	2	3
PYR-2 2	PYR-2	10	2	2	3
PYR-2 2	PYR-2	10	3	2	3
PYR-2 2	PYR-2	10	3	2	3
PYR-2 2	PYR-2	10	3	2	3
PYR-2 2	PYR-2	10	3	3	1
PYR-2 2	PYR-2	10	3	3	1
PYR-2 2	PYR-2	10	1	3	2
PYR-2 2	PYR-2	10	3	3	2
PYR-2 2	PYR-2	10	1	3	3
PYR-2 2	PYR-2	10	1	3	3
PYR-2 2	PYR-2	10	3	3	3
PYR-2 2	PYR-2	10	1	4	1
PYR-2 2	PYR-2	10	1	4	1
PYR-2 2	PYR-2	10	1	4	1
PYR-2 2	PYR-2	10	2	4	1
PYR-2 2	PYR-2	10	2	4	1
PYR-2 2	PYR-2	10	3	4	1
PYR-2 2	PYR-2	10	3	4	1
PYR-2 2	PYR-2	10	3	4	1
PYR-2 2	PYR-2	10	3	4	1
PYR-2 2	PYR-2	10	2	4	2
PYR-2 2	PYR-2	10	2	4	2
PYR-2 2	PYR-2	10	1	4	3
PYR-2 2	PYR-2	10	2	4	3
PYR-2 2	PYR-2	10	1	5	1
PYR-2 2	PYR-2	10	2	5	1
PYR-2 2	PYR-2	10	2	5	1
PYR-2 2	PYR-2	10	2	5	1
PYR-2 2	PYR-2	10	3	5	1
PYR-2 2	PYR-2	10	2	5	2
PYR-2 2	PYR-2	10	2	5	2
PYR-2 2	PYR-2	10	2	5	2
PYR-2 2	PYR-2	10	2	5	2
PYR-2 2	PYR-2	10	2	5	2
PYR-2 2	PYR-2	10	2	5	2
PYR-2 2	PYR-2	10	1	5	3
PYR-2 2	PYR-2	10	1	5	3
PYR-2 2	PYR-2	10	1	5	3
PYR-2 2	PYR-2	10	2	5	3
PYR-2 2	PYR-2	10	2	6	1
PYR-2 2	PYR-2	10	2	6	1
PYR-2 2	PYR-2	10	2	6	2
PYR-2 2	PYR-2	10	2	6	2
PYR-2 2	PYR-2	10	2	6	3
PYR-2 2	PYR-2	10	2	6	3
PYR-2 2	PYR-2	10	3	6	3
PYR-2 2	PYR-2	10	3	6	3
PYR-2 2	PYR-2	10	1	7	1
PYR-2 2	PYR-2	10	2	7	1
PYR-2 2	PYR-2	10	2	7	1
PYR-2 2	PYR-2	10	1	7	3
PYR-2 2	PYR-2	10	2	7	3
PYR-2 2	PYR-2	10	2	7	3
PYR-2 2	PYR-2	10	1	8	1
PYR-2 2	PYR-2	10	1	8	1
PYR-2 2	PYR-2	10	2	8	1
PYR-2 2	PYR-2	10	1	8	3
PYR-2 2	PYR-2	10	2	9	3
PYR-2 2	PYR-2	10	2	9	3
PYR-2 2	PYR-2	10	2	9	3
PYR-2 2	PYR-2	10	1	NA	1
PYR-2 2	PYR-2	10	1	NA	2
PYR-2 2	PYR-2	10	3	NA	3
PYR-2 5	PYR-2	12	2	0	1
PYR-2 5	PYR-2	12	2	0	1
PYR-2 5	PYR-2	12	2	0	3
PYR-2 5	PYR-2	12	1	1	1
PYR-2 5	PYR-2	12	1	1	1
PYR-2 5	PYR-2	12	3	1	1
PYR-2 5	PYR-2	12	3	1	1
PYR-2 5	PYR-2	12	3	1	2
PYR-2 5	PYR-2	12	2	1	3
PYR-2 5	PYR-2	12	2	2	1
PYR-2 5	PYR-2	12	2	2	1
PYR-2 5	PYR-2	12	3	2	1
PYR-2 5	PYR-2	12	3	2	1
PYR-2 5	PYR-2	12	2	2	2
PYR-2 5	PYR-2	12	3	2	2
PYR-2 5	PYR-2	12	1	2	3
PYR-2 5	PYR-2	12	1	2	3
PYR-2 5	PYR-2	12	1	3	1
PYR-2 5	PYR-2	12	2	3	1
PYR-2 5	PYR-2	12	2	3	1
PYR-2 5	PYR-2	12	2	3	1
PYR-2 5	PYR-2	12	2	3	1
PYR-2 5	PYR-2	12	3	3	1
PYR-2 5	PYR-2	12	3	3	1
PYR-2 5	PYR-2	12	1	3	2
PYR-2 5	PYR-2	12	2	3	2
PYR-2 5	PYR-2	12	3	3	2
PYR-2 5	PYR-2	12	3	3	2
PYR-2 5	PYR-2	12	3	3	2
PYR-2 5	PYR-2	12	1	3	3
PYR-2 5	PYR-2	12	1	3	3
PYR-2 5	PYR-2	12	2	3	3
PYR-2 5	PYR-2	12	1	4	1
PYR-2 5	PYR-2	12	1	4	1
PYR-2 5	PYR-2	12	1	4	1
PYR-2 5	PYR-2	12	1	4	1
PYR-2 5	PYR-2	12	1	4	1
PYR-2 5	PYR-2	12	1	4	1
PYR-2 5	PYR-2	12	2	4	1
PYR-2 5	PYR-2	12	3	4	1
PYR-2 5	PYR-2	12	3	4	1
PYR-2 5	PYR-2	12	1	4	2
PYR-2 5	PYR-2	12	1	4	2
PYR-2 5	PYR-2	12	1	4	2
PYR-2 5	PYR-2	12	1	4	2
PYR-2 5	PYR-2	12	1	4	2
PYR-2 5	PYR-2	12	1	4	2
PYR-2 5	PYR-2	12	1	4	2
PYR-2 5	PYR-2	12	2	4	2
PYR-2 5	PYR-2	12	2	4	2
PYR-2 5	PYR-2	12	3	4	2
PYR-2 5	PYR-2	12	1	4	3
PYR-2 5	PYR-2	12	2	4	3
PYR-2 5	PYR-2	12	3	4	3
PYR-2 5	PYR-2	12	3	4	3
PYR-2 5	PYR-2	12	1	5	1
PYR-2 5	PYR-2	12	3	5	1
PYR-2 5	PYR-2	12	1	5	2
PYR-2 5	PYR-2	12	2	5	2
PYR-2 5	PYR-2	12	2	5	2
PYR-2 5	PYR-2	12	2	5	2
PYR-2 5	PYR-2	12	2	5	2
PYR-2 5	PYR-2	12	3	5	2
PYR-2 5	PYR-2	12	1	5	3
PYR-2 5	PYR-2	12	2	5	3
PYR-2 5	PYR-2	12	2	5	3
PYR-2 5	PYR-2	12	3	5	3
PYR-2 5	PYR-2	12	3	5	3
PYR-2 5	PYR-2	12	3	6	1
PYR-2 5	PYR-2	12	1	6	2
PYR-2 5	PYR-2	12	2	6	2
PYR-2 5	PYR-2	12	2	6	2
PYR-2 5	PYR-2	12	3	6	2
PYR-2 5	PYR-2	12	3	6	2
PYR-2 5	PYR-2	12	3	6	2
PYR-2 5	PYR-2	12	2	6	3
PYR-2 5	PYR-2	12	2	6	3
PYR-2 5	PYR-2	12	2	6	3
PYR-2 5	PYR-2	12	3	6	3
PYR-2 5	PYR-2	12	3	6	3
PYR-2 5	PYR-2	12	3	6	3
PYR-2 5	PYR-2	12	1	7	3
PYR-2 5	PYR-2	12	2	NA	1
PYR-2 5	PYR-2	12	1	NA	3
PYR-2 5	PYR-2	12	1	NA	3
PYR-2 5	PYR-2	12	1	NA	3
PYR-2 5	PYR-2	12	2	NA	3
PYR-2 5	PYR-2	12	3	NA	3
PYR-2 5	PYR-2	12	3	NA	3
PYR-2 5	PYR-2	12	3	NA	3
PYR-2 4	PYR-2	12	1	0	1
PYR-2 4	PYR-2	12	1	0	1
PYR-2 4	PYR-2	12	2	0	1
PYR-2 4	PYR-2	12	2	0	3
PYR-2 4	PYR-2	12	3	0	3
PYR-2 4	PYR-2	12	1	1	1
PYR-2 4	PYR-2	12	2	1	1
PYR-2 4	PYR-2	12	1	1	2
PYR-2 4	PYR-2	12	1	1	2
PYR-2 4	PYR-2	12	1	1	2
PYR-2 4	PYR-2	12	2	1	2
PYR-2 4	PYR-2	12	2	1	2
PYR-2 4	PYR-2	12	2	1	2
PYR-2 4	PYR-2	12	3	1	2
PYR-2 4	PYR-2	12	3	1	2
PYR-2 4	PYR-2	12	3	1	2
PYR-2 4	PYR-2	12	1	1	3
PYR-2 4	PYR-2	12	1	1	3
PYR-2 4	PYR-2	12	2	1	3
PYR-2 4	PYR-2	12	2	1	3
PYR-2 4	PYR-2	12	3	1	3
PYR-2 4	PYR-2	12	1	2	1
PYR-2 4	PYR-2	12	2	2	1
PYR-2 4	PYR-2	12	2	2	1
PYR-2 4	PYR-2	12	2	2	1
PYR-2 4	PYR-2	12	2	2	1
PYR-2 4	PYR-2	12	3	2	1
PYR-2 4	PYR-2	12	3	2	1
PYR-2 4	PYR-2	12	1	2	2
PYR-2 4	PYR-2	12	2	2	2
PYR-2 4	PYR-2	12	3	2	2
PYR-2 4	PYR-2	12	3	2	2
PYR-2 4	PYR-2	12	1	2	3
PYR-2 4	PYR-2	12	2	2	3
PYR-2 4	PYR-2	12	2	2	3
PYR-2 4	PYR-2	12	2	2	3
PYR-2 4	PYR-2	12	3	2	3
PYR-2 4	PYR-2	12	3	2	3
PYR-2 4	PYR-2	12	3	2	3
PYR-2 4	PYR-2	12	3	2	3
PYR-2 4	PYR-2	12	3	2	3
PYR-2 4	PYR-2	12	3	2	3
PYR-2 4	PYR-2	12	1	3	1
PYR-2 4	PYR-2	12	1	3	1
PYR-2 4	PYR-2	12	2	3	1
PYR-2 4	PYR-2	12	2	3	1
PYR-2 4	PYR-2	12	2	3	1
PYR-2 4	PYR-2	12	3	3	1
PYR-2 4	PYR-2	12	3	3	1
PYR-2 4	PYR-2	12	3	3	1
PYR-2 4	PYR-2	12	3	3	1
PYR-2 4	PYR-2	12	2	3	2
PYR-2 4	PYR-2	12	3	3	2
PYR-2 4	PYR-2	12	3	3	2
PYR-2 4	PYR-2	12	3	3	2
PYR-2 4	PYR-2	12	3	3	2
PYR-2 4	PYR-2	12	1	3	3
PYR-2 4	PYR-2	12	1	3	3
PYR-2 4	PYR-2	12	2	3	3
PYR-2 4	PYR-2	12	2	3	3
PYR-2 4	PYR-2	12	2	3	3
PYR-2 4	PYR-2	12	2	3	3
PYR-2 4	PYR-2	12	1	4	1
PYR-2 4	PYR-2	12	1	4	1
PYR-2 4	PYR-2	12	1	4	1
PYR-2 4	PYR-2	12	2	4	1
PYR-2 4	PYR-2	12	3	4	1
PYR-2 4	PYR-2	12	3	4	1
PYR-2 4	PYR-2	12	1	4	2
PYR-2 4	PYR-2	12	1	4	2
PYR-2 4	PYR-2	12	2	4	2
PYR-2 4	PYR-2	12	2	4	2
PYR-2 4	PYR-2	12	2	4	2
PYR-2 4	PYR-2	12	2	4	2
PYR-2 4	PYR-2	12	2	4	2
PYR-2 4	PYR-2	12	3	4	2
PYR-2 4	PYR-2	12	1	4	3
PYR-2 4	PYR-2	12	1	4	3
PYR-2 4	PYR-2	12	1	5	2
PYR-2 4	PYR-2	12	1	5	2
PYR-2 4	PYR-2	12	1	5	2
PYR-2 4	PYR-2	12	1	5	3
PYR-2 4	PYR-2	12	1	5	3
PYR-2 4	PYR-2	12	1	5	3
PYR-2 4	PYR-2	12	1	6	1
PYR-2 4	PYR-2	12	3	6	1
PYR-2 4	PYR-2	12	3	6	1
PYR-2 4	PYR-2	12	3	6	3
PYR-2 4	PYR-2	12	1	NA	2
PYR-2 4	PYR-2	12	3	NA	3
PYR-2 1	PYR-2	9	2	0	1
PYR-2 1	PYR-2	9	3	0	1
PYR-2 1	PYR-2	9	3	0	3
PYR-2 1	PYR-2	9	2	1	1
PYR-2 1	PYR-2	9	2	1	1
PYR-2 1	PYR-2	9	2	1	3
PYR-2 1	PYR-2	9	3	1	3
PYR-2 1	PYR-2	9	3	1	3
PYR-2 1	PYR-2	9	3	1	3
PYR-2 1	PYR-2	9	3	1	3
PYR-2 1	PYR-2	9	2	2	1
PYR-2 1	PYR-2	9	1	2	2
PYR-2 1	PYR-2	9	2	2	2
PYR-2 1	PYR-2	9	2	2	2
PYR-2 1	PYR-2	9	3	2	2
PYR-2 1	PYR-2	9	1	2	3
PYR-2 1	PYR-2	9	1	2	3
PYR-2 1	PYR-2	9	2	2	3
PYR-2 1	PYR-2	9	3	2	3
PYR-2 1	PYR-2	9	1	3	1
PYR-2 1	PYR-2	9	2	3	1
PYR-2 1	PYR-2	9	2	3	1
PYR-2 1	PYR-2	9	3	3	1
PYR-2 1	PYR-2	9	3	3	1
PYR-2 1	PYR-2	9	3	3	1
PYR-2 1	PYR-2	9	2	3	2
PYR-2 1	PYR-2	9	2	3	2
PYR-2 1	PYR-2	9	3	3	2
PYR-2 1	PYR-2	9	3	3	2
PYR-2 1	PYR-2	9	3	3	2
PYR-2 1	PYR-2	9	1	3	3
PYR-2 1	PYR-2	9	1	3	3
PYR-2 1	PYR-2	9	1	3	3
PYR-2 1	PYR-2	9	3	3	3
PYR-2 1	PYR-2	9	1	4	1
PYR-2 1	PYR-2	9	1	4	1
PYR-2 1	PYR-2	9	1	4	1
PYR-2 1	PYR-2	9	1	4	1
PYR-2 1	PYR-2	9	1	4	1
PYR-2 1	PYR-2	9	2	4	1
PYR-2 1	PYR-2	9	3	4	1
PYR-2 1	PYR-2	9	3	4	1
PYR-2 1	PYR-2	9	3	4	1
PYR-2 1	PYR-2	9	3	4	1
PYR-2 1	PYR-2	9	3	4	2
PYR-2 1	PYR-2	9	3	4	2
PYR-2 1	PYR-2	9	1	4	3
PYR-2 1	PYR-2	9	1	4	3
PYR-2 1	PYR-2	9	1	4	3
PYR-2 1	PYR-2	9	2	4	3
PYR-2 1	PYR-2	9	1	5	1
PYR-2 1	PYR-2	9	1	5	1
PYR-2 1	PYR-2	9	1	5	1
PYR-2 1	PYR-2	9	2	5	2
PYR-2 1	PYR-2	9	2	5	2
PYR-2 1	PYR-2	9	3	5	2
PYR-2 1	PYR-2	9	3	5	2
PYR-2 1	PYR-2	9	3	5	2
PYR-2 1	PYR-2	9	3	5	2
PYR-2 1	PYR-2	9	1	5	3
PYR-2 1	PYR-2	9	1	5	3
PYR-2 1	PYR-2	9	2	5	3
PYR-2 1	PYR-2	9	2	5	3
PYR-2 1	PYR-2	9	2	5	3
PYR-2 1	PYR-2	9	2	5	3
PYR-2 1	PYR-2	9	2	6	1
PYR-2 1	PYR-2	9	2	6	1
PYR-2 1	PYR-2	9	3	6	1
PYR-2 1	PYR-2	9	3	6	1
PYR-2 1	PYR-2	9	2	6	2
PYR-2 1	PYR-2	9	2	6	2
PYR-2 1	PYR-2	9	2	6	2
PYR-2 1	PYR-2	9	2	6	3
PYR-2 1	PYR-2	9	2	6	3
PYR-2 1	PYR-2	9	3	6	3
PYR-2 1	PYR-2	9	1	7	1
PYR-2 1	PYR-2	9	2	7	1
PYR-2 1	PYR-2	9	1	7	2
PYR-2 1	PYR-2	9	1	7	2
PYR-2 1	PYR-2	9	2	7	2
PYR-2 1	PYR-2	9	2	7	3
PYR-2 1	PYR-2	9	3	7	3
PYR-2 1	PYR-2	9	1	8	2
PYR-2 1	PYR-2	9	1	8	2
PYR-2 1	PYR-2	9	3	8	3
PYR-2 1	PYR-2	9	1	9	2
PYR-2 1	PYR-2	9	1	9	2
PYR-2 1	PYR-2	9	1	9	2
PYR-2 1	PYR-2	9	1	10	2
PYR-2 1	PYR-2	9	1	10	2
PYR-2 6	PYR-2	11	1	0	1
PYR-2 6	PYR-2	11	2	0	1
PYR-2 6	PYR-2	11	1	0	2
PYR-2 6	PYR-2	11	2	0	2
PYR-2 6	PYR-2	11	2	0	2
PYR-2 6	PYR-2	11	3	0	2
PYR-2 6	PYR-2	11	1	0	3
PYR-2 6	PYR-2	11	2	0	3
PYR-2 6	PYR-2	11	2	0	3
PYR-2 6	PYR-2	11	3	0	3
PYR-2 6	PYR-2	11	3	0	3
PYR-2 6	PYR-2	11	1	1	2
PYR-2 6	PYR-2	11	1	1	2
PYR-2 6	PYR-2	11	2	1	2
PYR-2 6	PYR-2	11	3	1	2
PYR-2 6	PYR-2	11	3	1	2
PYR-2 6	PYR-2	11	3	1	2
PYR-2 6	PYR-2	11	3	1	2
PYR-2 6	PYR-2	11	1	1	3
[truncated: 71 more rows]
