# Supplementary material for: Indirect exposure to insect growth disruptors affects honey bee (Apis mellifera) reproductive behaviors and ovarian protein expression
Source: PLoS One. 2023 Oct 2;18(10):e0292176. doi: 10.1371/journal.pone.0292176 (PMC10545116; doi:10.1371/journal.pone.0292176)
Supplement: S3 Data — (XLSX) [file pone.0292176.s010.xlsx]

## Sheet: Readme
Peptide samples were run on a Thermo liquid chromatography system (Easy-nLC) coupled to a Bruker Impact II mass spectrometer
Samples were injected in random order to avoid batch effects
Data were searched against a reference database including the latest NCBI honey bee genome annotation and all Nosema and virus sequences
All data are log2 transformed
"Protein IDs" contains the NCBI accession numbers. Multiple accessions indicates a "protein group," that is, proteins which are the most parsimonious explanation for the specific peptides identified, and which cannot be disambiguated due to shared peptide sequences
A total of 2,816 proteins or protein groups were identified
Proteins identified in fewer than 3 replicates for each group (N,P,D,M,C) were filtered out, yielding 1,451 proteins quantified
Inspected histograms for each sample to spotcheck data quality, no skew
Compared expression using student's T test on Control versus N/P/D/M
False discovery rates controlled using Benjamini Hochberg method, to 5% FDR
NaN indicates that the protein could not be identified. NaN does not equate to 0
	# significant proteins
N-C	3
P-C	53
M-C	0
D-C	0

## Sheet: Metadata
Sample	Group	Specific queen
C_LFQ intensity A6	Control	C10
C_LFQ intensity B8	Control	C1
C_LFQ intensity B9	Control	C4
C_LFQ intensity C2	Control	C6
C_LFQ intensity C6	Control	C5
C_LFQ intensity C7	Control	C8
C_LFQ intensity D1	Control	C3
C_LFQ intensity D11	Control	C7
C_LFQ intensity D6	Control	C9
D_LFQ intensity A7	Diflubenzuron	D9
D_LFQ intensity B11	Diflubenzuron	D8
D_LFQ intensity B2	Diflubenzuron	D10
D_LFQ intensity B4	Diflubenzuron	D7
D_LFQ intensity C1	Diflubenzuron	D1
D_LFQ intensity C3	Diflubenzuron	D2
D_LFQ intensity D10	Diflubenzuron	D6
D_LFQ intensity D12	Diflubenzuron	D4
D_LFQ intensity D2	Diflubenzuron	D5
D_LFQ intensity D7	Diflubenzuron	D3
M_LFQ intensity A11	Methoxyfenozide	M6
M_LFQ intensity A4	Methoxyfenozide	M7
M_LFQ intensity A5	Methoxyfenozide	M4
M_LFQ intensity A8	Methoxyfenozide	M3
M_LFQ intensity A9	Methoxyfenozide	M2
M_LFQ intensity B6	Methoxyfenozide	M5
M_LFQ intensity C12	Methoxyfenozide	M8
M_LFQ intensity D3	Methoxyfenozide	M1
M_LFQ intensity D8	Methoxyfenozide	M9
M_LFQ intensity D9	Methoxyfenozide	M10
N_LFQ intensity A10	Novaluron	N9
N_LFQ intensity A12	Novaluron	N10
N_LFQ intensity A2	Novaluron	N7
N_LFQ intensity A3	Novaluron	N8
N_LFQ intensity B1	Novaluron	N4
N_LFQ intensity B10	Novaluron	N3
N_LFQ intensity C10	Novaluron	N6
N_LFQ intensity C11	Novaluron	N1
N_LFQ intensity D4	Novaluron	N2
N_LFQ intensity D5	Novaluron	N5
P_LFQ intensity A1	Pyriproxyfen	P6
P_LFQ intensity B12	Pyriproxyfen	P4
P_LFQ intensity B3	Pyriproxyfen	P1
P_LFQ intensity B5	Pyriproxyfen	P9
P_LFQ intensity B7	Pyriproxyfen	P7
P_LFQ intensity C4	Pyriproxyfen	P3
P_LFQ intensity C5	Pyriproxyfen	P8
P_LFQ intensity C8	Pyriproxyfen	P5
P_LFQ intensity C9	Pyriproxyfen	P2

## Sheet: Significant proteins P_C
Protein IDs	Description	Category	Direction	P_LFQ intensity A1	N_LFQ intensity A10	N_LFQ intensity A12	N_LFQ intensity A2	N_LFQ intensity A3	C_LFQ intensity A6	N_LFQ intensity B1	N_LFQ intensity B10	P_LFQ intensity B12	P_LFQ intensity B3	P_LFQ intensity B5	P_LFQ intensity B7	C_LFQ intensity B8	C_LFQ intensity B9	N_LFQ intensity C10	N_LFQ intensity C11	C_LFQ intensity C2	P_LFQ intensity C4	P_LFQ intensity C5	C_LFQ intensity C6	C_LFQ intensity C7	P_LFQ intensity C8	P_LFQ intensity C9	C_LFQ intensity D1	C_LFQ intensity D11	N_LFQ intensity D4	N_LFQ intensity D5	C_LFQ intensity D6		Student's T-test Significant N_C	Student's T-test Significant M_C	Student's T-test Significant D_C	-Log Student's T-test p-value P_C	Student's T-test q-value P_C	Student's T-test Difference P_C	Student's T-test Test statistic P_C	-Log Student's T-test p-value N_C	Student's T-test q-value N_C	Student's T-test Difference N_C	Student's T-test Test statistic N_C	-Log Student's T-test p-value M_C	Student's T-test q-value M_C	Student's T-test Difference M_C	Student's T-test Test statistic M_C	-Log Student's T-test p-value D_C	Student's T-test q-value D_C
XP_016768217.1;XP_006562529.1	ubiquilin-1	Degradation	Up	21.7759	20.8717	NaN	20.9937	NaN	NaN	21.2142	21.9583	21.5647	NaN	22.3618	22.0769	20.4243	20.6997	21.9214	21.9475	NaN	21.6831	21.303	21.2575	20.8542	21.576	21.4745	21.0189	21.1069	21.5659	21.0092	20.9606	+				3.67123	0.022096	0.8238	5.07417	1.68062	0.414692	0.532054	2.62808	0.437526	0.718909	0.232911	0.935974	0.243542	0.879173
XP_624109.1	ubiquitin-like protein 4A	Degradation	Up	20.0562	19.7097	19.9449	NaN	19.9491	19.0242	NaN	19.7573	19.9393	19.9929	20.0722	NaN	19.4054	19.5376	NaN	NaN	18.6947	19.7409	20.0013	19.4016	19.5235	20.0802	NaN	19.9072	19.61	NaN	NaN	NaN	+				2.84808	0.0411739	0.595261	4.03384	1.36325	0.571512	0.452234	2.31245	1.1325	0.486126	0.356744	1.95943	0.833138	0.574322
XP_624642.1	ubiquitin thioesterase OTU1	Degradation	Up	20.1852	NaN	NaN	NaN	NaN	NaN	NaN	19.7207	20.0289	NaN	NaN	NaN	19.6608	NaN	20.1076	19.6596	NaN	20.2182	NaN	19.4292	NaN	20.3894	NaN	19.5873	NaN	NaN	NaN	NaN	+				2.79299	0.0449443	0.646305	6.18516	0.800355	0.707016	0.27019	1.73174	0.872075	0.574635	-0.226208	-1.78543	0.0972945	0.94521
XP_026295756.1;NP_001153742.1	glutathione S-transferase S1 isoform X1	Detox	Up	24.2495	24.0492	23.9369	24.0569	24.1297	23.7075	24.3147	23.5522	23.7888	23.8437	23.9864	24.1474	23.5008	23.8126	24.6275	23.0218	23.6296	23.9766	24.258	23.5874	23.5962	24.6223	24.1582	23.6994	23.9507	22.9806	23.7104	23.521	+				3.52947	0.0214373	0.447289	4.60046	0.438375	0.850162	0.170739	0.931893	1.52256	0.435618	0.250441	2.36769	1.96132	0.31723
XP_393141.2;XP_006563987.1	failed axon connections isoform X1	Detox	Up	21.4715	21.9514	19.3121	20.9326	NaN	20.8893	20.4896	21.4646	21.6575	NaN	21.9309	21.7576	21.0273	21.4632	21.5595	21.7232	21.5935	21.7285	21.9704	21.2008	NaN	21.7134	21.4605	20.9269	20.6855	22.1034	21.9284	21.3462	+				3.24578	0.0274641	0.569692	4.43281	0.155453	0.936668	0.132272	0.394019	0.0937492	0.93244	0.0406105	0.249902	2.53135	0.266807
NP_001129659.1	heat shock factor binding protein 1-like	HSP-binding	Up	22.2829	20.0804	20.511	21.5595	21.7083	21.0906	21.3313	21.5756	21.9456	21.5222	21.7004	22.0626	NaN	20.4614	21.2865	21.1708	NaN	21.5234	22.3688	20.7915	NaN	22.2306	20.9738	20.4007	20.8405	21.7864	21.5341	NaN	+				3.49108	0.0223032	1.12863	4.97456	1.19924	0.595538	0.537437	2.03115	0.428741	0.722811	0.301028	0.926161	2.69732	0.291304
NP_001153520.1	heat shock protein cognate 5	HSP	Down	26.5119	26.5697	26.7688	26.474	26.5973	26.7146	26.3132	26.5631	26.5281	26.663	26.5101	26.4665	26.7814	26.7087	26.4723	26.7107	26.5894	26.4153	26.3352	26.7209	26.5352	26.4079	26.6469	26.7618	26.7966	26.8805	26.791	26.6905	+				3.32339	0.0246107	-0.201564	-4.3711	0.703292	0.754138	-0.0858427	-1.33957	2.1117	0.467471	-0.17277	-3.01916	2.8524	0.407662
XP_392899.2	heat shock protein 60A	HSP	Down	27.5348	27.5275	27.6334	27.3844	27.4237	27.6817	27.2445	27.699	27.5095	27.7191	27.4363	27.302	27.6425	27.7811	27.5205	27.6453	27.5237	27.4169	27.5541	27.8438	27.4976	27.4516	27.4095	27.8135	27.8561	27.9697	27.7558	27.7663	+				2.87972	0.0398759	-0.230281	-3.8834	0.909257	0.68776	-0.131442	-1.62183	1.16049	0.484404	-0.149233	-1.94038	2.09049	0.294524
NP_001153524.1	heat shock protein cognate 3 precursor	HSP	Down	26.1566	26.4753	26.5147	26.1838	26.3362	26.5521	26.2993	26.2991	26.3099	26.566	26.4047	26.2622	26.5479	26.6628	26.3742	26.4752	26.2454	26.1801	26.1816	26.6453	26.3594	26.1857	26.2855	26.6738	26.62	26.6686	26.4524	26.5122	+				2.85189	0.0416464	-0.254064	-3.853	1.17616	0.597024	-0.127554	-1.95954	1.23782	0.466207	-0.164151	-2.03425	1.72486	0.300449
XP_623170.1	short-chain specific acyl-CoA dehydrogenase, mitochondrial	Lipid metabolism	Up	20.7613	20.875	21.0292	NaN	20.8054	20.1304	21.1274	20.4848	20.6674	20.8052	20.6153	20.5423	20.3171	20.1087	NaN	20.8383	20.1055	NaN	21.189	20.2179	20.321	20.9032	20.9479	20.6049	20.7841	20.8966	20.6787	19.6478	+				3.05956	0.0308548	0.555362	4.14043	3.35367	0.107115	0.593348	4.47727	0.562856	0.675203	0.175699	1.1364	1.49309	0.358617
XP_006572279.1;XP_006572278.1;XP_006572277.1;XP_006572276.1;NP_001177849.1	putative fatty acyl-CoA reductase	Lipid metabolism	Up	21.2201	20.9193	NaN	20.6591	21.0106	NaN	NaN	20.9863	21.2878	21.0728	21.3036	21.1975	20.788	20.5572	20.929	NaN	20.7383	21.1969	21.2107	20.3381	21.0318	21.452	20.5719	20.966	20.4955	20.6297	21.325	20.4204	+				3.04861	0.0301711	0.501242	4.12798	1.18709	0.600725	0.25579	2.01558	0.648024	0.656579	0.167326	1.27422	1.78209	0.315328
NP_001035296.1	odorant binding protein 21 precursor	OBP	Down	20.6996	21.8542	22.4362	22.3868	21.7955	22.2113	23.3386	21.4609	21.1045	22.0661	20.832	21.1092	22.5629	21.3795	22.3782	21.7672	22.5674	21.5315	20.7674	NaN	22.8503	20.7233	21.0985	21.5481	22.1684	23.2802	23.26	23.3533	+				3.42893	0.0245646	-1.22657	-4.56432	0.0754518	0.979594	0.0656492	0.204528	0.574265	0.670234	-0.424953	-1.15408	0.171451	0.912055
XP_016772165.1;XP_006563660.1;XP_006563659.1;XP_006563658.1;XP_016772164.2	protein hu-li tai shao isoform X5	Oogenesis via cytoskeleton formation	Up	23.437	23.4034	23.3363	22.8878	23.2206	22.9167	23.7123	23.3892	23.7016	23.177	24.0199	23.8438	23.1623	22.9003	23.452	23.2718	23.393	23.6121	23.545	23.2498	22.7621	23.7205	23.4349	23.0848	23.3195	23.7133	23.8491	23.3855	+				3.215	0.0268014	0.479754	4.2513	1.61591	0.444762	0.293159	2.4737	1.562	0.457246	0.252981	2.41264	2.16276	0.311715
XP_026297630.1;XP_026297628.1;XP_026297629.1	eukaryotic translation initiation factor 4E transporter isoform X3	Translation	Up	23.5499	22.0854	22.0353	21.2492	22.9649	21.9045	21.1691	23.1519	23.1856	22.6389	22.342	23.4909	22.1981	21.3774	22.0952	23.0297	21.6802	22.2094	22.7936	21.823	21.3182	22.7753	22.8424	21.5306	21.0786	23.1045	22.7531	NaN	+				4.73747	0.0132792	1.25595	6.15845	1.7045	0.40933	0.749985	2.58976	1.03773	0.532111	0.498503	1.79431	0.971746	0.519644
XP_006563014.1;XP_006563015.1	putative uncharacterized protein DDB_G0286901 isoform X1	Other	Up	20.6686	NaN	NaN	NaN	NaN	NaN	NaN	20.2341	20.6379	NaN	20.4844	20.4571	19.5617	19.522	NaN	20.3864	NaN	NaN	21.19	NaN	NaN	20.8128	NaN	NaN	19.448	20.4118	20.0303	19.4711	+				4.6219	0.0115518	1.20776	8.69381	3.80135	0.0573132	0.764935	8.37182	0.867861	0.576836	-0.417901	-1.77789	0.915842	0.550397
XP_623093.2	UV excision repair protein RAD23 homolog B isoform X2	Other	Up	22.5269	22.5563	22.286	21.8628	22.5624	21.9037	22.4422	22.6171	22.7121	22.4867	22.5504	22.4238	22.2433	22.0242	22.4774	22.4977	22.4412	22.2594	22.4114	22.1388	21.9998	22.6421	22.6909	21.9281	22.2089	23.3321	23.2514	22.0978	+				4.31914	0.0173966	0.413085	5.50528	2.21279	0.233934	0.479005	3.12793	0.415096	0.723631	0.174535	0.89265	2.16081	0.30363
XP_006559219.1;XP_392925.3	plasminogen activator inhibitor 1 RNA-binding protein isoform X2	Other	Up	22.043	20.9792	21.4695	21.6115	21.8419	20.0639	NaN	22.2984	22.1136	21.7978	22.3708	22.2333	21.2784	19.8097	22.1429	22.4802	NaN	21.9638	22.0057	20.9026	20.236	22.3929	21.7971	21.0973	21.1667	22.5938	22.405	21.7229	+				4.20313	0.0181788	1.29508	5.4863	2.98985	0.0990196	1.19556	4.06126	1.27328	0.46034	0.724416	2.08647	1.00867	0.504367
XP_395866.2	mitochondrial import inner membrane translocase subunit TIM44	Other	Up	23.1593	22.8774	22.7014	22.663	23.1105	22.5027	23.0155	23.2839	22.9276	23.2888	23.0802	23.1319	22.8923	22.6303	23.0328	22.8278	22.4608	23.2163	23.2431	22.6462	22.7099	23.5298	23.1075	22.7753	23.0565	22.902	22.6276	22.2179	+				4.20258	0.0151684	0.532515	5.36862	1.53276	0.457535	0.249536	2.37934	0.120468	0.917024	0.0429584	0.313438	0.905924	0.55788
XP_026297296.1;XP_026297295.1;XP_026297294.1;XP_026297297.1	uncharacterized protein DDB_G0283697 isoform X3	Other	Up	21.6525	21.1166	NaN	21.3421	21.3011	20.7213	21.4867	21.3275	20.764	21.4468	21.0746	21.1704	20.9762	20.7133	21.2926	21.4347	20.7261	21.0595	21.3322	20.6052	20.5833	21.6001	21.1594	20.6482	20.5295	21.3845	20.6865	20.7929	+	+			4.11795	0.0157988	0.55151	5.27015	4.8718	0.0194926	0.564029	6.17099	0.399461	0.735841	0.147176	0.867295	1.36742	0.384352
XP_001119962.3	titin	Cytoskeleton	Up	20.7342	20.142	NaN	20.1309	19.6884	19.8393	NaN	20.237	20.2135	NaN	21.1972	20.8598	19.8827	19.2733	NaN	20.5436	19.0971	21.1243	20.8063	19.8084	19.9278	NaN	NaN	19.8849	NaN	20.8038	NaN	NaN	+				4.05042	0.0161496	1.14919	6.00173	1.85391	0.369313	0.584253	2.91755	1.40149	0.453292	0.682283	2.30723	0.329457	0.821683
XP_006560173.1;XP_393502.3	protein LSM14 homolog A isoform X2	Other	Up	25.5495	24.9773	23.9076	23.9696	25.589	24.1444	25.3428	25.591	25.8957	24.4409	25.171	25.2631	24.5736	24.219	25.03	25.7345	24.0723	24.8853	25.2493	24.5151	23.7542	25.157	24.7921	23.9842	24.6205	26.7124	26.299	24.5595	+				3.93246	0.0188348	0.88457	5.05637	2.38488	0.181246	1.04388	3.31198	1.35562	0.463626	0.539432	2.1743	1.33177	0.39071
XP_393545.2	probable citrate synthase 2, mitochondrial	Other	Down	24.934	25.3535	25.2996	25.1985	25.2348	25.2768	25.6038	25.2335	25.2188	25.2017	25.1096	24.8879	25.3218	25.3263	25.5558	25.134	25.3886	25.2656	24.886	25.3178	25.3217	24.8539	25.1308	25.3461	25.2497	24.8609	25.006	25.3692	+				3.7094	0.0217934	-0.269977	-4.80269	0.475507	0.828443	-0.0761822	-0.993127	0.685569	0.628769	-0.208484	-1.31411	1.64296	0.302884
XP_391855.2	nuclear migration protein nudC	Other	Up	24.2068	23.6046	22.6564	23.4621	24.0027	23.573	23.4466	23.657	23.9407	23.8908	23.7784	23.8143	23.4348	23.2627	23.6344	23.7168	23.1595	23.5908	23.9985	23.4492	23.5684	24.1008	23.7951	23.3506	23.8819	24.1253	23.837	23.4839	+				3.64821	0.0217452	0.43913	4.73369	0.490539	0.832951	0.151623	1.01747	0.587163	0.664441	0.0963889	1.16852	1.9947	0.319308
XP_623500.2	coiled-coil domain-containing protein 43	Other	Up	23.7646	22.7181	22.1421	23.6838	23.9222	23.0822	22.1957	23.7061	24.1033	23.7302	24.1454	24.0887	23.631	23.1989	23.7689	23.1787	22.8023	23.7209	24.0437	23.7599	23.231	24.4978	23.9132	23.052	23.8273	23.5889	23.8805	23.4359	+				3.56378	0.0233044	0.665267	4.63887	0.0834049	0.977522	-0.0571193	-0.224208	0.0415299	0.970327	-0.0163723	-0.116375	1.14311	0.451799
XP_026298832.1;XP_016769562.1	dynein assembly factor 5, axonemal isoform X2	Other	Up	23.4541	23.2781	22.8394	23.0239	23.682	21.9665	23.2866	23.1879	23.1122	23.1692	23.331	23.2626	22.7874	22.9253	23.2335	22.9752	22.704	23.527	23.6445	23.0446	23.0806	23.7142	23.3803	22.9943	22.9254	23.3749	23.5466	22.4903	+				3.5553	0.0224439	0.630743	4.62937	2.44317	0.174331	0.474115	3.37408	1.51492	0.430433	0.358613	2.35896	3.26201	0.793693
XP_026297627.1	uncharacterized protein LOC727239	Other	Up	22.5698	22.43	20.784	22.2217	22.2673	21.9559	22.3686	22.8721	22.7122	22.5095	22.7488	22.5299	21.4167	21.7016	22.5856	22.9107	21.1	22.0443	22.8622	21.9412	21.7957	22.7739	22.323	21.7192	22.0813	23.5965	23.3429	22.5888	+				3.53762	0.0221458	0.752565	4.60958	1.65518	0.433771	0.726771	2.51789	0.452657	0.712665	0.221321	0.955637	1.83485	0.326517
XP_006561700.2;XP_006561695.2;XP_026298849.1;XP_026298848.1;XP_026298847.1;XP_026298846.1;XP_026298845.1;XP_026298844.1;XP_026298843.1;XP_026298842.1;XP_026298841.1	dentin sialophosphoprotein isoform X6	Other	Up	23.1599	22.4426	22.3287	22.1609	22.6541	21.9034	22.3621	22.829	22.6524	22.312	22.9631	22.9956	22.0544	22.1058	22.4433	22.9666	21.6577	21.9458	22.3054	21.9854	22.3514	23.0463	22.653	21.5614	22.1522	22.7394	21.8044	21.4892	+				3.41325	0.0243609	0.752498	4.47084	2.82951	0.119368	0.555226	3.7842	0.596092	0.657906	0.16515	1.18204	0.732264	0.612265
XP_006559914.2	zinc finger CCCH domain-containing protein 11A	Other	Up	21.914	21.3089	21.8993	21.0347	21.7133	NaN	NaN	21.7247	21.5242	NaN	21.7533	21.4672	NaN	20.6666	21.2645	20.9548	NaN	20.9078	21.4204	NaN	NaN	21.3887	21.6923	19.1348	NaN	NaN	NaN	19.6909	+				3.40452	0.0238196	1.67775	5.47249	2.74172	0.125237	1.58356	4.57556	1.81497	0.435637	1.02028	3.07155	2.1128	0.28695
XP_001120471.1	3-hydroxyacyl-CoA dehydrogenase type-2	Other	Up	25.0623	24.67	24.3329	24.767	25.063	24.2744	25.1712	24.9196	25.4091	24.6449	24.8301	25.0799	24.3658	24.217	25.0618	25.0591	24.2368	25.0955	24.8543	24.4032	24.3867	24.7109	24.797	24.6321	24.618	25.5882	25.6096	24.9158	+				3.39971	0.0231214	0.49268	4.4558	2.89405	0.108934	0.574275	3.85266	1.6203	0.451729	0.403194	2.47864	2.14562	0.30519
XP_026300806.1;XP_624132.1;XP_026300805.1	uncharacterized protein LOC551742 isoform X2	Other	Up	21.5442	20.9463	NaN	NaN	21.1064	19.7414	NaN	20.5362	21.4701	NaN	21.1735	20.9904	19.7282	NaN	NaN	NaN	20.0479	20.9134	NaN	NaN	NaN	NaN	20.6951	NaN	NaN	NaN	21.2361	NaN	+				3.34665	0.0241909	1.29192	6.1888	2.59559	0.147277	1.11708	5.58526	0.924888	0.561876	0.598408	1.72356	2.59261	0.285178
XP_016766172.1	uncharacterized protein LOC100578571	Other	Up	24.0094	22.1727	21.7688	21.0817	22.7775	21.0927	22.3312	22.6306	23.9229	21.5814	23.8716	24.4674	21.6139	21.3478	22.5232	22.5443	NaN	22.2821	23.2378	21.7494	21.7518	23.7806	22.3401	20.06	21.1581	23.5705	23.5349	22.637	+				3.24471	0.0266435	1.8507	4.35191	2.10815	0.269317	1.06721	3.04028	2.05633	0.455178	1.48462	3.04226	1.90937	0.331056
XP_393344.3;XP_006557749.1	Y-box factor homolog isoform X1	Other	Up	25.5385	24.9627	24.5015	25.03	25.1758	24.5788	24.5565	25.4912	25.1942	24.7819	25.2174	25.2285	24.8666	24.9798	25.2282	25.3836	24.1912	25.0805	25.3516	24.9983	24.6257	25.5047	25.394	24.3986	25.1217	25.5872	25.1778	24.5888	+				3.23924	0.0261383	0.549114	4.27805	1.73675	0.41566	0.403938	2.60904	1.08213	0.511062	0.232756	1.84344	0.721217	0.614051
XP_006559710.1	transmembrane emp24 domain-containing protein 7	Other	Down	20.8826	NaN	20.9528	21.2295	21.2943	21.3498	NaN	20.9628	20.9362	20.8963	20.9279	20.3848	21.0971	21.1999	NaN	20.9175	21.0163	20.9139	20.1071	21.2781	21.0371	20.5707	20.6871	21.1939	21.3266	21.903	21.8778	NaN	+				3.21415	0.026064	-0.486624	-4.31687	0.331907	0.893797	0.118042	0.751593	0.194308	0.870167	0.1742	0.478374	0.188118	0.909095
XP_006568215.3	acetyl-CoA acetyltransferase, cytosolic	Other	Up	21.9344	21.7698	21.403	21.9525	22.0031	20.2506	22.0745	21.8432	21.8185	21.3594	22.2421	21.8431	21.8996	20.9179	22.0214	21.0011	20.9426	21.9654	NaN	21.1313	NaN	22.1525	21.5691	21.3478	20.6398	20.9436	21.9733	20.6693	+				3.16334	0.027671	0.885713	4.33427	2.35328	0.183791	0.723696	3.30912	2.16237	0.499187	0.661414	3.13011	2.21786	0.313799
XP_016767133.1;XP_001120198.1	longitudinals lacking protein-like	Other	Up	21.0183	20.9618	20.518	NaN	20.938	NaN	21.1076	21.2518	21.2955	20.4645	NaN	21.2826	NaN	NaN	20.881	20.8537	NaN	21.0057	20.8145	19.9924	NaN	21.1717	20.5933	19.4272	20.176	20.8916	21.8063	NaN	+				3.07204	0.0307301	1.09055	4.90043	3.14039	0.10502	1.15811	4.79986	2.05369	0.442162	1.0756	3.43898	2.75918	0.315787
XP_001121254.2;XP_016766680.1	4-hydroxyphenylpyruvate dioxygenase isoform X1	Other	Down	20.8829	23.4218	22.0134	22.3978	21.9014	23.9954	22.8383	22.5867	21.0893	22.5105	19.6629	20.9727	23.4362	22.0168	23.7639	21.4911	23.2454	21.5515	22.3121	22.9346	23.1108	22.4744	21.5434	22.4818	22.4936	22.9617	23.9631	22.6889	+				3.05487	0.0304472	-1.4893	-4.07516	0.256757	0.903668	-0.199818	-0.604245	1.06972	0.517066	-0.992643	-1.83499	1.68688	0.29839
XP_006563715.1	uncharacterized protein LOC726965	Other	Up	21.8436	22.1493	21.6786	23.1345	21.9147	21.862	20.2047	20.8241	21.6474	NaN	22.1417	22.5975	20.2628	20.7105	22.1787	NaN	20.824	22.3586	22.6969	NaN	NaN	NaN	NaN	NaN	19.8749	19.0695	21.5022	20.7626	+				3.0466	0.0296223	1.49815	4.65711	0.64095	0.785969	0.690108	1.26354	2.41846	0.503289	1.35088	3.51331	1.47865	0.357014
XP_395851.2	cytosolic non-specific dipeptidase	Other	Up	24.9173	25.0098	24.8852	24.8552	24.9271	24.5482	24.8768	24.7415	24.6368	24.9352	24.855	24.8446	24.7101	24.6489	24.8999	24.7433	24.8237	25.0211	25.0652	24.7471	24.6054	24.9848	24.7981	24.6334	24.7017	24.7789	24.7727	24.3448	+				3.02702	0.0302997	0.254946	4.04461	3.01739	0.107234	0.208659	3.9836	0.764735	0.598131	0.0952044	1.42627	1.87236	0.335648
XP_016773511.1	rho GTPase-activating protein gacU	Other	Up	21.3474	21.5221	NaN	20.475	21.828	NaN	NaN	20.364	21.8201	NaN	21.5284	21.2444	20.5183	19.7503	NaN	NaN	NaN	20.9606	21.4765	NaN	20.015	22.2014	NaN	20.237	21.0834	20.6934	19.6306	NaN	+				2.95694	0.0348312	1.19047	4.52241	0.483048	0.832655	0.431403	1.03243	0.469225	0.70363	0.272808	1.01582	1.45722	0.359113
XP_625222.4	uncharacterized protein LOC552843	Other	Up	23.6591	22.5372	NaN	23.514	23.4292	22.7115	24.0199	21.164	22.9269	23.0452	23.5624	23.6172	NaN	22.2438	23.321	NaN	22.5525	24.1423	23.8606	22.5704	23.4253	23.0892	23.9855	22.5745	20.918	NaN	22.3235	22.5186	+				2.89126	0.039656	1.10381	3.94962	0.517972	0.832224	0.461938	1.07156	0.297848	0.791804	0.337603	0.684139	0.956013	0.529922
XP_392658.2	sorting nexin-12	Trafficking	Down	21.2943	21.4386	21.9887	21.2461	22.1841	21.7459	NaN	NaN	21.6683	21.6352	NaN	NaN	22.3211	22.0449	21.4462	NaN	22.058	21.1048	21.3388	NaN	22.3998	20.7694	NaN	22.4477	21.5653	21.3983	19.5005	21.7157	+				2.78821	0.0445845	-0.735515	-4.04374	1.31591	0.569967	-0.722664	-2.17909	0.686	0.629469	-0.651583	-1.32173	1.03959	0.503646
XP_392330.1	40S ribosomal protein S24	Ribosome	Down	23.1888	22.7318	23.5442	22.6815	23.2437	23.5706	22.7797	23.5495	23.1834	22.7216	22.6211	23.0805	23.6687	23.554	22.6993	23.4589	23.3467	22.9023	23.0267	23.3999	23.3576	23.1192	22.9969	23.7069	24.2893	23.332	23.5405	23.2823	+				3.76069	0.0209794	-0.592826	-4.86071	1.72857	0.404599	-0.419009	-2.59994	1.19623	0.466419	-0.390514	-1.98397	2.33785	0.302967
XP_001122174.1	40S ribosomal protein S16	Ribosome	Down	24.4013	24.7586	24.7966	24.3942	24.4223	24.6035	24.4397	24.6387	24.3126	24.7467	24.478	24.2871	25.0932	24.9465	24.6203	24.4828	24.6824	24.1819	24.2859	24.7693	24.4949	24.151	24.4678	24.7778	25.0344	24.6735	24.6318	24.5427	+				3.26336	0.0272842	-0.403607	-4.30469	1.41573	0.546186	-0.185795	-2.24456	1.23793	0.46869	-0.301919	-2.03439	2.11326	0.294184
XP_016767446.1	60S ribosomal protein L7	Ribosome	Down	24.7977	24.7137	24.6756	24.8375	24.9126	24.969	24.7079	25.0383	24.8922	25.0383	24.7492	24.8677	25.2732	25.1286	24.8852	25.0212	24.9916	24.8927	24.6814	25.0895	25.1098	24.8753	24.8387	25.2959	25.104	24.7577	24.899	24.8533	+				3.16914	0.0280838	-0.242408	-4.20076	3.00563	0.102307	-0.24568	-3.97111	1.96945	0.42074	-0.358099	-2.865	1.94506	0.322881
XP_006562720.1;XP_392338.3;XP_006562719.1	prosaposin isoform X2	Other	Up	23.0898	NaN	NaN	22.5306	23.0031	NaN	NaN	21.8041	23.0196	NaN	22.9328	22.5496	21.8676	22.2308	22.3881	NaN	NaN	NaN	23.121	NaN	21.9974	23.0662	NaN	22.3152	22.7821	22.3358	21.6317	21.9732	+				3.11432	0.029347	0.76879	4.75999	0.138163	0.949291	0.0878582	0.358383	0.558535	0.676204	0.204917	1.1454	0.884613	0.566641
XP_006563657.1	60S ribosomal protein L26	Ribosome	Down	24.0285	24.0611	24.9564	NaN	24.1211	24.408	23.1665	24.272	23.9394	24.2225	24.0901	24.1081	24.4576	24.7732	NaN	24.2272	24.1226	23.7936	23.6596	24.2071	24.2175	23.8638	24.0829	24.5353	24.1817	24.1984	24.1702	24.1267	+				2.8014	0.0449465	-0.360135	-3.79788	0.513972	0.82741	-0.19003	-1.05932	0.811763	0.582872	-0.370143	-1.49111	1.76314	0.316885
XP_026295832.1;XP_026295831.1	midasin	Ribosome assembly	Up	22.4266	21.8679	20.7828	20.1408	22.542	20.8262	21.2487	22.6693	22.7582	21.1762	21.9587	22.7885	20.8	21.3677	22.2531	22.527	19.8571	21.9888	22.5205	21.2984	20.8852	22.8758	22.2817	20.8913	22.0844	22.4172	22.0566	20.9261	+				3.82107	0.0199161	1.31541	4.92925	1.65256	0.430569	0.857609	2.51496	1.00309	0.541625	0.504415	1.74987	1.65981	0.299607
XP_026297283.1;XP_026297282.1;XP_026297281.1;XP_026297280.1;XP_026297278.1	alpha,alpha-trehalose-phosphate synthase [UDP-forming] isoform X3	Most significant	Up	25.2648	25.2162	25.1	25.0926	25.3316	24.8291	25.2898	25.1321	25.2042	25.2205	25.3332	25.3979	24.7973	24.6597	25.3568	25.1008	24.6089	25.2295	25.59	24.6522	25.0081	25.5375	25.1648	24.8781	24.9636	24.8846	25.2055	24.8841	+	+			5.87519	0.00193409	0.517913	7.47036	4.48024	0.0240102	0.362009	5.58137	0.936539	0.559767	0.155233	1.65761	2.43286	0.297536
XP_625029.2;XP_006566427.1;XP_006566426.1	stress response protein NST1 isoform X2	Stress	Up	23.3495	23.1803	23.3056	22.8245	23.2624	21.7013	22.4103	23.5418	23.8728	23.2551	23.9187	23.7102	22.7868	23.0417	22.3643	23.4955	21.2767	23.0854	23.6297	22.987	22.7645	23.8469	23.5014	22.5141	22.9862	23.4482	23.121	22.4518	+				3.61717	0.0218968	1.07327	4.69878	1.60426	0.445576	0.594262	2.46054	1.07182	0.516739	0.519377	1.83054	0.83764	0.577743
XP_393426.1	vesicle-associated membrane protein-associated protein B	Trafficking	Up	22.9487	23.0272	22.9058	22.9402	23.0749	22.6983	23.0533	23.3003	23.0968	23.0575	23.4059	23.3696	22.319	22.766	23.1013	22.969	21.9765	22.856	23.1666	22.8173	22.9778	22.9698	23.1986	22.0627	22.6836	23.321	23.1426	22.7637	+				3.13679	0.0286205	0.556063	4.16515	3.31403	0.100587	0.520814	4.29973	0.805392	0.582385	0.228286	1.4824	3.17403	0.32398
XP_006570250.1;XP_026296784.1	synaptic vesicle membrane protein VAT-1 homolog-like isoform X1	Trafficking	Up	24.3032	24.4633	24.1937	24.0753	24.3768	22.9311	24.3005	24.3754	24.366	24.0644	24.234	24.1964	23.9265	23.2345	24.5409	24.0567	24.0769	24.5599	24.312	23.9073	22.3025	24.3135	24.3191	23.5517	23.3028	23.9045	24.358	23.9831	+				3.0894	0.0302835	0.827994	4.11306	3.06256	0.114213	0.795999	4.03161	2.17977	0.532874	0.687136	3.09246	2.48258	0.280955
XP_395577.4;XP_006564038.1	vigilin	Trafficking	Up	22.8804	22.7884	22.311	21.7636	22.8608	21.9825	22.6809	22.6588	22.6801	22.6272	22.3435	22.3714	22.0551	20.5582	22.8912	22.3017	20.5458	22.5017	22.5991	20.3789	22.0099	22.5008	21.9175	22.0445	20.5444	22.443	22.632	22.319	+				2.78701	0.0438801	1.10926	3.78217	3.03475	0.111619	1.1511	4.00205	2.00819	0.418791	0.837217	2.90713	3.07032	0.308525
XP_391880.2	elongation factor Tu, mitochondrial	Translation	Up	25.2273	25.1356	25.5463	25.0762	25.409	24.2318	25.2226	25.3272	25.2941	25.4758	25.5951	25.3904	25.0232	25.0872	25.0637	25.253	24.6954	25.3492	25.2696	25.1221	25.0362	25.5459	25.5674	24.9569	25.0845	25.1984	25.2012	24.7311	+				3.8249	0.0217155	0.527384	4.9336	2.50363	0.162509	0.357962	3.4384	1.74215	0.437894	0.338505	2.61505	2.2144	0.305401
XP_393356.1	eukaryotic initiation factor 4A-III	Translation	Down	22.352	22.7765	22.8473	22.9037	22.8275	23.1087	22.316	22.8973	22.7884	22.9139	22.7654	22.553	23.3231	23.2643	22.8545	23.1849	23.3061	22.8545	22.7565	23.0928	22.9747	22.2067	23.1474	23.3489	23.2394	23.2601	22.7295	22.976	+				3.3602	0.0243498	-0.477357	-4.41192	2.38135	0.177354	-0.321828	-3.30821	1.73901	0.420068	-0.330814	-2.61156	2.81757	0.368082
[truncated: 2 more columns]

## Sheet: All quantified proteins
Protein IDs	P_LFQ intensity A1	N_LFQ intensity A10	M_LFQ intensity A11	N_LFQ intensity A12	N_LFQ intensity A2	N_LFQ intensity A3	M_LFQ intensity A4	M_LFQ intensity A5	C_LFQ intensity A6	D_LFQ intensity A7	M_LFQ intensity A8	M_LFQ intensity A9	N_LFQ intensity B1	N_LFQ intensity B10	D_LFQ intensity B11	P_LFQ intensity B12	D_LFQ intensity B2	P_LFQ intensity B3	D_LFQ intensity B4	P_LFQ intensity B5	M_LFQ intensity B6	P_LFQ intensity B7	C_LFQ intensity B8	C_LFQ intensity B9	D_LFQ intensity C1	N_LFQ intensity C10	N_LFQ intensity C11	M_LFQ intensity C12	C_LFQ intensity C2	D_LFQ intensity C3	P_LFQ intensity C4	P_LFQ intensity C5	C_LFQ intensity C6	C_LFQ intensity C7	P_LFQ intensity C8	P_LFQ intensity C9	C_LFQ intensity D1	D_LFQ intensity D10	C_LFQ intensity D11	D_LFQ intensity D12	D_LFQ intensity D2	M_LFQ intensity D3	N_LFQ intensity D4	N_LFQ intensity D5	C_LFQ intensity D6	D_LFQ intensity D7	M_LFQ intensity D8	M_LFQ intensity D9
XP_024332329.1;KKO76587.1;EEQ82681.1	NaN	NaN	NaN	NaN	22.4032	NaN	22.9591	NaN	22.4328	NaN	NaN	23.1074	NaN	22.5988	NaN	22.0131	NaN	NaN	21.6333	23.2656	22.5332	22.7426	22.7946	23.1442	22.9247	NaN	NaN	23.0143	NaN	NaN	20.656	21.0352	21.9441	21.9694	NaN	22.743	23.4608	22.0032	21.7969	22.5227	NaN	NaN	23.3362	NaN	22.572	NaN	22.5161	22.2499
NP_001010975.1	26.0558	25.8564	26.1507	26.5669	26.5238	26.3307	25.7235	26.2911	26.4418	25.8373	26.3141	26.4506	26.5728	25.9768	26.1384	26.3159	26.4015	26.4458	26.2842	25.9049	26.6037	25.8029	26.5221	26.577	26.5662	25.9005	25.9822	26.1503	26.3051	26.3007	26.2547	25.6426	26.1683	26.2439	25.8734	26.047	26.2354	26.3495	25.9641	26.3924	26.1164	26.2768	25.693	25.4705	25.5277	25.394	25.3847	25.5542
NP_001011563.1	21.9048	22.639	21.7048	22.1919	22.8222	22.1673	22.7678	22.5423	22.7972	23.6517	22.2156	21.5577	22.5212	21.002	22.9171	20.5507	21.3157	21.6896	22.4235	21.4015	21.9695	21.7514	20.7094	20.9896	22.3639	23.1257	20.7261	21.4876	22.0201	22.0344	22.3344	22.7663	22.1967	22.4353	22.1022	22.0328	21.4595	21.2331	21.8078	22.4977	20.9106	21.3474	21.6971	22.6222	23.04	23.1765	23.0529	24.1908
NP_001011572.1	24.7274	24.7455	23.7188	24.5275	23.8633	23.6926	23.8779	24.1321	24.5455	28.1932	25.3589	26.9421	24.645	23.5413	24.7174	24.1578	24.2362	26.9952	24.3257	23.8407	24.393	24.2001	23.9375	24.1597	26.0936	26.8094	24.8912	24.0454	24.4323	24.7454	24.1575	25.0359	23.7124	24.9826	23.6854	23.4659	24.0653	24.7505	25.1296	24.5022	23.7984	24.3409	25.3044	25.742	25.3108	26.1821	25.6332	27.5538
NP_001011578.1	31.1519	31.4852	31.5208	31.2989	31.3528	31.3243	31.0012	31.065	31.2064	30.7731	31.2684	31.0121	31.1695	31.2098	31.3011	31.2334	31.2802	31.1962	31.1802	31.2817	30.9639	31.1119	31.3128	31.3258	31.1749	31.3049	31.1117	31.2275	30.8469	31.319	30.9149	31.5325	31.4628	31.2904	31.3149	31.4097	31.1981	31.2185	31.4293	31.2312	31.2562	31.2171	31.4697	31.3935	31.7931	31.242	31.6049	31.4072
NP_001011579.1	22.275	23.0488	20.867	21.5897	NaN	23.2547	24.4251	NaN	25.5503	24.9872	25.8995	21.4371	NaN	20.8308	23.5141	23.9369	NaN	NaN	26.1997	23.6861	NaN	NaN	22.4885	24.8208	NaN	NaN	24.9041	23.9272	19.354	20.2632	NaN	NaN	22.3118	25.1737	NaN	26.6207	20.8747	NaN	23.91	NaN	NaN	21.6809	23.8881	23.4584	22.206	NaN	25.6884	25.3726
NP_001011583.1	23.7176	23.9293	24.3177	23.7575	24.5896	24.1408	24.0256	24.5317	23.6673	23.8737	24.3251	23.2717	23.9544	23.3069	24.1139	24.0414	23.8681	23.5017	24.3327	24.113	24.0321	23.3948	22.6728	23.1998	23.5824	23.9157	NaN	24.2785	23.6121	23.8247	24.4916	24.1687	23.3789	24.273	24.1688	24.2631	23.7985	24.3976	23.029	24.1158	23.3097	23.2489	23.7894	24.3715	24.734	24.6372	25.3462	25.4244
NP_001011598.1	23.1956	22.3734	22.3814	22.8763	22.524	23.3061	22.3331	23.0036	23.17	23.2611	23.3803	21.6317	NaN	22.6402	23.3294	23.0612	NaN	21.0908	23.9544	23.0004	20.8968	23.5541	22.1258	22.5766	20.5662	23.1349	22.5274	24.1258	20.2912	21.6024	23.1078	23.3945	22.6075	23.2466	22.7786	23.965	22.1466	23.2701	22.3384	23.3185	23.1813	21.0134	21.3882	22.2884	22.5135	23.0754	24.0625	23.4378
NP_001011601.1	23.338	22.5892	NaN	NaN	NaN	24.9966	24.9513	NaN	25.9348	24.7484	25.7248	NaN	NaN	23.1876	23.3897	22.7664	NaN	NaN	26.0085	23.3785	NaN	22.9695	20.6737	24.4287	21.7927	NaN	25.0304	25.2529	NaN	NaN	NaN	23.3949	22.4087	24.2209	21.3266	25.8306	23.9354	24.8714	23.5069	24.6327	19.993	19.7233	22.3158	24.9917	25.8719	19.2498	25.5592	26.2065
NP_001011608.1	NaN	20.6101	NaN	NaN	NaN	20.8627	20.2591	NaN	21.2054	21.6452	NaN	NaN	NaN	20.0399	NaN	NaN	NaN	NaN	23.2311	NaN	NaN	22.2331	NaN	21.0004	NaN	NaN	NaN	22.5563	NaN	NaN	21.3941	NaN	NaN	NaN	NaN	22.6819	NaN	NaN	NaN	20.1988	20.123	NaN	20.9838	21.7015	21.0118	20.5136	23.9767	23.6208
NP_001091636.1;NP_001011626.2	24.2622	24.3953	24.3093	24.0213	24.357	24.1926	24.2078	23.8514	24.0063	24.0778	24.3245	24.1225	23.7331	23.567	23.5424	24.3588	23.745	24.1441	24.5382	24.3325	23.6677	23.8761	24.1206	23.6985	23.694	24.0766	23.4945	24.059	23.4628	24.6072	23.9036	24.3149	24.3875	23.8435	NaN	23.5024	24.0123	24.1111	24.5777	24.1298	24.6111	24.3973	25.0701	25.8642	24.6887	25.7056	26.1062	25.0522
NP_001011627.1	23.96	24.0003	23.5524	23.7681	24.1048	22.8057	23.7739	24.2265	23.8717	24.9385	23.474	24.2102	24.0794	24.1174	24.7868	23.5201	23.5958	23.6575	23.9448	23.3915	23.5055	24.4147	24.0189	23.1929	23.5858	23.4631	23.6122	23.4844	24.5576	24.1716	23.7059	24.2159	24.243	23.4135	20.7326	23.9391	24.1963	24.3307	23.6484	24.2662	22.8295	23.486	23.1882	24.2458	23.9296	24.5039	23.9738	23.8774
XP_006568213.1;NP_001011630.1	23.3299	23.8715	24.0024	23.8765	23.6753	23.6762	23.708	23.9854	23.2775	23.9821	NaN	23.5989	23.7817	23.5427	23.6693	23.5046	23.6082	23.233	23.2136	23.3295	24.1075	23.2684	23.4538	23.4574	23.3673	23.8945	22.91	23.0927	23.2791	23.5291	23.0525	23.6331	23.5949	22.9901	23.2666	23.407	23.2383	23.8597	23.7103	23.2887	23.7262	23.5444	23.5342	23.5328	23.6565	24.3129	NaN	24.036
NP_001011636.1	22.7202	22.4685	22.8544	22.3494	22.6546	22.0087	23.0106	21.6634	23.179	23.3691	22.7987	20.3538	21.2223	21.3258	22.6875	21.7513	NaN	22.3727	21.9837	22.3451	21.3378	22.4625	21.5306	22.0753	22.2686	22.2059	21.9847	22.844	21.6398	22.0206	22.7092	22.5605	21.8037	22.2277	21.712	23.3665	21.8594	21.9729	21.4505	22.7059	22.1265	21.2859	22.5318	21.3357	22.833	23.6252	23.5487	23.453
NP_001011640.1	22.719	22.7804	23.6349	NaN	22.6539	22.7667	23.1156	22.8335	21.8219	22.5866	23.0569	21.115	22.138	21.9869	22.8835	22.5121	22.9936	22.5414	22.8584	23.0037	22.3558	21.7914	20.7643	22.4256	22.5225	22.6605	21.4386	22.6446	21.8237	22.6624	22.9067	23.1135	NaN	22.7992	23.2234	23.244	22.2845	22.6926	21.7804	22.7534	22.4305	21.6023	21.5606	22.8298	23.0513	23.0957	22.9205	22.0484
XP_026299329.1;NP_001011653.2;XP_026299328.1;XP_026299327.1	20.4055	NaN	NaN	NaN	22.2515	NaN	NaN	21.1543	20.0196	NaN	NaN	21.5553	NaN	20.1471	NaN	NaN	20.8765	NaN	20.2094	20.3548	21.2025	20.6656	NaN	NaN	20.8234	20.7006	20.4101	20.1376	21.0849	21.2292	NaN	NaN	20.8484	NaN	NaN	NaN	20.2416	NaN	20.7885	20.368	20.2308	21.5674	NaN	21.9173	NaN	21.2874	20.0397	20.5147
XP_006563266.1;NP_001012431.1	22.4946	21.8029	21.8576	NaN	23.3427	21.7156	22.8842	22.9883	NaN	22.5078	22.3617	21.3308	NaN	NaN	23.6215	NaN	NaN	22.1896	22.8938	NaN	NaN	NaN	NaN	NaN	NaN	NaN	22.3153	23.1232	22.5057	22.3631	22.7048	NaN	21.9484	22.8546	NaN	NaN	NaN	23.4311	22.219	21.8168	23.1952	21.974	22.0642	21.8217	21.8125	22.278	22.9661	22.5685
XP_016767538.1;XP_016767537.1;XP_016767536.1;XP_016767535.1;XP_006569952.1;NP_001013377.2	22.121	20.9864	24.5326	22.3104	25.2443	22.5301	24.9001	26.5316	24.3867	NaN	23.4133	NaN	22.2746	19.9773	25.8014	23.9102	21.4142	23.655	23.9564	22.5414	22.4777	21.0143	19.6158	20.5498	22.8386	22.9175	NaN	23.7215	24.234	20.4555	27.7922	NaN	NaN	23.8698	21.9472	NaN	20.716	24.4166	NaN	NaN	24.8171	21.498	19.54	NaN	24.9295	26.1224	25.2694	23.2024
NP_001014430.1;XP_006566313.1;XP_006566312.1;XP_006566311.1	23.0122	23.8464	23.4854	23.5932	24.3045	23.2995	23.6282	23.9363	23.8766	23.6161	24.2549	24.0315	24.2353	23.1305	23.5692	23.3262	23.493	21.2418	23.6954	23.512	23.9096	23.4473	23.2669	22.8308	23.8479	23.6193	22.8905	23.3286	24.3039	24.0121	24.1498	23.4142	23.4082	23.9941	23.1442	23.2523	23.3712	23.7193	23.3535	23.5367	23.2078	23.6339	22.9576	22.9916	23.3558	23.8883	23.4268	22.8632
NP_001014994.1;XP_026298414.1;XP_026298412.1	23.0254	23.1085	22.9751	22.5245	23.1773	23.0952	23.2228	23.3204	23.15	23.1749	23.1294	23.1217	23.4038	22.9397	21.6075	23.0274	23.0041	22.8911	23.1257	23.0215	23.0815	23.2387	22.9916	23.1689	23.2578	23.2897	23.0866	23.4901	23.4162	23.2928	23.4841	22.4784	23.1698	22.9162	22.5464	23.2988	23.1587	22.4945	23.232	23.1214	23.3188	23.2891	22.9772	23.1939	23.1212	23.0481	23.23	23.075
NP_001035296.1	20.6996	21.8542	21.5468	22.4362	22.3868	21.7955	20.4376	21.9449	22.2113	NaN	22.63	21.8666	23.3386	21.4609	20.6898	21.1045	21.9082	22.0661	21.5366	20.832	22.4945	21.1092	22.5629	21.3795	22.4375	22.3782	21.7672	21.2367	22.5674	23.3317	21.5315	20.7674	NaN	22.8503	20.7233	21.0985	21.5481	NaN	22.1684	NaN	NaN	21.6793	23.2802	23.26	23.3533	22.9585	NaN	23.3102
NP_001035297.1	19.8473	21.1578	20.3731	21.1415	NaN	20.4713	NaN	NaN	NaN	NaN	22.0891	NaN	21.3513	20.4475	20.3099	19.9607	21.2243	21.1528	20.5471	19.7488	21.0187	20.5035	21.153	20.753	20.3103	NaN	19.7581	NaN	NaN	21.9063	20.4075	20.2484	20.3609	21.2859	19.5887	20.9123	20.1326	NaN	20.2658	NaN	20.1546	NaN	NaN	21.919	22.5214	NaN	NaN	22.3995
XP_026298408.1;XP_006567396.1;XP_006567395.1;NP_001035311.1	23.0589	22.2381	22.0117	23.4279	22.9416	22.8732	NaN	21.704	23.2165	23.9862	22.5885	22.2347	22.7895	22.9726	23.6852	22.8884	22.5374	22.8119	22.6835	22.7143	22.28	22.4443	22.3282	22.3278	22.8612	22.1322	22.7636	22.5674	21.8899	NaN	NaN	22.8714	22.3432	23.1275	NaN	23.1469	23.0282	22.8975	22.9617	22.8215	22.2326	22.45	23.4339	24.1564	23.6153	23.823	23.2108	23.7724
NP_001035313.1	24.8303	24.2096	24.1476	25.0525	25.348	25.0172	24.486	24.7339	24.0285	22.8781	24.3922	22.7771	24.8639	24.3354	24.5835	25.0612	24.0027	24.0863	25.1118	24.4239	24.6232	25.0738	24.6275	24.2255	24.6912	24.4278	24.3312	25.2318	24.0582	24.02	24.0336	24.1681	23.9116	25.4853	24.2292	24.3684	24.1793	24.0413	25.0844	24.4379	23.7374	24.2067	24.5728	24.4384	25.0281	24.793	25.9904	25.2375
NP_001035323.1;XP_006559404.1;XP_006559403.1;XP_016772392.1	23.8263	25.5829	24.4697	25.1339	25.1137	23.8442	23.9869	24.6791	25.2517	24.9157	25.3595	24.9671	25.2523	23.3577	24.8689	23.9691	25.2014	25.0891	23.6629	22.9348	25.5643	24.0339	23.3462	23.0796	24.695	25.3532	23.8008	24.2368	24.6883	24.876	25.0782	24.6515	24.8107	25.07	22.5086	23.7345	23.9058	23.7448	24.2413	24.8501	23.8133	24.954	24.8912	25.0338	24.8963	25.0735	25.1864	24.9038
NP_001035326.1	27.1497	26.6167	26.8634	25.5518	27.1621	26.9747	27.3032	27.4198	26.3298	26.4995	26.9079	24.5863	27.7234	25.5181	27.294	25.9997	25.8122	26.0054	26.4175	27.2123	27.2339	26.7769	24.8508	26.3478	26.7313	27.1408	24.7032	27.1212	25.5865	26.8601	27.4035	26.9188	25.679	26.0354	26.8381	27.4424	26.1223	27.2377	25.7688	26.4588	26.7718	24.5761	24.5162	26.8867	27.4316	26.7038	26.9181	25.2107
XP_016767978.1;XP_006557548.1;XP_006557547.1;NP_001035348.1;XP_026296888.1;XP_016767980.1;XP_006557551.1;XP_006557550.1;XP_006557549.1	24.4301	24.7037	24.5315	24.9299	25.8147	24.2819	24.6283	24.9792	25.4246	24.752	25.7862	25.325	25.5107	23.5992	24.728	24.0454	24.3024	24.5437	24.5577	24.3272	25.2594	24.1099	23.534	22.9748	24.8926	25.0336	23.4206	24.2526	24.8087	25.2022	25.0302	24.3618	24.0051	25.1336	23.7864	23.3899	23.5658	24.4639	24.1541	24.4909	24.0047	24.5805	24.8965	25.5768	25.6157	25.3343	25.1174	24.9885
NP_001035349.1	27.4764	26.8641	26.8231	26.1674	26.9918	27.1925	27.0893	27.6428	26.6583	26.2285	26.7579	25.6269	27.547	26.2445	27.8437	26.3469	25.913	26.2013	26.6769	26.8696	27.2326	27.1631	25.8319	26.3166	26.5007	27.1285	25.9184	27.3839	26.4011	27.1108	27.4868	27.2778	26.644	26.3529	26.4032	27.7607	26.4192	27.2699	25.7482	26.767	26.8276	25.5873	25.5641	27.1202	27.2972	27.1504	27.387	26.3022
NP_001035353.1	20.3636	20.3935	20.3931	20.8108	NaN	20.4601	NaN	20.4579	20.3782	NaN	NaN	20.5941	NaN	20.7925	NaN	20.9752	20.585	20.6068	19.5556	NaN	20.4108	19.3073	21.0076	20.1366	20.6132	20.193	20.9618	20.4507	20.6776	20.1185	20.2247	20.1466	20.7519	20.5385	20.1621	NaN	20.5489	20.2222	20.5091	20.8193	20.6636	20.549	21.2603	20.6657	21.2758	21.3284	21.7785	21.3231
NP_001090623.1	25.161	25.1116	25.1756	25.0605	25.3191	25.322	25.1326	25.1771	25.0198	25.2084	25.3392	25.0933	25.1244	24.6492	25.2096	24.7023	25.0959	25.1405	24.9386	24.8871	24.8919	24.9162	24.951	24.9117	24.9847	25.2026	24.8133	24.7709	24.9615	25.0832	25.1814	25.246	24.977	25.0089	25.1008	25.107	24.9107	25.2087	24.9364	24.9729	24.9777	24.9158	25.1606	25.3825	25.1074	25.3695	25.0618	25.5098
NP_001104234.1	24.8119	25.1684	24.4497	24.93	25.9746	25.7483	22.7728	25.3205	26.3647	23.8442	25.0919	22.901	25.7052	24.7505	26.2222	25.0967	22.7573	24.9658	25.7509	24.9619	23.9577	26.5116	25.9555	24.4192	24.0476	25.1761	25.2512	24.7922	25.4304	24.6296	23.3495	25.4744	23.3322	25.3077	24.7926	24.9516	25.4834	24.537	24.8605	25.3761	24.1025	24.7678	25.6679	23.1624	24.5293	24.3863	25.7176	21.8249
NP_001107670.1	22.0392	22.6227	22.0623	21.3867	22.0789	21.9614	21.8934	21.5789	21.6241	22.9467	21.7107	20.3334	21.9007	21.9235	NaN	22.1088	NaN	NaN	22.4945	21.9395	21.068	22.0309	NaN	20.8297	21.0515	22.6868	21.649	21.04	21.1368	22.5754	21.4232	21.985	21.9598	21.9215	21.3287	21.9104	21.3112	22.4538	21.119	21.7624	21.9365	21.45	23.3975	22.9201	23.5074	24.2887	24.4959	24.3386
XP_016767020.2;NP_001128421.1;XP_016767019.2;XP_016767018.2;XP_016767017.2	21.759	21.0982	21.3788	NaN	20.4594	21.3364	21.5382	21.2829	21.4699	22.0316	21.3079	20.4237	21.1248	20.2171	21.4939	20.7421	20.5979	21.1292	21.8572	21.6649	21.4089	21.2317	20.3758	20.5982	21.2449	21.4255	19.3977	21.258	20.7476	20.4063	21.4536	21.8469	20.4848	21.466	21.7866	21.4805	20.7303	21.1882	20.4597	21.2602	21.1038	20.1962	NaN	NaN	NaN	22.4053	20.5735	21.1995
NP_001129207.1	24.5316	24.7391	24.8028	24.5139	24.7074	24.7234	25.1493	24.6564	24.6748	25.9337	25.0059	24.3341	24.7192	24.4187	25.0605	24.2399	24.4265	24.3976	24.7174	24.6786	24.8396	24.6415	24.1147	24.4865	24.5609	25.0795	24.0235	24.6453	24.333	24.5035	24.9758	25.1992	24.2174	24.6164	24.7898	25.027	24.2851	24.9025	24.6116	24.7512	24.681	23.977	24.0477	24.1879	24.2248	24.136	23.8826	24.5861
NP_001129659.1	22.2829	20.0804	20.2708	20.511	21.5595	21.7083	21.128	20.44	21.0906	21.3168	22.0405	NaN	21.3313	21.5756	21.5387	21.9456	21.1743	21.5222	22.372	21.7004	19.9873	22.0626	NaN	20.4614	21.4482	21.2865	21.1708	21.5027	NaN	21.1649	21.5234	22.3688	20.7915	NaN	22.2306	20.9738	20.4007	21.6243	20.8405	21.0597	21.8713	20.805	21.7864	21.5341	NaN	21.293	21.5376	21.4499
XP_006564307.1;NP_001136081.1	23.3519	23.0517	23.524	23.3689	23.25	23.5888	23.3878	22.9346	23.342	22.5915	22.379	22.7051	23.4977	23.0265	24.0545	22.8775	22.1319	22.0005	23.3853	23.7873	22.4488	23.092	23.0828	22.8263	22.4938	23.5516	23.1625	22.9918	23.0534	23.2485	23.0634	23.8237	23.2385	22.196	23.753	23.5375	23.1737	23.2087	22.3238	23.1592	22.8071	23.2926	22.9601	23.4935	23.23	23.5784	23.2849	22.9199
NP_001153520.1	26.5119	26.5697	26.5066	26.7688	26.474	26.5973	26.5113	26.5849	26.7146	26.3263	26.7044	26.6909	26.3132	26.5631	26.3469	26.5281	26.6477	26.663	26.5129	26.5101	26.2378	26.4665	26.7814	26.7087	26.5275	26.4723	26.7107	26.4073	26.5894	26.5766	26.4153	26.3352	26.7209	26.5352	26.4079	26.6469	26.7618	26.4794	26.7966	26.6373	26.6573	26.6443	26.8805	26.791	26.6905	26.4649	26.3754	26.6085
NP_001153522.1	28.1871	28.0679	28.0371	28.3746	27.865	28.0878	27.9024	27.9393	28.2741	27.9854	28.0738	28.1875	27.8236	28.2062	27.8775	28.3021	28.2131	28.2811	28.1665	28.1073	28.07	28.0342	28.3284	28.3241	28.1568	28.1833	28.1121	28.0914	28.0246	28.0542	27.8968	27.851	28.3564	28.0236	27.9972	27.9897	28.4263	28.0049	28.5244	28.1596	28.3082	28.302	28.4196	28.2126	28.2291	28.1377	28.142	28.2577
NP_001153524.1	26.1566	26.4753	26.3685	26.5147	26.1838	26.3362	26.353	26.4536	26.5521	26.523	26.4106	26.448	26.2993	26.2991	26.2796	26.3099	26.5351	26.566	26.1329	26.4047	26.4015	26.2622	26.5479	26.6628	26.4612	26.3742	26.4752	26.45	26.2454	26.3255	26.1801	26.1816	26.6453	26.3594	26.1857	26.2855	26.6738	26.2285	26.62	26.3213	26.5602	26.6488	26.6686	26.4524	26.5122	26.1989	25.8703	26.3086
NP_001153536.1	28.5375	28.2409	28.1756	28.3842	28.1656	28.4436	28.1193	28.0985	28.177	28.3506	28.2336	28.1381	27.9036	28.4982	28.3413	28.5205	28.5314	28.5208	28.4128	28.2828	28.0669	28.2528	28.5134	28.5259	28.3174	28.2776	28.5308	28.2832	28.1397	28.3425	28.1213	28.3841	28.4755	28.4356	28.4166	28.4834	28.5272	28.2251	28.6081	28.3895	28.5803	28.4212	28.7299	28.4035	28.5003	28.5768	28.7606	28.5173
NP_001153544.1	21.8098	21.9256	21.5127	22.1334	22.4409	21.7212	22.2782	22.4819	22.4593	22.2055	22.4904	22.4557	22.5829	21.2539	22.073	21.8164	21.7976	21.8517	22.1571	21.7598	22.1656	22.0176	21.6999	21.5185	22.2669	22.4125	21.6349	21.7487	22.5312	22.2422	22.6522	21.9551	22.1207	22.0814	NaN	NaN	21.95	22.3862	21.8922	22.3235	21.8726	21.9442	21.7956	22.5676	22.4063	22.6406	22.2612	22.2692
XP_026295756.1;NP_001153742.1	24.2495	24.0492	23.9761	23.9369	24.0569	24.1297	24.0953	23.9473	23.7075	24.4096	23.796	23.5572	24.3147	23.5522	24.6281	23.7888	24.1384	23.8437	23.5373	23.9864	24.1199	24.1474	23.5008	23.8126	23.8909	24.6275	23.0218	24.1661	23.6296	23.6599	23.9766	24.258	23.5874	23.5962	24.6223	24.1582	23.6994	24.5173	23.9507	23.9903	23.9489	23.3022	22.9806	23.7104	23.521	23.7321	24.1064	24.1104
NP_001155181.1	22.0176	22.228	NaN	22.3537	NaN	22.383	21.1891	22.7877	21.9518	NaN	NaN	22.9705	22.1916	22.4445	NaN	22.1796	20.8915	22.2426	22.0474	22.3656	22.1699	22.3318	22.5443	22.2713	22.841	NaN	22.6815	23.6108	22.6892	22.41	22.1407	NaN	22.247	21.9867	21.4285	NaN	22.6137	21.3993	22.5341	21.6558	22.5286	21.1328	22.5488	23.0659	22.0184	23.2329	21.8718	22.8135
NP_001157186.1	NaN	21.1934	NaN	21.6044	NaN	NaN	NaN	21.1424	21.0686	21.7112	21.5051	21.8259	21.6931	19.5562	21.098	20.7276	20.9774	21.3308	21.1884	21.293	20.8157	20.2236	20.4347	NaN	21.3832	21.4471	21.1416	20.8415	20.5056	21.067	21.4097	21.2517	20.8222	21.5791	NaN	NaN	21.0209	21.0156	20.9493	NaN	20.0311	21.495	20.9475	22.874	21.4913	23.4873	22.4564	22.9456
NP_001161808.1	NaN	20.9316	NaN	NaN	NaN	NaN	NaN	NaN	NaN	21.0184	NaN	NaN	21.3378	21.2263	20.609	21.2954	NaN	21.1354	20.8973	20.8328	20.6218	20.8182	20.9498	20.9195	21.0826	NaN	21.5079	20.8935	21.1755	21.2232	21.3391	NaN	NaN	NaN	NaN	20.9403	21.1359	20.7048	21.2665	NaN	NaN	21.2667	21.1924	21.5793	20.6901	20.9538	NaN	20.4236
NP_001164444.1	24.4383	24.9364	25.0071	24.3999	24.9763	24.6894	24.8439	24.7888	24.2414	25.0973	24.6128	24.395	25.0917	23.9452	25.4883	24.1704	24.3748	24.3248	24.6402	24.4276	24.6611	24.7386	24.0123	23.5291	24.2118	25.1982	23.9705	24.3566	25.1584	24.6821	25.207	25.0564	24.3183	24.2852	24.8157	24.2635	24.5135	24.2848	23.9044	24.6982	24.3822	24.3035	25.1825	25.7143	25.4439	25.3518	26.385	26.0986
XP_016767976.1;NP_001164445.1;XP_006570933.1	23.4443	23.6573	24.4002	24.245	23.3526	23.634	24.0342	24.2316	23.7253	23.6392	23.6126	24.1102	23.9561	23.9546	23.5034	23.8746	23.6209	23.455	23.3673	24.1458	24.5154	23.8289	23.4271	24.2706	24.0346	23.2038	23.8946	24.5082	23.8509	23.5161	23.314	23.5626	24.2748	23.5871	23.451	23.7761	24.0732	23.7615	24.0251	23.7187	23.4833	23.8853	23.9148	23.8465	24.7593	24.0936	23.4608	23.7698
NP_001164640.1;XP_006561370.1;XP_006561371.1	22.549	22.6993	23.3275	23.1505	22.5117	22.7546	22.4235	22.0822	22.8716	21.971	22.3279	22.808	22.5512	22.9515	22.3689	22.5004	22.743	22.9849	22.7618	22.7774	22.5628	22.3572	22.5677	22.7788	22.9395	22.5753	22.8196	22.4368	22.6476	22.6827	22.2565	22.5587	22.7592	22.468	22.8721	22.5628	22.8795	21.8271	21.9977	22.5333	22.7009	22.7768	23.0288	22.7604	22.5894	22.6964	22.9153	22.9345
NP_001165874.1	21.223	20.5571	21.0816	NaN	NaN	NaN	NaN	NaN	NaN	NaN	NaN	NaN	NaN	19.9501	21.1981	20.944	20.4328	NaN	NaN	NaN	21.0531	NaN	19.8538	21.209	NaN	NaN	NaN	20.9296	NaN	NaN	NaN	21.0434	NaN	NaN	NaN	NaN	19.8861	NaN	21.1528	21.1453	21.0159	NaN	NaN	20.7643	21.2341	21.067	21.5806	21.8055
NP_001167614.1	23.2714	23.6658	NaN	24.2237	23.2614	23.4544	23.1879	24.3134	23.7152	22.9054	23.0494	24.0426	23.5534	24.3977	NaN	23.6756	23.722	22.8	23.8572	23.6509	24.0704	24.0191	24.2704	24.6082	24.8053	23.7523	23.8026	24.1966	23.8408	24.1543	23.4112	NaN	23.9274	NaN	NaN	23.359	24.3549	23.1296	23.3757	23.5533	22.9268	23.9748	23.6967	23.7999	23.8735	23.545	23.3422	23.518
NP_001170961.1	24.7453	24.3479	24.2909	24.0659	24.3364	24.684	24.2763	24.2381	24.1227	24.6098	24.4578	23.8998	24.132	24.0165	24.5553	24.3059	24.4417	24.1762	24.4513	24.3036	24.4237	24.2949	24.1087	24.0837	24.1626	24.5427	24.1373	24.2012	23.8712	23.9394	24.2269	24.7201	23.7733	24.3323	24.4472	24.2003	24.0397	24.5336	24.5831	24.7677	24.5262	23.8254	24.0092	23.8631	23.88	23.458	24.0086	24.0947
NP_001171492.1;NP_001171493.1;XP_006570759.1	23.3203	23.3764	23.3401	23.1647	23.3569	23.6017	23.6529	23.759	23.5419	23.7662	23.5706	23.0474	23.6569	23.1504	23.9955	23.1814	23.2507	22.7374	23.4087	23.5506	23.6976	23.3818	23.2857	23.3072	23.5891	23.5595	22.8344	23.3986	23.4425	23.3034	23.5478	23.7026	23.0426	23.752	23.3944	23.7417	23.2539	23.355	23.2209	23.656	23.2785	23.0555	23.0653	23.312	23.4648	23.1423	22.7859	23.3286
NP_001171495.1;NP_001171494.1	23.5776	23.3625	23.6156	23.7036	23.5381	23.5539	23.5443	23.4663	23.6409	23.8766	23.8613	23.1206	23.6101	23.6452	23.5852	23.7225	23.6901	23.4328	23.7029	23.2733	23.71	23.6116	23.5799	23.7768	23.5127	22.5388	23.6014	23.396	23.727	23.5617	23.6662	23.5552	23.9333	23.5504	NaN	23.081	23.5913	23.552	23.9858	23.6893	23.7419	23.7568	23.8122	24.0278	23.957	23.5964	23.8408	24.1837
NP_001171497.1;XP_006563264.1;NP_001171496.1	24.8893	25.0112	24.581	25.0219	24.7886	25.0144	24.8403	24.7181	25.0729	24.9413	24.809	24.8816	25.1348	24.9321	24.5673	24.9335	25.1262	25.1982	24.8783	24.7537	24.8374	24.8958	25.112	24.9849	24.8715	24.929	24.8584	24.6528	24.9494	25.0153	25.0154	24.4564	24.7957	24.7829	24.5202	24.5241	24.8366	24.5882	24.9785	24.7534	25.03	24.9236	24.9683	25.1578	24.7815	25.2735	25.1423	25.2773
NP_001171498.1	25.2405	25.2043	25.7109	25.2472	25.1249	25.4546	25.6125	25.0935	25.0496	25.4152	25.4072	24.9398	25.2607	25.3222	25.7628	25.4374	25.2619	24.8914	25.3092	25.3962	25.6456	25.3066	25.0615	25.3572	25.3414	25.2472	24.812	25.2802	25.1887	25.2096	25.2628	25.425	25.2347	25.4198	25.4455	25.2615	25.0008	25.2169	25.6786	25.2773	25.4921	25.1764	25.0162	24.9204	25.3677	24.8436	26.1235	25.6742
XP_026301053.1;XP_026301052.1;NP_001171499.1;XP_006563394.1	22.8719	22.4839	23.3859	22.8313	23.3411	23.6149	22.8691	23.649	23.0283	23.4227	21.8392	21.7182	23.2264	21.9585	23.2681	23.0471	21.867	21.9885	22.9532	22.6939	23.7547	23.3207	22.0823	21.7111	22.3521	22.8206	21.9135	23.2987	22.8412	22.1902	23.5253	22.8477	21.1353	22.8021	22.5598	22.3139	22.2092	22.9021	22.3125	22.9238	22.3666	21.9939	21.3891	23.2274	22.4555	22.566	23.6605	23.4307
NP_001171519.1	23.249	23.3541	22.7161	22.859	23.4235	23.4191	23.1868	23.2987	23.3408	23.2551	23.3005	23.4994	23.3896	23.0942	23.08	23.0732	23.4555	23.2754	23.2631	22.4576	23.338	23.1005	23.3097	23.0566	23.1069	23.1384	22.9271	23.0711	23.2604	23.5327	23.3081	23.1594	23.1587	23.0444	23.0863	22.4333	23.1208	21.7682	23.4011	22.8637	23.2761	23.164	22.8983	23.4605	23.3094	22.9078	22.9227	23.0349
NP_001172073.1	24.9615	24.6207	23.6228	24.6125	24.1908	24.9773	24.4584	24.275	25.091	24.8725	25.0403	24.7865	24.6638	24.5896	24.2957	24.9234	24.8093	25.0099	24.9185	24.1666	24.0628	24.669	24.8816	24.56	24.5369	24.5434	24.7551	24.0837	24.6888	24.9236	24.7519	24.3404	24.6205	24.5215	24.345	24.3487	24.5489	24.7628	24.8981	24.6171	24.9855	24.7687	25.4311	25.3536	25.3314	25.0046	25.3964	25.467
NP_001172074.1;NP_001172075.1	26.0769	25.5507	25.856	26.106	25.6348	26.358	25.6199	25.7276	24.8742	25.7942	26.0346	25.6034	25.9254	25.4149	25.3718	26.0637	25.7771	26.1759	25.7183	25.4864	25.7453	25.6713	25.6174	25.3215	25.4197	25.7953	25.1415	25.7352	25.7244	24.766	25.6476	25.452	25.4724	25.5478	25.6111	25.5404	25.5849	25.5259	25.8194	25.361	26.1609	25.6172	26.6555	26.0553	26.6543	26.3114	26.6683	26.5658
XP_006572279.1;XP_006572278.1;XP_006572277.1;XP_006572276.1;NP_001177849.1	21.2201	20.9193	NaN	NaN	20.6591	21.0106	NaN	20.5592	NaN	20.9511	NaN	20.6103	NaN	20.9863	21.0342	21.2878	21.2758	21.0728	21.4416	21.3036	20.6408	21.1975	20.788	20.5572	20.7277	20.929	NaN	20.7897	20.7383	20.5548	21.1969	21.2107	20.3381	21.0318	21.452	20.5719	20.966	NaN	20.4955	20.8347	21.1662	20.9948	20.6297	21.325	20.4204	21.1963	21.2388	21.0061
NP_001177977.2;XP_026296899.1;XP_026296893.1;XP_026296898.1;XP_026296897.1;XP_026296896.1;XP_026296895.1;XP_026296894.1;XP_026296892.1;XP_026296891.1	23.4472	23.2109	23.1293	23.3209	23.0591	23.2082	23.0767	22.3196	23.3149	23.4284	23.0344	23.1629	22.7085	23.3688	23.4823	23.4882	23.4112	23.4952	23.8918	23.3652	22.9771	23.4303	23.1527	22.9881	22.9914	23.3001	23.3489	23.1664	22.9754	23.0405	22.9843	23.5878	22.9847	22.8457	23.6177	22.7683	23.0378	23.1977	23.3795	23.1863	23.4449	23.1389	23.1797	23.172	22.7454	22.1962	22.779	23.0327
NP_001192152.1;XP_006571297.1	21.4327	21.7902	21.6479	21.7524	21.3221	21.2755	NaN	21.3866	21.3928	21.6394	21.5078	22.0399	21.8737	21.4344	20.504	21.4241	21.8954	22.249	21.3652	NaN	NaN	21.2551	21.8058	21.5544	21.087	21.6522	21.9523	21.0911	21.9496	21.6452	21.9305	21.2251	21.4887	21.5343	21.3366	21.0944	21.8343	21.8398	21.5954	21.6744	21.6556	22.0113	22.2959	22.2843	21.2106	22.2632	21.9563	21.6394
NP_001193902.1;XP_006567169.2	NaN	19.9393	NaN	19.8609	NaN	NaN	19.5734	19.5803	19.7801	NaN	NaN	NaN	NaN	19.1266	NaN	19.2095	NaN	19.9916	19.8416	NaN	19.9034	19.3574	19.9236	NaN	19.261	19.9444	19.9875	19.8087	NaN	18.8143	19.3375	20.2728	19.3278	19.8018	20.1672	NaN	NaN	NaN	20.1233	NaN	18.9438	19.7876	NaN	NaN	NaN	NaN	NaN	NaN
NP_001229360.1	21.9448	22.7787	22.1234	NaN	22.6716	22.68	22.7205	22.6235	22.1934	22.5456	22.8393	22.7731	NaN	22.4949	22.4472	22.1467	22.9827	23.0286	22.2745	22.2594	22.4075	21.8561	22.5068	22.6825	22.2998	22.6747	22.634	22.4407	NaN	22.3864	22.9181	24.0382	22.8841	22.777	22.8608	22.2542	22.6496	22.3525	22.5779	22.7036	22.7159	22.7762	22.5618	22.4406	22.0609	22.4293	21.876	22.006
XP_026298361.1;NP_001229363.1	20.6681	NaN	NaN	20.21	NaN	20.7985	NaN	NaN	21.1602	NaN	NaN	20.6358	NaN	20.7587	20.3612	20.6706	20.8238	21.168	20.623	20.537	20.1303	20.6355	20.9401	20.5392	20.5758	20.6931	20.9324	20.1641	20.7971	20.45	20.2879	19.97	20.5526	20.0924	20.1752	20.6163	20.86	NaN	20.5534	20.022	19.8691	20.8941	21.2103	20.6758	NaN	20.8715	20.544	19.7191
NP_001229394.1	22.4216	22.2642	22.6534	22.3978	22.6648	22.692	22.5196	22.2372	22.4284	22.1088	21.7999	22.8157	22.488	22.7128	22.3728	22.4977	22.3958	22.4146	22.7871	22.9255	22.2922	22.798	22.779	22.5047	22.5608	22.615	22.7468	22.2303	22.8322	22.5631	22.3313	22.2982	22.7461	23.0344	22.2564	22.661	22.4615	22.2802	22.3089	22.8767	22.3663	22.6255	23.2004	22.8777	22.9665	23.038	22.9986	23.3643
XP_026295758.1;NP_001229398.1	23.909	24.2372	24.434	24.4113	23.971	23.9505	23.9577	23.8167	24.171	23.8378	23.7861	24.1917	24.098	24.3288	24.2257	24.3208	24.1188	24.068	24.2421	24.7149	24.1044	24.3616	24.3487	24.4016	23.9665	24.2758	24.2768	24.3316	23.7916	24.2246	23.9009	23.8734	24.1017	24.2689	24.413	24.3676	24.677	23.5953	24.5236	24.3815	24.4448	24.3522	24.9652	24.7008	24.7952	24.7623	24.711	25.1638
NP_001229442.1	23.5442	23.565	23.6363	23.4783	23.856	23.5018	23.7274	23.5581	23.706	23.8566	23.5411	23.4437	23.8143	23.4435	23.3704	23.6873	23.6784	23.3079	23.7921	23.4301	23.5751	23.5165	23.1564	23.269	23.4649	23.5603	23.3669	23.4912	23.6742	23.8399	23.718	23.679	23.4404	23.3934	23.1882	23.1198	23.3863	23.599	23.5238	23.4096	23.4252	23.5105	23.4589	24.2167	24.7557	24.5391	25.1529	24.4387
NP_001229443.1	22.291	NaN	22.9295	21.6112	22.2335	22.2317	21.9929	22.4599	22.3756	22.1291	22.093	22.2484	21.6569	22.5712	22.1329	21.7693	21.4773	NaN	22.4341	22.1668	22.6037	22.361	21.8063	21.9477	21.912	22.0845	22.403	22.5009	22.1328	21.6706	21.8363	22.0369	22.1379	22.2716	22.419	22.3932	22.196	22.3538	21.7596	22.1016	21.9309	22.1851	21.979	22.3823	21.999	22.2022	22.4002	22.6135
NP_001229448.1;XP_026295134.1	21.2254	21.2315	22.3625	22.6383	21.6503	21.1368	21.3433	22.1582	21.0924	NaN	21.1799	20.7562	NaN	21.9846	NaN	21.5692	NaN	21.8942	20.5663	NaN	20.9019	22.2129	22.0216	22.1935	21.9222	21.1762	22.4316	22.0155	21.4971	21.4034	NaN	21.5721	22.1868	22.0073	19.7531	21.9844	22.4396	NaN	21.6838	NaN	21.9329	22.188	20.8801	21.3935	20.6281	20.4376	20.1284	20.5991
NP_001229449.1	21.0157	21.3551	21.1966	NaN	21.4783	21.2712	21.1463	21.56	21.2477	21.7213	21.2979	21.5617	21.3393	21.6821	NaN	21.2017	21.9588	21.3727	21.2315	21.3349	21.4777	21.7096	21.8119	21.3327	21.2831	21.5393	21.8236	21.5731	21.6285	21.3298	21.557	21.002	21.6446	NaN	21.5847	NaN	21.8588	NaN	21.342	21.3489	21.271	21.5963	21.3612	19.926	19.7972	20.66	20.3812	19.2719
NP_001229451.1	24.913	24.9828	24.788	25.0955	24.9575	24.9377	24.6759	24.7572	25.1742	25.1129	24.9194	24.8052	24.9723	24.8797	25.0077	24.9793	25.0481	25.1931	25.0014	24.6556	24.8023	24.7733	25.0757	24.9308	25.131	25.1476	24.8387	24.6574	24.8796	24.94	24.9438	24.9658	24.9767	24.9827	24.6898	24.7351	25.038	24.9212	25.0028	24.9349	24.9901	24.9853	25.1277	24.9966	25.0164	24.9696	25.3493	25.451
NP_001229455.1	23.7879	23.5795	22.8896	23.0749	23.706	23.6871	23.3794	23.3547	23.6371	23.6419	23.5538	23.726	23.6162	24.0218	23.6391	23.7714	23.9339	24.0345	23.6609	23.5972	23.6104	23.8111	24.0132	23.5048	23.4397	23.5261	23.8428	23.3031	23.7666	23.5379	23.5459	23.3915	23.8093	23.2565	23.7315	23.7139	23.7583	23.7531	23.3823	23.5892	23.822	23.7915	24.1616	23.6041	23.418	23.515	22.9663	23.4022
NP_001229473.1	24.0585	24.2763	23.9379	24.5145	23.8176	24.1131	23.492	23.9947	24.4057	24.2046	23.8854	24.2321	23.9355	24.3075	24.2046	24.2008	24.3537	24.3635	24.121	23.6426	24.0578	24.1908	24.5155	24.2293	24.2447	24.2698	24.293	24.0345	24.209	24.1362	24.2276	24.1642	24.1875	23.8464	23.9785	24.1081	24.4034	24.2552	24.1777	24.2225	24.2594	24.2853	24.0345	23.9914	23.8793	23.6598	23.7533	23.5286
XP_026301738.1;NP_001229508.1	NaN	20.9708	NaN	20.8223	NaN	21.3767	NaN	20.5696	21.0055	20.8087	20.7821	20.5678	NaN	20.7112	NaN	20.9644	NaN	NaN	20.2496	NaN	20.8784	20.6548	20.5598	20.6176	20.8159	NaN	NaN	19.1725	NaN	20.9788	20.901	NaN	NaN	20.6115	NaN	20.5117	20.1094	NaN	20.5619	19.8766	19.3836	20.3027	NaN	NaN	21.5683	NaN	21.7288	21.2532
NP_001257743.1	NaN	NaN	NaN	21.1666	NaN	22.6256	23.1899	22.1364	21.4662	22.2104	22.5581	NaN	NaN	22.2134	NaN	22.1926	22.3495	22.3425	NaN	22.6032	22.5407	20.6226	NaN	21.9465	22.4481	NaN	NaN	22.6612	NaN	22.0868	22.2551	20.7743	NaN	21.1267	22.6808	21.1078	21.9893	22.2897	21.7612	20.8582	22.3107	NaN	22.7556	22.2386	23.3033	21.6332	21.6346	22.689
NP_001264229.1	20.8592	21.1601	NaN	NaN	NaN	21.0465	NaN	NaN	21.0267	NaN	NaN	20.9862	NaN	20.9801	NaN	20.8343	20.9201	NaN	20.9562	20.8304	20.8488	21.3403	21.2085	20.957	21.0769	21.7319	NaN	21.0593	21.2441	20.7595	20.9875	NaN	20.9906	NaN	NaN	NaN	21.3526	NaN	21.0527	NaN	21.399	21.1397	20.9598	20.9114	20.8193	20.6261	20.9039	NaN
NP_001265259.1	21.8029	22.7372	21.4027	22.5559	22.6317	22.1421	22.4611	22.1321	22.6604	22.1778	22.6948	22.0317	23.1109	22.0714	22.2226	22.7278	22.0197	22.2796	22.1454	22.2366	22.6941	22.0353	22.5905	21.8416	22.5884	21.4978	22.4144	22.552	22.1978	22.3138	22.3612	22.7109	22.3688	22.0831	22.3188	22.375	22.5804	21.2511	22.7928	22.097	22.1408	22.5017	21.3941	20.0356	21.1017	18.6959	20.4095	20.4062
NP_001305411.1	20.9123	22.2289	20.4622	22.9101	22.4336	NaN	NaN	21.8178	23.0721	NaN	22.4259	22.8346	22.9287	NaN	NaN	NaN	20.9467	21.8972	NaN	NaN	22.2103	NaN	18.8632	NaN	22.295	22.0155	NaN	20.4304	22.3959	23.378	22.0854	NaN	NaN	NaN	NaN	NaN	NaN	NaN	20.7387	21.4367	NaN	21.5542	21.835	23.2856	22.9412	23.4485	22.1357	23.1331
NP_008084.1	21.8967	22.7403	22.5903	22.675	22.0942	21.9874	NaN	22.265	22.5752	NaN	NaN	22.4937	22.8108	22.4348	22.2152	22.4795	22.6022	NaN	22.5185	NaN	22.3498	22.4593	22.2006	NaN	22.4804	22.2144	NaN	22.027	22.5087	22.9863	22.7397	NaN	NaN	22.3351	21.6015	NaN	22.0211	21.9723	22.3812	21.6641	22.4154	NaN	NaN	23.581	23.1151	22.9138	22.8276	23.3258
XP_016771101.1;XP_001119826.1	NaN	23.9947	NaN	24.3907	24.1192	23.16	NaN	23.9794	23.4579	NaN	NaN	24.421	23.7568	23.6536	NaN	24.0737	24.1173	24.1409	23.0917	24.1864	23.6194	23.5621	24.0338	24.6342	23.739	21.9573	24.2287	23.6197	24.0215	23.7094	NaN	NaN	22.7266	NaN	NaN	NaN	23.7055	NaN	23.1473	NaN	23.1275	23.8059	22.4533	22.5084	21.7942	21.7802	20.379	21.5956
XP_001119884.1	21.4735	NaN	21.399	NaN	22.0053	21.5889	21.7656	21.4401	20.2153	21.9427	21.946	21.3278	22.638	NaN	22.2414	21.4101	20.5201	21.2782	22.293	21.823	21.0047	21.8404	NaN	NaN	21.4626	21.5433	20.6207	20.8647	21.0596	NaN	22.5281	22.2369	NaN	22.0382	21.567	21.3534	19.723	21.9018	NaN	20.2894	20.9719	19.9461	NaN	21.7052	20.9026	21.6259	21.4967	21.4581
XP_003251613.1;XP_001120346.1;XP_001120186.1;XP_001119899.1;XP_624700.1	25.7571	25.4254	25.3482	25.5139	25.6921	25.3741	25.1948	24.7807	25.8515	25.1249	25.4162	26.0693	25.346	25.6009	25.664	25.403	25.4258	25.5998	24.5432	24.3311	25.6113	25.0731	24.7379	24.5623	25.4798	25.6138	25.5268	25.4073	24.9666	25.7703	25.6781	24.8579	25.5258	25.7357	24.6156	25.3064	24.8457	25.4919	25.572	25.3825	25.2367	26.0636	25.8061	26.8407	26.3039	26.8491	25.4126	27.4475
XP_001119958.2;XP_003251334.1	19.7121	20.0915	NaN	NaN	NaN	NaN	19.8909	NaN	19.6133	18.9962	NaN	19.8099	NaN	19.7171	19.708	19.6495	18.5838	18.0862	20.1639	20.0765	18.5523	19.9356	19.181	18.3661	18.5534	18.6763	19.1813	NaN	19.3473	19.6799	19.3862	19.5728	NaN	20.2715	19.2429	19.9122	19.4257	19.9735	18.2149	20.0527	NaN	NaN	NaN	NaN	NaN	NaN	NaN	NaN
XP_001119962.3	20.7342	20.142	NaN	NaN	20.1309	19.6884	19.8502	19.4178	19.8393	20.5792	NaN	19.9008	NaN	20.237	NaN	20.2135	NaN	NaN	20.244	21.1972	21.1205	20.8598	19.8827	19.2733	18.9273	NaN	20.5436	21.0148	19.0971	19.5621	21.1243	20.8063	19.8084	19.9278	NaN	NaN	19.8849	NaN	NaN	NaN	19.518	20.0887	20.8038	NaN	NaN	20.4765	21.0966	NaN
XP_001119998.2	21.4568	21.4544	20.9946	21.1917	NaN	21.1936	NaN	NaN	20.9399	NaN	21.5278	NaN	NaN	21.0889	21.3015	21.3217	21.8547	21.2485	21.0676	20.6732	20.9262	20.7791	21.2701	21.0234	20.4508	21.1848	20.9794	NaN	21.0059	20.8641	NaN	NaN	NaN	NaN	NaN	NaN	21.1341	21.3301	21.0327	NaN	NaN	21.1131	NaN	21.1687	NaN	NaN	NaN	NaN
XP_016766603.1;XP_001120009.1	NaN	NaN	NaN	NaN	NaN	NaN	NaN	NaN	NaN	NaN	NaN	NaN	NaN	20.4697	NaN	20.3227	NaN	NaN	20.8055	20.3473	20.261	20.7281	20.4493	20.8118	20.2246	21.0868	20.5609	NaN	NaN	NaN	20.0473	21.1335	NaN	NaN	NaN	NaN	20.1422	NaN	20.4578	20.7073	NaN	20.4773	20.0209	20.3055	NaN	20.183	20.0422	20.0136
XP_003251626.1;XP_003251406.1;XP_001120889.1;XP_001120014.1	25.2553	25.7159	25.6008	24.8659	24.6244	24.5424	25.77	25.7976	26.0474	24.8306	25.1121	26.2374	25.592	25.8379	25.1217	25.6649	24.8874	25.2984	25.211	25.8475	25.5655	25.5028	26.1854	26.0014	25.4346	24.6163	25.7002	25.3824	26.1836	25.5606	25.5034	25.3251	25.8271	25.8614	24.9917	25.5958	26.1256	25.9968	25.7813	26.0478	24.3144	26.2768	26.0601	24.6502	24.2894	25.5767	25.8143	25.6846
XP_001120025.2	22.7854	22.8987	22.9301	22.9832	22.5866	23.1016	22.6932	22.9422	23.1029	22.9303	22.1838	22.8117	22.8484	22.7462	23.1867	22.7875	23.3772	23.0281	22.6877	22.8334	22.9362	22.4923	22.9256	22.7339	22.7195	22.8857	22.6183	22.759	22.7502	22.5731	22.6129	NaN	22.627	22.7557	23.1446	23.068	22.9366	22.8274	23.0503	22.8188	22.9959	22.7983	22.1598	21.7189	22.0567	21.6535	21.2235	21.2609
XP_001120056.1	20.2339	NaN	NaN	NaN	19.7653	NaN	NaN	NaN	NaN	20.7855	21.0566	20.4572	NaN	20.165	20.0253	19.7903	NaN	20.6548	17.0728	20.8569	19.5618	20.3869	19.4988	17.955	19.9199	20.3003	20.2183	20.7632	20.1664	19.75	20.4672	20.253	19.7396	19.3249	19.6834	NaN	20.0571	18.0647	NaN	20.1763	20.107	NaN	18.769	NaN	NaN	19.5797	18.0117	19.2432
XP_001120112.3	NaN	NaN	20.9512	NaN	20.1927	NaN	21.9826	NaN	NaN	NaN	NaN	NaN	NaN	20.3604	NaN	NaN	NaN	NaN	20.2674	21.27	21.1416	21.5108	NaN	NaN	20.2085	NaN	20.6991	21.6134	NaN	20.7018	NaN	21.0825	19.5192	21.0426	NaN	20.8358	20.7569	NaN	NaN	19.8372	20.479	NaN	NaN	19.7878	20.0723	20.8812	21.8702	19.7241
XP_624499.1;XP_006570899.1;XP_006563135.1;XP_006563134.1;XP_003251619.1;XP_001120132.1	25.189	25.5898	25.9574	25.847	25.188	25.068	24.929	25.2572	NaN	24.8473	24.8425	25.9266	25.8307	25.7664	24.998	25.3271	25.5206	25.0212	25.1851	25.4824	26.026	25.3825	25.9877	26.1312	25.9378	25.3242	25.4354	25.6544	25.7095	25.1328	24.0339	24.6352	25.6671	25.6079	25.2342	24.9998	26.292	26.1035	25.1169	25.3194	24.9872	25.7759	24.8479	23.8657	25.4014	24.3268	24.1772	23.7827
XP_001120140.3	22.4913	22.8088	NaN	NaN	NaN	22.8954	22.0424	22.0696	NaN	22.7197	22.5546	NaN	NaN	22.283	23.4076	23.1004	NaN	22.8666	22.3221	NaN	22.3705	NaN	22.8522	22.2258	22.5945	22.5735	22.2205	22.0947	22.6787	22.8261	22.9662	NaN	22.2833	NaN	NaN	21.8525	22.3275	NaN	NaN	NaN	NaN	NaN	21.963	NaN	NaN	22.0164	20.9907	21.0559
XP_001120177.2;XP_006560827.1;XP_006560828.1	21.2713	21.135	20.7498	21.2468	NaN	20.9849	20.5891	20.7348	21.5619	21.0936	NaN	21.3737	NaN	21.5288	20.78	21.4562	21.4827	22.1317	21.2546	20.9495	20.6414	21.4265	21.323	21.4288	21.0013	NaN	22.1891	20.8175	21.9633	20.8837	21.6609	20.6557	21.3429	NaN	NaN	NaN	20.816	21.5453	20.9269	21.1341	21.5879	21.7404	22.0069	20.551	20.1623	20.8496	21.4193	20.4559
XP_001120188.1	21.0918	20.8474	21.1644	20.7379	20.8133	20.4932	21.1103	20.2891	20.968	20.8574	21.1662	20.8287	20.7096	21.0426	NaN	21.2871	NaN	21.0861	20.9232	NaN	NaN	20.924	20.9758	21.2976	20.8548	20.7934	20.5553	20.7202	NaN	21.1311	21.3175	21.2306	21.3473	20.4332	21.0802	NaN	20.8759	20.7038	21.2721	20.6841	21.424	20.7792	20.8078	21.3127	21.7917	21.2257	22.0031	23.1972
XP_001120194.1	20.1148	19.2278	20.5676	NaN	20.8967	20.242	20.4622	21.0785	20.2895	20.7965	21.0622	19.2431	19.7453	19.5451	20.7597	20.3386	19.239	NaN	20.8095	21.4461	21.0076	20.3583	NaN	NaN	20.7073	21.1599	18.7869	20.4978	20.4125	20.3241	20.6893	21.4446	19.5656	20.4431	20.1652	19.5996	18.7392	20.1146	18.979	20.4008	19.5925	19.9623	NaN	20.7262	21.111	21.3392	20.4805	21.6606
XP_016767133.1;XP_001120198.1	21.0183	20.9618	21.205	20.518	NaN	20.938	20.731	20.4965	NaN	21.4862	NaN	NaN	21.1076	21.2518	NaN	21.2955	21.1974	20.4645	21.4403	NaN	20.3614	21.2826	NaN	NaN	NaN	20.881	20.8537	20.7653	NaN	20.536	21.0057	20.8145	19.9924	NaN	21.1717	20.5933	19.4272	20.9244	20.176	20.4298	21.4599	NaN	20.8916	21.8063	NaN	21.2356	21.567	21.4594
XP_006562820.1;XP_001120202.2	23.8171	23.8168	24.0357	23.9657	23.7914	22.6528	23.8232	23.8672	24.0266	23.9472	23.9611	23.9381	24.0149	24.0224	23.9107	23.8708	23.8821	24.0806	23.6838	24.0014	23.9162	23.819	23.7897	24.0653	23.9492	23.6741	23.8776	23.9656	23.9951	23.798	23.9955	23.5157	24.0114	23.9202	24.0415	23.8094	24.1546	23.3688	24.0041	23.8467	23.9856	24.1638	24.0863	23.7929	24.0773	24.1013	23.5742	24.097
XP_001120220.1	25.245	23.9112	24.3579	23.5615	21.3359	24.6032	22.1596	NaN	23.4126	23.2434	24.432	NaN	22.6961	24.5627	24.1337	22.5931	22.2789	22.4579	25.2718	24.165	24.0885	25.272	21.5655	24.3258	23.4848	22.2499	23.4215	24.3923	NaN	21.8593	22.7214	25.6481	22.5074	24.2148	22.9439	23.9412	22.4361	NaN	23.4342	24.1987	23.9207	21.1626	23.4616	23.0642	23.4783	20.1717	22.4924	23.9545
XP_001120264.1	22.5855	22.0238	22.0142	22.1289	22.0327	22.3208	21.88	22.1395	22.1109	22.1999	22.1095	22.3249	21.9913	22.393	21.8711	22.2797	22.7883	22.8078	22.235	22.0511	22.3248	22.1755	22.4812	22.2969	21.9616	22.168	22.6378	21.8952	22.4244	22.1788	NaN	NaN	21.9585	21.9969	21.7591	NaN	22.4814	21.9738	22.2629	21.1707	22.1307	22.388	22.1548	22.3833	21.4939	21.8543	21.0043	21.0336
XP_001120293.2	24.1225	NaN	25.5619	NaN	26.5657	23.9284	26.2076	26.5699	26.0068	22.6022	23.4016	NaN	24.284	NaN	26.4885	24.4832	23.9173	25.0732	24.6444	23.6104	24.938	22.5226	NaN	NaN	23.7327	24.0566	NaN	24.9119	24.2507	NaN	26.5812	21.6387	NaN	26.3959	23.9223	NaN	21.7828	25.3096	NaN	NaN	23.8148	23.4152	NaN	NaN	24.5536	25.3183	24.2179	NaN
XP_026300441.1;XP_016771391.1;XP_006565087.1;XP_006565086.1;XP_001120306.1;XP_026300442.1	23.3303	23.3045	23.2008	23.6414	23.3281	23.6187	23.3215	23.1059	22.7104	23.55	23.5052	23.5055	23.1874	23.7119	23.5811	23.7119	23.6902	23.5339	23.5041	23.5777	23.5702	23.6612	23.7521	23.5409	23.2628	23.5168	23.3643	23.3982	23.2995	23.4979	23.4556	23.2394	23.5656	23.2072	23.6583	23.0357	23.486	23.2314	23.6457	23.468	23.8857	23.6658	23.5446	23.0483	23.4326	23.0343	23.2333	23.4018
XP_001120311.1	21.9956	22.3657	21.7543	21.9661	22.2986	22.3359	22.0187	21.9265	22.2293	21.9002	22.2909	22.0142	22.3523	21.482	NaN	21.8159	22.2212	22.6409	21.6536	21.7661	22.1955	21.6987	21.3686	22.3054	22.1566	21.9701	21.8654	22.1435	21.7683	21.679	21.9365	21.1791	21.5737	21.7772	NaN	20.9295	21.5928	21.7843	21.6425	NaN	21.8099	22.1972	22.0496	21.4448	NaN	21.2954	21.9763	21.094
XP_001120360.1	23.4361	24.0805	23.2919	24.4569	22.8359	23.6576	23.8847	23.7211	23.6721	23.481	23.6963	23.7763	24.0468	23.7276	23.5701	23.6837	24.2865	24.3776	23.7611	23.5116	23.5955	23.2461	23.9755	23.6701	23.6748	23.5287	23.9369	23.5493	23.7912	24.0519	23.7601	23.6153	23.893	23.9142	24.1534	23.875	23.9834	23.5503	23.8017	23.3521	23.963	23.9085	24.0048	23.9453	23.4241	24.0042	24.1377	23.6425
XP_001120364.1	24.4821	24.128	24.2049	24.426	24.3561	24.3793	24.0183	24.1372	24.0118	24.2858	24.4296	23.5637	23.9415	24.7414	23.6896	24.4578	24.2981	24.1465	23.8967	24.2412	24.4368	24.6095	24.4783	24.5088	23.9406	24.357	24.3978	24.4497	23.6283	24.2581	23.409	24.5216	24.2799	24.1135	24.0858	24.1117	24.43	24.0365	24.3085	24.1521	24.2391	23.9808	25.5119	24.4378	25.0741	24.3078	24.7962	25.5206
XP_001120419.1	24.7112	24.7186	24.5373	24.9832	24.5422	24.7868	24.9147	24.5728	24.7109	24.7404	24.8857	24.9541	24.4811	24.8484	24.6571	24.6744	25.0569	25.0029	24.6693	24.7765	24.7304	24.6735	25.0309	25.2776	24.778	24.7843	24.8095	24.8686	24.6504	24.8294	24.8137	24.4616	24.9375	24.8178	24.7216	24.7659	25.1473	24.5309	24.8509	24.8077	24.9158	24.8651	25.1029	25.0488	25.1533	25.1464	25.1753	25.4227
XP_001120425.1	22.801	21.6869	22.244	NaN	22.2938	22.4958	23.1081	22.2338	21.9806	22.7742	21.1558	NaN	22.2549	21.2628	22.9782	21.9449	20.9764	20.8382	22.8958	22.8284	22.6911	22.9948	NaN	21.552	22.2948	22.5464	NaN	23.0147	21.9348	22.016	22.6096	22.7915	21.6358	22.2566	22.0864	22.9145	20.8761	22.6768	20.4626	22.8723	21.5972	NaN	NaN	22.251	22.7114	22.892	23.2297	21.9072
XP_006565115.2;XP_001120437.3	21.6419	22.7796	20.8736	NaN	NaN	21.2909	20.447	21.2568	21.3941	21.7948	21.041	22.9251	NaN	20.5298	21.6571	21.3711	NaN	21.4459	22.049	21.4579	21.0079	21.5011	21.7455	20.9037	21.664	NaN	NaN	21.4447	22.4529	21.2943	21.3548	21.3701	NaN	NaN	20.5189	NaN	22.5112	20.4991	20.8027	21.4853	22.4565	22.1452	21.5994	21.5981	22.8558	22.7911	23.2992	22.9026
XP_001120471.1	25.0623	24.67	24.9425	24.3329	24.767	25.063	24.9976	24.5773	24.2744	25.1297	24.7934	23.935	25.1712	24.9196	24.5855	25.4091	24.6454	24.6449	25.1519	24.8301	25.0085	25.0799	24.3658	24.217	24.0964	25.0618	25.0591	25.0104	24.2368	24.6949	25.0955	24.8543	24.4032	24.3867	24.7109	24.797	24.6321	25.0794	24.618	25.035	25.2939	24.5234	25.5882	25.6096	24.9158	25.3138	25.5472	25.1963
XP_001120524.1	23.6765	23.3855	23.3081	23.6336	23.4401	23.7045	23.6155	23.4756	23.6761	23.6437	23.7902	23.6677	23.6733	23.2009	23.832	23.4676	23.8007	24.1567	23.5405	23.2403	23.614	23.2228	23.6628	23.7659	23.5201	23.3818	23.4519	23.2869	23.5176	23.4251	23.7182	23.9447	23.5533	23.7392	24.1483	23.6018	23.8925	NaN	23.9439	23.4727	23.7584	23.6202	23.6611	23.4255	23.9546	23.2918	23.7817	23.4837
XP_001120529.2	21.1284	20.7498	NaN	NaN	NaN	NaN	NaN	NaN	21.499	NaN	NaN	21.192	NaN	21.807	21.2878	21.6664	NaN	NaN	19.5689	21.8193	21.0184	21.2862	20.4204	21.3959	21.35	NaN	21.5057	20.9272	NaN	21.2391	21.1626	21.3487	21.6894	21.7172	21.1321	21.8964	21.3937	NaN	21.7627	NaN	21.9155	21.3886	21.323	21.3612	NaN	20.4063	NaN	NaN
XP_001120599.1	NaN	20.0024	NaN	NaN	NaN	19.6848	NaN	NaN	NaN	NaN	NaN	NaN	19.7527	19.3113	19.7357	19.6088	20.0824	NaN	NaN	NaN	19.5395	19.5951	20.0591	19.9648	NaN	19.5628	19.7918	19.3569	NaN	NaN	NaN	19.9002	19.6949	NaN	NaN	NaN	NaN	19.3605	NaN	19.5056	19.6636	19.6602	19.6743	NaN	19.5401	NaN	NaN	NaN
XP_001120613.2	21.9484	22.0691	21.9956	21.4049	21.5556	21.8046	NaN	21.9316	21.9394	21.804	NaN	21.6383	22.7531	21.3704	NaN	22.0972	21.8051	NaN	22.5671	20.2075	22.9911	22.562	21.735	21.721	21.7041	22.1214	21.5447	21.9541	22.5071	22.0674	22.9389	21.9187	21.3146	21.8208	22.7321	21.2591	NaN	22.3251	20.9166	21.9658	21.9071	21.4085	21.1814	22.4271	22.5387	22.1586	22.3897	21.9268
XP_006564611.1;XP_001120684.2;XP_016768992.1;XP_006564612.1	21.8354	20.8608	21.0935	21.4355	20.4392	21.5943	21.1908	NaN	21.4475	21.7499	21.5207	20.9062	20.9818	21.7578	21.8708	21.4959	21.6007	21.4384	21.6621	21.5128	21.292	21.727	21.8128	21.685	21.4263	21.6912	21.2788	21.1858	21.3388	21.258	21.2244	21.7128	21.3873	NaN	22.1139	20.6794	21.1279	21.6936	NaN	21.2997	21.7857	21.3245	21.5539	21.3071	NaN	NaN	21.2413	21.3365
XP_001120695.1	22.3811	22.6374	22.3862	21.0562	23.6105	22.335	22.7703	22.4855	23.0631	22.018	22.6233	22.7187	22.9606	22.0898	22.7664	22.4969	22.0485	22.715	22.8551	22.3098	22.3451	22.5311	22.7273	22.2016	22.3456	22.9591	22.5803	21.9513	22.7247	22.7702	22.772	22.6552	22.6041	22.9199	22.3133	22.3751	22.0107	22.681	21.2821	22.7215	22.0544	22.3497	21.9401	22.2168	21.9749	22.5221	21.8908	21.6534
XP_006557525.1;XP_006557524.1;XP_001120701.2	NaN	20.7215	20.0935	20.7439	NaN	NaN	NaN	NaN	20.4422	NaN	NaN	20.6068	NaN	20.3846	NaN	20.0969	20.7303	21.0702	20.2983	20.4337	20.2407	20.4104	20.8959	20.5633	20.3308	NaN	21.5935	20.8795	NaN	20.8008	19.9823	NaN	20.6931	NaN	NaN	20.4698	20.9642	20.656	20.7858	NaN	20.8541	21.1078	20.3147	20.9666	NaN	19.4487	18.8153	18.7705
XP_001120710.2;XP_026295074.1	21.3337	21.6377	21.4579	21.9491	21.1962	21.9539	21.5042	21.8287	21.6119	21.4819	21.5769	21.4381	21.6684	21.5382	22.3917	21.6692	21.4424	20.6787	21.854	22.0884	21.8319	21.6938	21.3882	21.5463	21.8895	21.4434	21.0724	21.6663	21.6877	21.034	21.6282	21.9413	21.5566	21.8487	21.8708	21.0886	21.2976	21.8094	21.9994	21.7053	21.7448	21.4843	21.5867	21.8497	22.2306	21.8445	23.1045	21.9638
XP_001120720.2	18.6133	NaN	NaN	NaN	NaN	NaN	NaN	NaN	19.0898	NaN	NaN	19.7367	NaN	19.3784	NaN	19.1311	NaN	NaN	19.265	19.6838	19.2799	19.3184	19.3093	NaN	19.0905	19.1757	19.0172	18.8254	19.4083	19.4148	19.5122	19.2779	19.3545	18.9287	NaN	19.1163	NaN	19.3394	18.5734	NaN	NaN	NaN	NaN	NaN	NaN	NaN	NaN	NaN
XP_001120957.3	20.8354	19.474	21.3167	20.1886	21.4549	19.4034	20.9401	20.8893	20.4539	19.9057	19.6026	20.8613	21.3105	21.1087	20.7002	21.0092	20.8251	21.802	20.5491	20.815	19.8125	21.2358	21.261	19.9124	19.9728	21.1176	21.3649	19.7604	NaN	20.8861	20.7986	21.1723	20.7512	20.4963	21.1167	20.0316	21.1963	20.7448	19.6588	20.4752	18.9007	20.9338	21.0889	20.4188	20.9341	20.2382	20.2326	20.4811
XP_001120958.2	20.1825	19.9706	NaN	NaN	20.0121	NaN	NaN	19.5382	NaN	20.0505	20.1602	NaN	NaN	20.135	NaN	20.0139	20.1195	NaN	NaN	NaN	NaN	19.4975	20.0352	19.9868	19.877	NaN	NaN	19.9237	19.9648	NaN	NaN	NaN	19.8358	NaN	NaN	NaN	19.844	20.3005	19.8419	NaN	19.7639	NaN	19.8859	19.9178	19.9094	19.8634	20.0036	19.9334
XP_001120991.3	21.7148	21.7192	20.5202	20.303	NaN	21.4711	NaN	21.6695	NaN	NaN	NaN	21.5691	21.539	20.305	20.7007	20.8257	21.5608	20.9961	21.8535	20.7365	20.5164	20.5354	21.4521	20.8029	20.347	20.58	21.8429	NaN	21.6351	21.4049	21.1599	21.7208	NaN	20.5092	21.6503	NaN	20.6174	20.7477	NaN	NaN	21.2135	21.2894	NaN	21.4146	21.1547	21.1559	20.4874	19.8163
XP_001121000.2;XP_026301129.1;XP_006563577.1;XP_006563579.1;XP_006563578.1;XP_016772299.1;XP_016772298.1;XP_006563581.1	NaN	NaN	NaN	NaN	NaN	NaN	NaN	NaN	NaN	NaN	NaN	NaN	NaN	21.6058	19.9999	20.4596	NaN	NaN	NaN	NaN	20.882	20.1735	20.8488	20.6366	NaN	19.7886	21.2915	20.9896	NaN	20.6575	19.2022	NaN	20.1768	19.6236	NaN	21.1584	NaN	NaN	NaN	NaN	NaN	NaN	NaN	20.2841	NaN	19.5854	NaN	20.1275
XP_001121022.1	NaN	NaN	NaN	NaN	NaN	NaN	NaN	NaN	NaN	NaN	NaN	NaN	20.5012	NaN	NaN	20.3945	NaN	20.5055	NaN	NaN	20.5333	NaN	NaN	20.45	20.1178	NaN	20.0842	20.2285	20.1427	20.2729	20.4254	NaN	NaN	20.4187	NaN	NaN	NaN	NaN	NaN	NaN	20.2496	20.2553	20.4861	20.5965	NaN	NaN	NaN	21.2251
XP_016768214.1;XP_001121130.1	21.4788	22.2679	22.1216	21.5455	22.8206	22.3613	22.0803	22.356	22.6634	22.3469	22.9441	22.3262	22.4156	21.5447	22.4579	21.8754	22.2672	21.2891	21.8482	21.8527	22.8986	22.0463	21.5404	21.621	22.1382	22.4547	21.4268	22.0007	21.9831	21.9685	22.559	22.6271	22.211	23.0518	22.1898	NaN	21.769	21.8442	21.8202	22.4626	21.432	22.1213	21.9373	21.9781	22.2537	22.0308	21.9055	22.2624
XP_001121176.1	24.0721	23.5384	24.6174	23.5686	22.6321	24.2751	24.0684	23.7396	23.9006	23.8966	24.2202	23.8186	23.5605	23.9327	23.7863	23.6157	24.1624	24.1727	23.2644	23.9872	24.2656	23.8584	23.8756	24.3776	23.655	23.9898	23.3943	23.9487	23.6327	21.9695	23.9387	24.1885	23.9871	24.0447	24.1638	24.1943	24.2019	20.3738	24.5395	24.177	24.2628	23.8466	22.4593	21.4048	23.5835	22.8979	22.0905	22.5184
XP_003251091.1;XP_001121223.1	21.2701	22.1595	21.627	NaN	NaN	21.3374	20.8803	21.521	22.1714	21.5664	NaN	22.2708	NaN	21.9969	NaN	21.9956	22.0695	22.5711	21.4208	21.4254	21.8264	21.6876	22.1329	22.5899	21.4	NaN	22.1834	21.7577	22.4341	NaN	NaN	NaN	21.6986	21.5972	NaN	21.599	22.1228	NaN	21.9823	NaN	21.2717	21.9361	21.65	21.6531	NaN	21.5131	20.4852	21.138
XP_001121250.4	22.5961	21.5665	22.6759	NaN	22.1998	NaN	22.1282	21.9225	22.4084	22.6996	22.8471	NaN	22.4106	22.7453	22.1606	22.5442	NaN	NaN	22.1391	23.1701	21.958	23.4297	22.3622	21.8498	22.4846	22.4674	23.077	22.6313	NaN	22.7286	21.3156	22.698	NaN	NaN	18.5775	21.7239	22.4459	21.8304	NaN	21.7861	22.3299	NaN	22.8465	22.3265	21.5517	21.2762	21.1312	21.0518
XP_001121254.2;XP_016766680.1	20.8829	23.4218	19.1514	22.0134	22.3978	21.9014	NaN	22.32	23.9954	NaN	22.5612	23.9906	22.8383	22.5867	21.4297	21.0893	22.6758	22.5105	20.6692	19.6629	22.3223	20.9727	23.4362	22.0168	22.3151	23.7639	21.4911	20.4249	23.2454	23.442	21.5515	22.3121	22.9346	23.1108	22.4744	21.5434	22.4818	20.7829	22.4936	22.6059	20.8698	22.9499	22.9617	23.9631	22.6889	22.587	20.8068	22.9425
XP_001121269.2	19.7658	20.8239	NaN	22.089	NaN	19.8674	NaN	NaN	21.819	NaN	NaN	22.4146	NaN	NaN	20.4396	21.2297	NaN	NaN	20.5221	21.6038	21.7017	21.9478	21.786	22.0063	22.7108	21.1686	21.7101	21.5987	NaN	21.801	21.1639	NaN	21.4948	NaN	NaN	21.6369	21.9135	NaN	21.4617	21.9087	20.5951	21.995	21.4952	20.2197	NaN	20.3003	19.9614	20.7269
XP_001121383.2	20.1842	NaN	19.8549	20.4833	20.3101	20.3465	20.0162	20.182	20.3311	NaN	NaN	20.0899	NaN	20.1462	20.2446	20.1268	NaN	20.4727	20.0942	19.9209	20.0554	20.1551	20.3365	19.9117	19.8768	20.221	19.9553	NaN	19.7417	19.902	NaN	19.122	20.0691	NaN	20.5036	20.3119	20.0843	NaN	NaN	NaN	20.0422	19.9197	NaN	NaN	NaN	NaN	NaN	NaN
XP_001121483.3	21.3788	21.946	21.4594	21.8014	20.4784	20.7926	NaN	22.3238	21.9166	NaN	NaN	21.7874	22.4667	21.6	NaN	21.8807	21.9244	21.9987	21.4922	NaN	NaN	21.7229	21.6943	21.715	21.7047	NaN	21.5848	21.97	21.912	21.6734	21.3136	NaN	21.4019	NaN	NaN	NaN	21.7787	20.3808	21.498	NaN	21.6333	21.8219	NaN	21.3737	21.5297	21.8105	21.1122	21.4166
XP_001121522.1	22.5804	22.2263	19.9689	22.4502	NaN	22.243	22.0042	21.9144	22.0653	22.4487	22.3273	21.5843	22.2272	22.3363	22.7486	22.34	22.291	22.3679	22.1873	22.3686	21.0996	22.3961	22.0035	22.1112	21.7556	NaN	22.2446	22.2917	NaN	21.9257	22.0287	22.5548	21.7919	22.0059	22.4941	22.4141	22.0722	22.2346	22.0089	22.3716	22.5396	21.8414	21.3062	21.6913	20.7629	20.5587	20.9633	21.8256
XP_001121619.2	NaN	21.4362	21.346	21.6618	NaN	21.6677	NaN	20.7747	21.4901	21.1818	21.3388	21.0979	21.2092	21.4839	20.5233	21.2501	21.5539	21.4706	20.8212	NaN	21.0739	22.1547	21.6783	21.225	21.1141	NaN	21.17	21.2163	NaN	20.8814	20.768	20.7326	NaN	NaN	20.8357	NaN	21.1916	NaN	21.4922	NaN	21.3405	21.3516	21.2821	NaN	21.5365	21.012	21.6455	21.4288
XP_006567957.1;XP_006567956.1;XP_006567955.1;XP_006567952.1;XP_006567951.1;XP_006567950.1;XP_026296637.1;XP_026296636.1;XP_001121636.2	20.7697	20.463	NaN	20.8656	20.5148	NaN	20.9065	20.547	20.5845	NaN	20.7039	NaN	20.9604	20.6756	NaN	20.8455	21.0057	20.9789	20.7516	20.8264	20.4052	20.6149	20.6435	20.4936	20.4796	20.7851	20.7094	20.4157	20.6763	20.5833	20.8878	20.4856	NaN	NaN	20.8812	NaN	20.5347	20.9079	20.2746	20.5738	20.8826	20.5962	20.9679	20.8321	20.7904	20.8252	20.7341	20.9045
XP_016772567.2;XP_016772563.2;XP_001121644.3;XP_016772550.2	NaN	20.0878	NaN	NaN	NaN	NaN	NaN	NaN	20.2457	20.6053	NaN	20.075	NaN	20.3707	NaN	20.0918	20.6058	20.5122	20.2705	NaN	20.1174	NaN	20.8427	20.3935	20.676	19.7509	NaN	20.2116	19.9784	NaN	NaN	NaN	NaN	NaN	20.6322	NaN	NaN	NaN	NaN	NaN	NaN	NaN	NaN	20.0643	NaN	NaN	NaN	NaN
XP_001121733.1	21.379	21.8709	NaN	22.1095	NaN	NaN	NaN	21.7774	22.1427	NaN	NaN	22.1849	NaN	21.6269	NaN	NaN	21.8735	21.2528	21.2533	NaN	21.5022	21.6073	21.9231	21.3131	21.5729	21.6851	22.0939	21.8601	21.7505	21.6945	21.5364	NaN	21.8061	21.5522	NaN	NaN	22.1553	21.793	21.9951	NaN	21.906	22.0938	21.5286	21.4702	20.7579	21.2769	20.7781	21.0933
XP_001121781.3	NaN	20.7895	NaN	NaN	NaN	NaN	20.331	NaN	NaN	NaN	NaN	20.4892	NaN	20.6047	20.6137	20.374	20.9744	NaN	20.3285	NaN	20.6035	20.0402	20.3558	18.8962	NaN	20.5775	20.4943	20.1497	NaN	NaN	NaN	NaN	20.5813	NaN	NaN	20.7335	20.6626	20.4862	20.5045	NaN	20.3414	NaN	NaN	NaN	20.6579	NaN	20.2812	20.3953
XP_001121803.1	NaN	NaN	NaN	21.5793	NaN	NaN	NaN	NaN	21.2594	NaN	NaN	21.3222	NaN	21.0969	20.2319	21.2222	NaN	21.6336	21.4074	20.7498	20.7485	20.9756	20.887	21.0618	20.8247	21.2461	NaN	20.9778	21.3389	21.0216	21.2188	NaN	20.9403	21.1033	21.5197	NaN	21.4295	NaN	21.3288	NaN	21.4025	21.5125	21.4737	21.1956	20.5244	20.7253	20.4883	20.967
XP_001121814.2;XP_016771255.1;XP_016771256.2	20.2104	21.429	21.5573	21.4966	21.6755	22.2198	21.5739	21.4032	21.2713	22.4139	20.6609	21.7075	20.4887	21.2934	21.9859	21.2203	NaN	21.3484	20.8513	NaN	21.6002	20.839	21.0268	20.5893	21.3083	22.1185	20.8754	21.3049	21.2005	20.9945	20.9885	21.6312	21.3625	21.0201	21.6671	21.2857	21.253	21.601	21.6221	21.6446	21.6287	21.2578	20.9642	21.5052	21.76	20.3682	20.3977	20.8504
XP_001121817.2	22.2748	NaN	22.377	22.7532	22.8185	22.3804	21.976	22.5165	22.789	NaN	22.881	21.8501	22.7739	22.4304	22.6575	22.623	22.2059	22.743	22.6801	22.5172	20.6476	21.4561	22.5126	22.1618	22.834	22.8356	22.3379	22.6518	NaN	22.619	22.3844	22.82	22.2073	22.9561	22.425	22.5917	22.4548	22.0578	22.9312	22.7604	22.403	22.5468	22.5095	22.6133	23.1062	23.0847	22.8231	23.3758
XP_001121853.2	22.0996	22.1728	22.0018	21.9261	21.9522	22.0971	21.8556	22.004	21.6736	21.876	22.3967	22.0822	21.4984	22.2939	21.679	22.0819	22.2337	21.8609	22.1499	22.5083	22.1426	22.2482	22.1622	22.2401	21.6434	22.1011	22.2442	21.9336	21.5256	21.8809	21.0009	21.9095	NaN	22.4626	22.4411	22.5044	22.1094	22.3544	21.7747	22.5066	21.5949	22.0158	22.1001	21.3593	NaN	21.7777	21.6832	21.5578
XP_001121882.2	22.2963	22.1306	NaN	22.6144	22.4642	22.4251	22.2171	22.437	22.5509	NaN	22.7901	21.8046	NaN	21.9024	22.6494	21.9925	NaN	22.3767	22.0031	22.2893	22.6491	22.3801	22.1736	22.0109	22.3464	22.6263	21.8547	NaN	21.7552	22.5178	22.2666	22.6895	22.2497	22.7442	22.6973	22.5898	22.2068	22.3605	22.6876	NaN	22.3809	NaN	21.6688	22.0159	21.4353	20.7893	NaN	21.6606
XP_001121997.2;XP_006562405.1	21.6049	21.1977	21.0109	21.3907	NaN	NaN	NaN	21.4831	20.783	19.9033	20.7793	21.594	21.2759	21.8564	20.3534	21.4873	21.2318	21.6226	21.1964	21.0706	21.286	21.1919	21.2021	21.4987	19.8252	NaN	22.7079	21.1959	21.5556	21.2347	21.0695	20.8583	21.2778	20.9884	NaN	21.1634	21.7281	21.3831	21.3766	21.38	21.7703	21.4083	21.3763	21.2933	20.3468	20.6232	20.4255	19.9319
XP_001122049.2	21.0519	NaN	NaN	22.1685	NaN	NaN	NaN	21.6744	NaN	NaN	NaN	NaN	NaN	21.7172	NaN	21.6564	21.9925	22.2449	21.645	20.7834	21.7823	21.236	22	21.9016	21.757	NaN	NaN	21.5512	22.0702	NaN	NaN	NaN	NaN	NaN	NaN	NaN	21.8008	NaN	NaN	21.9429	21.1456	21.7186	20.8293	20.7374	20.4712	20.525	20.0074	20.3536
XP_001122174.1	24.4013	24.7586	24.5145	24.7966	24.3942	24.4223	24.5303	24.6212	24.6035	24.4735	24.7342	24.8823	24.4397	24.6387	24.434	24.3126	24.621	24.7467	24.3596	24.478	24.7174	24.2871	25.0932	24.9465	24.8028	24.6203	24.4828	24.3477	24.6824	24.512	24.1819	24.2859	24.7693	24.4949	24.151	24.4678	24.7778	23.6073	25.0344	24.4806	24.4363	24.7738	24.6735	24.6318	24.5427	24.1658	23.9255	23.6502
XP_001122230.1	21.6784	22.5738	21.9526	NaN	NaN	NaN	21.1476	NaN	NaN	NaN	NaN	NaN	NaN	21.4336	NaN	21.7794	NaN	NaN	21.5755	21.3908	21.4801	21.2725	22.0674	NaN	20.8907	20.9557	NaN	NaN	NaN	21.0996	21.8458	NaN	19.1131	21.4778	21.0876	NaN	NaN	NaN	NaN	21.7852	NaN	NaN	18.2978	NaN	NaN	NaN	NaN	NaN
XP_001122379.3	20.6876	21.3463	NaN	NaN	21.3781	21.2197	NaN	20.904	21.2286	21.3954	NaN	21.1128	NaN	21.6009	21.8199	21.7059	NaN	21.2025	21.4306	21.4857	21.6067	21.5307	21.744	21.2132	21.7221	21.6316	21.6126	21.303	20.7737	21.5102	21.4716	21.6764	NaN	21.3085	21.512	21.4164	21.635	21.6673	21.4789	NaN	21.6579	21.6114	NaN	21.1407	NaN	21.0351	21.3585	20.5081
XP_006566123.1;XP_006566122.1;XP_016770036.1;XP_026299223.1;XP_006566119.1;XP_001122389.1;XP_016770037.1;XP_006566121.1;XP_016770038.1;XP_006566124.1	19.5416	19.4483	NaN	19.8978	20.1065	19.1688	19.3634	20.3601	19.9147	20.778	20.7117	20.307	20.5459	18.3291	19.9362	19.5911	NaN	NaN	19.8324	19.704	19.8887	19.5245	NaN	NaN	NaN	19.8799	NaN	18.6852	20.0422	19.9565	19.249	19.8332	NaN	NaN	NaN	NaN	19.1323	19.6351	19.686	19.8074	19.5468	19.8059	20.0447	21.567	20.5225	20.9171	20.8995	20.5099
XP_001122401.3	NaN	19.6032	19.6896	NaN	NaN	NaN	NaN	NaN	NaN	NaN	NaN	NaN	NaN	20.2452	NaN	20.0876	NaN	20.2166	20.9874	20.5468	19.258	20.2665	20.2228	NaN	NaN	NaN	19.4361	19.6822	19.8176	19.9234	19.8207	20.6957	19.9326	NaN	20.9051	19.5407	19.476	19.5747	NaN	19.6426	20.2167	19.9411	20.6219	20.8322	19.8571	NaN	20.9144	20.07
XP_001122457.2;XP_006571829.1	23.7248	23.9938	23.525	24.0667	23.6129	23.7835	24.1896	24.0525	23.7858	24.1548	23.912	24.4727	24.2621	23.4424	23.7694	23.5022	23.9281	23.9536	23.6785	23.7927	23.5865	23.6581	23.5837	23.2984	23.6359	23.9498	23.7311	23.758	24.5495	24.0894	24.2326	23.7945	23.6391	23.9857	23.96	23.3558	23.969	23.9593	23.778	24.0035	23.8973	23.8299	23.8731	24.5086	24.494	24.517	24.2869	24.6668
XP_001122467.1	21.8135	22.6169	NaN	22.8111	NaN	22.4469	21.7815	21.2891	22.5319	NaN	22.0163	NaN	22.9664	22.4856	21.9412	22.3722	22.0967	22.6656	22.3187	NaN	22.4337	NaN	22.3102	22.4743	22.8366	NaN	22.1416	22.3654	21.6676	22.0805	NaN	NaN	21.9328	22.1802	NaN	NaN	22.1996	NaN	22.3944	22.3279	22.1433	22.2313	21.3953	NaN	21.3444	20.8519	NaN	NaN
XP_001122583.4	20.3485	20.27	NaN	NaN	20.6496	20.608	21.2274	20.9106	20.3388	20.4414	20.7635	20.3259	NaN	20.4091	20.8231	20.5429	20.1718	NaN	20.4551	NaN	20.8082	20.4685	20.4293	20.2943	20.6059	20.4922	20.5047	20.4892	20.6289	20.2646	20.9345	NaN	20.4982	20.4268	20.4752	NaN	20.401	NaN	NaN	20.8504	20.3286	NaN	20.8089	20.2396	NaN	20.7916	NaN	NaN
XP_001122740.5	21.6755	20.8685	NaN	21.2761	20.3056	21.1348	20.2749	21.1504	21.4518	21.2202	21.2968	20.9093	20.8554	20.7976	20.7837	20.8172	21.0729	21.558	21.2082	NaN	20.3217	20.2557	20.9793	20.9889	20.8663	20.801	21.342	20.3602	20.8029	20.8746	20.7059	NaN	20.9009	20.6031	NaN	21.3456	21.1195	20.8314	NaN	20.6697	21.0677	21.052	21.0257	20.4978	20.8227	20.3207	NaN	20.2079
XP_001122824.1	21.0031	21.3533	21.1165	NaN	21.4076	22.1409	21.5346	NaN	NaN	NaN	NaN	NaN	22.0685	NaN	20.9531	21.6277	NaN	NaN	21.1655	NaN	21.9643	21.0167	NaN	NaN	NaN	20.7336	NaN	21.4173	21.5296	NaN	21.7788	21.9966	20.6654	21.3854	NaN	NaN	NaN	NaN	NaN	NaN	20.4211	20.8072	NaN	21.1933	21.6999	21.6778	21.4827	20.699
XP_026296706.1;XP_006564837.1;XP_006564836.1;XP_001122827.2	NaN	19.8819	19.8722	NaN	NaN	NaN	NaN	NaN	NaN	20.0084	19.9439	20.2459	NaN	20.2292	NaN	19.6764	NaN	19.7911	20.3063	19.9278	19.5448	19.7589	20.2318	20.0325	NaN	NaN	20.3852	19.4887	20.3355	19.7824	NaN	NaN	19.8849	19.3929	NaN	19.9742	19.9512	NaN	NaN	NaN	NaN	19.6153	20.1531	19.4344	NaN	19.8605	NaN	20.1796
XP_006572341.1;XP_006572340.1;XP_001122854.1;XP_006572339.1	21.3803	21.3082	NaN	21.2474	NaN	NaN	NaN	21.3085	21.3763	NaN	21.3882	21.2595	21.4329	22.3844	NaN	21.0538	21.7662	21.4389	NaN	NaN	NaN	21.3516	21.6581	21.5846	21.2677	NaN	20.8352	20.8526	NaN	20.9984	NaN	NaN	NaN	NaN	21.2569	NaN	21.1026	21.5712	21.3671	21.1023	21.5576	21.0748	20.8343	NaN	NaN	NaN	20.1976	NaN
XP_001122953.3	24.2881	24.4526	24.313	23.9908	24.511	25.2418	24.5047	24.2289	24.0712	23.4488	23.473	NaN	23.2245	24.052	25.3793	22.9359	22.5212	23.8399	25.2554	23.8595	23.2816	24.4819	21.9017	21.5732	22.8749	24.6038	20.9093	24.6336	20.49	23.7573	23.5337	25.8106	22.6252	23.9091	24.4607	25.4786	23.4682	23.9725	23.5179	23.7626	24.609	22.329	NaN	23.2549	21.9485	22.4834	22.9592	NaN
XP_001122971.2	21.3685	20.972	20.7914	20.8249	21.0236	21.2555	20.7055	20.8143	NaN	21.2902	21.3349	20.9848	NaN	21.2875	21.4167	20.8087	21.5972	21.2893	20.9775	21.092	21.1635	21.1977	21.1449	21.1443	20.9736	NaN	21.018	20.7088	20.8428	20.8118	21.1244	21.1172	21.1245	21.1281	21.4015	21.0911	21.0756	21.2956	21.2662	21.028	21.2567	21.3036	20.7393	NaN	20.196	20.4436	20.3158	20.1111
XP_001122973.2	21.2922	20.7707	NaN	NaN	NaN	20.4377	NaN	NaN	NaN	20.6559	NaN	NaN	NaN	21.1686	21.2887	20.9587	NaN	19.3047	19.9004	21.366	18.9627	21.3875	NaN	20.59	20.5014	21.124	NaN	21.489	19.2436	20.6368	20.6213	21.3351	20.5341	20.9716	21.3117	20.7559	20.7444	NaN	NaN	NaN	19.516	20.7964	NaN	19.7274	NaN	NaN	NaN	NaN
XP_001122985.1	24.0433	24.2124	24.614	24.1242	23.4972	23.5874	23.5833	23.949	24.2311	23.6235	23.4507	24.0684	23.3253	24.5231	23.8699	24.0386	23.5559	23.4874	24.1053	24.0253	24.4817	23.6271	24.5327	24.5904	24.2955	24.125	24.3974	24.0288	23.8067	24.0193	23.9151	23.6407	24.1211	24.0723	23.8762	23.9408	24.3274	23.4357	24.0232	24.0341	23.9368	24.2963	24.143	23.5867	23.9001	23.5882	23.5766	23.3404
XP_001123018.1;XP_003250702.1;XP_003250703.1	22.1896	22.5454	22.137	22.8021	22.2112	22.8349	NaN	22.6735	22.5849	22.8718	23.1175	22.5247	22.2582	22.4112	22.7089	22.5842	22.545	22.4874	21.9699	22.4629	22.2039	22.4599	22.7943	23.2787	22.3702	22.4756	22.2892	22.7021	21.9304	22.4861	22.3469	22.6865	22.299	22.7265	NaN	NaN	22.5437	22.5445	22.5805	22.5504	22.5355	22.5525	21.5068	22.0599	21.8632	21.1415	20.9761	21.2219
XP_001123353.2	24.9442	25.2103	24.8586	25.2369	24.7123	24.7596	24.9136	24.9765	25.2271	24.702	24.6661	25.1214	24.6326	24.7845	24.9581	25.0687	24.9399	24.5421	24.9049	24.7259	25.1741	24.8335	24.9854	24.9879	25.0428	24.8488	24.69	24.7909	24.9421	25.0677	24.8166	24.9463	24.7835	24.793	24.2252	24.527	24.801	24.801	25.0146	24.7008	24.8461	24.876	24.8541	25.1362	24.8827	25.2034	24.7262	25.0381
XP_006566019.2;XP_001123355.3	21.8852	21.3753	NaN	NaN	21.914	21.7363	22.2628	21.8153	21.5667	22.0821	21.4667	21.4576	21.6974	21.3982	22.0893	21.8061	21.441	NaN	21.645	21.7318	21.825	21.835	21.4245	21.412	21.4088	NaN	21.0852	21.8576	21.5028	20.9761	21.7407	21.794	NaN	NaN	23.8211	21.9189	21.6868	21.8101	NaN	21.8606	22.7683	21.3261	21.4081	21.5554	20.7641	20.8607	21.5631	21.4537
XP_003249139.1	20.7618	21.4159	22.5518	21.5924	21.3202	20.7879	21.1587	21.6314	21.3621	21.0862	21.2486	21.1353	21.619	21.2566	21.0098	21.3867	NaN	21.3678	21.1792	21.1779	21.4051	21.0415	21.3509	21.2016	21.2598	NaN	21.5611	21.5784	21.414	21.3347	21.4983	21.2758	21.3816	21.2133	NaN	NaN	21.4379	20.8517	21.0075	21.3893	20.9415	21.5007	20.6531	20.7738	19.5117	21.4833	20.7327	20.7331
XP_003249262.1	21.496	21.124	20.7731	21.0463	21.2171	21.4532	NaN	20.4467	20.742	21.384	NaN	NaN	NaN	21.0462	21.4996	21.056	21.4573	20.9788	21.5061	21.2396	20.8398	20.8922	21.3176	20.9318	20.6219	21.1117	20.9439	20.7285	20.9429	21.0627	21.4637	21.0107	21.0442	21.1858	21.1763	20.8327	20.719	21.4965	21.2076	21.021	21.5638	21.277	21.1179	20.6417	20.9046	19.8046	20.5097	19.9355
XP_003249289.2	27.7409	27.7443	28.0278	27.7486	27.6707	27.9209	27.58	27.6292	27.8061	27.7206	27.8025	27.7079	27.7077	27.9051	27.7267	27.9572	27.9785	27.9906	27.7026	27.8466	27.7558	27.8265	27.9436	28.0072	27.8713	27.6784	27.858	27.9254	27.8294	27.7555	27.8023	27.7679	27.9362	27.8676	27.7213	28.0397	27.7914	27.9766	28.1201	27.9096	27.998	27.9874	27.3833	27.4955	27.5546	27.1304	27.3417	27.2264
XP_003249300.1	22.8818	NaN	23.2559	NaN	22.6281	22.9824	22.7959	22.8841	22.8395	23.0833	23.0623	22.9632	NaN	22.7965	23.1374	22.9148	22.8732	22.9588	23.0835	22.9044	22.6546	23.0135	22.995	23.0375	22.8252	22.8083	22.7191	22.5567	22.6487	22.9701	22.895	22.4728	22.8299	22.6074	22.6176	22.5985	22.8302	22.8091	23.1894	22.556	23.1292	22.6871	22.4224	23.1365	22.9113	22.611	22.5546	23.0346
XP_006572112.1;XP_026299113.1;XP_026299112.1;XP_026299111.1;XP_026299110.1;XP_006558664.1;XP_026299109.1;XP_026299108.1;XP_026299107.1;XP_026299106.1;XP_003249337.1;XP_397274.4	21.5274	21.8874	NaN	21.9621	21.4391	21.6042	21.64	22.3773	21.4655	21.5207	NaN	21.8044	21.5849	NaN	21.3309	21.9655	22.1274	21.9904	21.3944	22.5936	NaN	NaN	22.2221	22.6081	22.5545	21.5539	NaN	22.7037	21.9458	NaN	21.6608	21.6668	NaN	21.9852	21.261	22.2315	22.4439	21.1998	22.0471	21.7048	21.6253	22.0357	22.1621	21.6123	22.0793	21.8995	21.2188	21.3671
XP_003249354.2;XP_026301833.1;XP_016766205.2	23.9825	23.0772	23.1437	NaN	24.08	23.5255	23.8053	23.5277	23.167	23.218	23.549	NaN	23.7217	22.7145	23.7864	22.1795	22.5942	NaN	23.5723	23.5789	23.3321	23.6083	NaN	23.0588	23.1304	23.8522	NaN	23.6146	NaN	23.3047	24.0855	NaN	22.0505	23.607	NaN	24.5613	22.8042	23.9323	21.6585	23.7201	22.7032	NaN	NaN	22.8257	23.1848	23.0051	23.1798	21.7826
XP_003249382.1	23.4067	23.4052	23.4481	23.7007	23.7693	23.5563	23.4884	23.3535	23.3594	23.8636	23.7315	23.4274	23.5306	23.2508	23.5681	23.3098	23.3627	23.2205	23.4651	23.5323	23.506	23.3616	23.2638	23.2959	23.4268	23.662	23.2529	23.3514	23.3817	23.5943	23.5882	23.5882	23.3492	23.4497	23.5085	23.5126	23.2456	23.385	23.3147	23.388	23.4854	23.235	23.0515	23.4205	23.2511	22.9052	23.4653	23.4785
XP_003249419.1;XP_623820.2	20.9824	20.766	NaN	NaN	NaN	20.7324	NaN	20.9383	20.8721	20.6567	NaN	21.4279	NaN	20.8382	20.8118	20.9552	21.182	21.2558	21.0332	20.9686	20.7695	20.9309	21.0383	21.0748	NaN	20.7336	21.2421	20.9099	20.8661	20.4916	NaN	20.7529	20.6375	NaN	20.8796	20.9591	21.3266	NaN	NaN	20.2871	20.8882	NaN	NaN	NaN	NaN	21.1478	19.7204	NaN
XP_003249447.1;XP_006559196.1	21.5904	21.9129	22.0998	NaN	21.6226	21.9609	21.455	22.1868	21.835	21.3884	21.5131	21.9091	22.2222	21.6766	20.8977	21.7372	22.4657	21.8727	21.7895	21.8662	22.4578	21.9343	20.838	22.6623	22.2315	21.9981	NaN	21.5582	22.0835	21.8091	22.0645	21.9818	22.1174	22.056	21.9462	22.0777	22.3858	21.224	21.9626	22.1388	22.0399	22.0518	20.4514	21.9841	NaN	21.1791	20.9049	19.7711
XP_006559389.1;XP_003249477.1	NaN	20.968	20.9838	22.3177	NaN	21.2897	NaN	NaN	20.9328	NaN	NaN	21.0942	NaN	20.9329	21.1727	21.3873	21.4878	21.0505	20.7467	21.1993	21.1343	21.0309	21.0286	21.0612	20.5905	21.2008	21.2551	21.4053	21.0873	20.633	21.808	NaN	21.0867	NaN	NaN	NaN	21.3181	NaN	21.4704	NaN	21.1433	20.5486	19.8741	NaN	NaN	19.9298	19.7705	19.6711
XP_003249557.1	22.5239	22.1725	19.8183	22.2221	21.6503	22.2369	21.8691	22.3442	22.4403	22.1693	22.2314	22.7437	22.5498	22.4678	22.3297	22.6426	22.6681	21.8186	22.6064	22.2979	21.6529	22.2398	22.7769	22.6458	22.2178	22.3439	22.8923	22.1702	22.6543	22.5024	22.5456	21.5733	22.6249	NaN	22.3383	22.2591	22.4601	22.4766	22.1183	21.9829	22.5894	22.076	23.0421	22.5368	21.9039	22.5516	22.6214	22.5994
XP_003249587.1;XP_394112.2	23.936	23.8925	23.6323	23.8063	23.9212	23.8392	23.7984	23.8151	24.0044	24.1178	24.2471	23.9054	23.7915	23.9503	24.0361	23.6064	23.7408	23.797	23.7523	23.8584	24.1665	23.7809	23.8785	23.924	23.8051	24.0283	23.6049	23.7781	23.4371	23.6482	23.6974	23.8136	23.625	23.9935	23.7615	23.5909	23.9368	23.9244	23.8013	23.9673	23.5859	23.7664	23.5161	23.6745	22.7546	23.3651	22.9522	23.3091
XP_003249784.1	21.6871	22.1238	NaN	21.539	NaN	21.937	21.0536	21.0953	21.5126	21.8898	21.9703	21.763	22.1714	21.4752	NaN	21.4692	21.7584	22.2225	22.1726	21.4804	21.5506	21.1875	21.8595	21.8019	21.3929	21.4448	22.1554	21.6185	21.7784	21.6035	21.1108	20.9338	21.2239	21.3491	NaN	21.0624	21.0783	NaN	22.0526	21.644	21.8795	21.3928	21.9855	22.0738	22.1	21.6708	22.1412	21.5666
XP_016768850.2;XP_003249883.2	20.7749	20.796	20.3714	NaN	20.4776	NaN	21.1085	20.3886	20.6565	21.2484	20.2868	20.212	20.6338	20.127	21.19	20.2933	NaN	NaN	20.7836	20.6221	19.7638	20.6679	20.0324	19.9476	20.1311	NaN	NaN	20.3789	20.4542	20.5381	20.4886	NaN	NaN	20.5504	NaN	NaN	20.1446	NaN	NaN	20.7127	NaN	20.1453	19.78	20.3706	20.28	20.204	20.2582	20.0544
XP_396316.4;XP_006562106.1;XP_003250006.1;XP_006562107.1	22.8273	22.2422	21.858	21.6925	NaN	NaN	22.3899	21.9982	NaN	NaN	NaN	21.9883	NaN	22.7806	22.4628	22.385	22.3604	NaN	NaN	22.8813	22.6178	22.377	21.6336	21.9488	21.6571	NaN	22.7699	22.5561	22.0603	22.124	NaN	21.7859	22.4264	NaN	NaN	22.6784	22.1866	22.2218	20.7192	22.4341	NaN	21.9931	22.7102	22.2765	NaN	22.5333	22.0852	22.5105
XP_003250139.1	25.459	24.9072	25.9101	23.196	25.881	25.7024	25.4909	26.0121	24.6949	25.3713	24.7352	23.0969	26.7434	23.9793	26.2979	24.1267	24.3216	24.887	25.2999	25.1379	25.7911	24.9477	23.5478	24.7449	26.0734	25.9419	23.2227	24.9352	24.6465	25.8339	25.9787	25.543	24.9961	25.0877	25.3998	25.6629	24.7999	25.9222	23.8724	25.281	25.2177	23.1287	22.5468	25.3562	25.6159	25.7184	25.2595	25.4475
XP_026298935.1;XP_016770018.1;XP_003250168.1	NaN	20.7248	20.2047	NaN	21.6033	21.4215	NaN	NaN	21.0496	21.0583	21.6737	NaN	NaN	20.5621	21.1928	20.8125	NaN	NaN	19.4469	NaN	19.9916	20.7112	20.557	20.3693	20.6062	21.3251	20.1726	20.1098	NaN	20.9321	NaN	21.3427	20.41	21.0654	NaN	NaN	20.2475	21.5384	21.227	20.3656	20.9558	20.1751	21.105	NaN	20.8265	20.6083	20.2737	19.5365
XP_003250197.1;XP_026300921.1;XP_006563105.1	NaN	NaN	NaN	NaN	NaN	NaN	NaN	NaN	20.0572	NaN	20.4587	20.2714	NaN	20.4754	NaN	NaN	NaN	19.7499	20.2928	20.6656	20.2871	20.4096	20.4655	20.0339	19.9955	20.2643	20.414	20.3891	20.3549	20.2247	20.2952	20.491	NaN	20.2124	NaN	NaN	20.5056	NaN	NaN	NaN	20.3619	20.1691	NaN	20.0658	NaN	NaN	NaN	NaN
XP_003250264.2	20.8137	NaN	20.9953	NaN	20.3806	21.3308	20.4461	20.1697	20.5919	20.3568	21.0318	20.0704	NaN	20.3573	20.5455	20.5581	19.8921	NaN	20.7461	20.6674	19.7377	20.7004	18.8208	19.1315	20.4047	20.5504	20.454	20.6697	NaN	NaN	20.2917	NaN	19.5762	NaN	NaN	20.3777	19.987	NaN	19.8517	20.3094	21.0032	20.1678	20.4033	20.5205	20.2101	20.3227	20.494	19.9755
XP_003250270.2	NaN	20.3114	20.8151	20.5845	NaN	20.8378	20.99	21.2377	20.5493	NaN	20.7641	20.3095	20.5958	20.7516	20.8358	20.5785	18.9419	20.7314	20.3637	NaN	20.8922	NaN	21.22	20.8831	20.7764	NaN	NaN	20.4271	NaN	20.7238	20.6141	NaN	20.9131	20.7218	NaN	NaN	20.6324	20.3689	NaN	NaN	NaN	NaN	20.7027	20.4102	20.4983	20.1346	20.0695	20.862
XP_392060.2;XP_006563650.1;XP_003250287.1;XP_623194.2;XP_016772190.1	24.4212	24.7936	25.0469	24.999	24.8798	24.6593	24.9983	24.9746	24.8067	24.8237	24.2873	25.1116	24.5136	24.7586	24.4913	24.7694	24.8237	24.769	24.6389	24.3229	24.7662	24.8171	24.9408	24.8911	24.5095	24.7181	24.8842	24.8426	24.918	25.0644	24.7247	24.5533	25.6114	24.2218	24.5594	24.4258	24.7507	24.7357	24.6323	24.5228	24.9022	25.1595	25.3398	26.112	25.6959	25.3001	25.7858	25.2625
XP_003250305.2;XP_394058.6;XP_006563726.2;XP_006563725.2;XP_006563728.2	23.8561	23.5918	23.5986	22.9685	23.2792	24.022	23.5747	23.4751	23.1333	23.8187	24.0747	23.6878	23.3681	23.8623	23.8617	23.8054	23.9037	23.8334	23.9497	23.8795	23.5002	23.8619	23.7308	23.5616	23.2594	23.7967	23.807	23.3354	23.6202	23.337	23.869	23.7918	23.7475	23.2495	23.7526	23.4767	23.497	23.9739	23.5503	23.7138	23.8981	23.6135	23.9337	23.7906	23.013	24.0616	23.3355	23.6042
XP_003250340.3	22.9324	23.1158	23.1007	22.8191	23.0139	22.814	22.9681	23.019	23.1175	23.1938	22.8653	23.0953	22.7509	22.9585	22.0251	22.957	23.0357	23.1015	23.0363	23.264	22.9335	22.8799	23.3275	23.1784	23.048	22.8748	23.1103	22.8304	22.8943	23.1935	22.7496	22.0178	23.1047	23.1002	22.0003	23.2524	23.2185	22.9372	23.0206	23.0832	23.1562	22.9667	23.0956	22.534	23.2849	22.8915	23.0691	22.9475
XP_003250346.1	23.0189	22.7795	22.7596	22.5454	23.0302	23.8345	22.9283	23.1946	22.789	23.1405	NaN	NaN	23.0064	22.8737	22.77	22.5808	23.2734	23.0155	23.0686	22.8014	22.616	22.4684	22.9404	22.8516	22.6459	23.4145	23.2062	22.4538	NaN	NaN	23.0959	22.6837	NaN	22.4323	23.1476	23.3211	22.9761	23.9848	22.7856	22.9573	22.8948	23.0973	23.1997	22.9072	23.2379	22.9212	22.1555	23.0449
XP_003250386.3	NaN	NaN	NaN	NaN	19.2931	19.3781	NaN	19.1171	19.4794	19.8632	20.1812	NaN	19.8416	19.6253	20.0215	19.5145	NaN	NaN	20.0481	19.8921	NaN	19.5706	19.7308	19.4588	NaN	NaN	19.4984	NaN	19.3951	19.3212	20.0992	NaN	NaN	NaN	19.7054	NaN	NaN	NaN	NaN	NaN	NaN	19.7838	NaN	19.8813	NaN	NaN	NaN	NaN
XP_003250392.2	20.3613	20.1406	19.777	NaN	NaN	20.2864	NaN	19.9829	19.7353	NaN	20.2601	NaN	NaN	NaN	NaN	19.9496	NaN	NaN	19.9468	NaN	20.0684	20.2333	20.0596	NaN	19.9751	NaN	20.1371	NaN	NaN	19.7396	NaN	NaN	NaN	NaN	NaN	NaN	19.8905	20.2059	20.2692	NaN	20.0115	19.8669	NaN	19.8859	NaN	19.5221	20.368	19.273
XP_003250408.1	23.5467	23.0667	22.7792	23.3699	NaN	NaN	NaN	23.4611	23.6368	23.2704	22.6173	NaN	23.5008	22.6343	NaN	NaN	23.2908	23.4526	22.8036	21.6742	NaN	NaN	22.6356	22.8059	NaN	NaN	23.3126	23.3185	NaN	23.3988	NaN	NaN	NaN	NaN	NaN	NaN	23.2487	NaN	NaN	NaN	23.2382	NaN	23.0104	23.0432	23.041	NaN	23.8694	NaN
XP_393119.3;XP_003250419.1	19.8176	20.4622	NaN	NaN	19.2686	18.7997	19.9227	19.8636	20.1871	NaN	20.0625	20.2056	NaN	20.0062	NaN	20.2684	20.3219	20.2892	19.8012	20.2176	20.1911	NaN	20.3003	20.2746	NaN	20.1492	20.0255	20.7717	20.0638	19.5525	19.8336	NaN	20.158	NaN	NaN	NaN	NaN	NaN	20.2665	NaN	20.322	20.2054	19.1306	NaN	NaN	19.0405	NaN	19.6293
XP_003250432.3	22.2347	22.6303	22.3911	22.6089	22.7917	22.5635	NaN	22.4793	22.6032	22.8278	22.5889	22.1563	22.9988	22.4374	22.2771	22.5835	22.6179	22.6788	22.6111	22.3442	22.4716	22.6612	22.1229	22.2263	22.5884	22.6093	22.1842	22.4968	22.6905	22.5319	22.684	22.5001	22.3861	NaN	22.2853	22.5859	22.2344	22.247	22.3598	21.8214	22.4879	22.5849	22.4454	21.8661	21.744	22.258	23.0984	22.6487
XP_026299634.1;XP_003250465.3	21.2804	20.9931	20.9493	20.3795	21.6482	21.4905	21.8115	21.483	21.3248	20.9481	21.624	21.3824	21.3982	21.1738	20.9454	21.2229	NaN	NaN	21.046	21.667	21.4826	21.4509	21.5799	20.9799	21.3287	21.2516	20.8496	21.0429	21.1661	21.2197	21.437	21.2823	20.8405	21.2906	22.0144	21.1909	21.1909	21.7143	21.3207	21.2302	21.689	21.3537	20.7096	20.5595	21.1246	21.0125	20.652	20.8111
XP_003250481.1	22.4588	22.7052	22.3484	22.009	22.2073	NaN	22.8656	22.4238	22.8154	22.491	NaN	22.8628	22.0041	22.7158	22.6212	22.5061	22.6249	NaN	22.5632	22.8134	22.3871	22.6035	22.8426	22.4969	22.0802	22.5937	22.8297	22.3257	22.4488	22.6248	22.4936	22.4239	22.6591	22.7777	22.8161	22.8765	20.3155	22.8228	22.3419	22.9559	21.885	22.5872	22.4946	22.2384	22.0178	22.2518	21.9873	21.8629
XP_026296405.1;XP_003250526.1	21.9833	22.6361	22.4443	22.3853	22.6614	21.116	22.5819	22.3253	22.5074	22.1633	22.2205	22.557	22.3733	22.325	22.9546	22.04	21.7016	22.0728	22.3277	22.2569	22.6736	22.4855	22.5051	22.0628	22.4766	22.5464	21.8415	22.3129	22.7328	22.5432	22.7659	22.6677	22.2272	22.7952	22.3214	22.3982	22.2541	22.5245	22.2306	22.5533	21.9155	22.3802	22.3943	22.6071	23.0419	23.0822	22.5395	22.5111
XP_003250529.1;XP_624758.3	20.9967	20.0135	NaN	18.8146	NaN	NaN	NaN	NaN	20.2934	NaN	20.7593	20.1265	20.7496	20.1278	NaN	20.5515	20.6083	20.6835	20.4922	19.6153	NaN	19.579	20.1572	19.3022	20.1793	20.3655	19.8279	19.7469	19.9876	20.0991	19.985	NaN	19.9458	19.9171	20.6581	19.8187	19.8403	20.5648	20.8684	20.5971	20.7007	20.0208	21.0704	21.1833	20.882	21.2505	NaN	20.5551
XP_003250531.1;XP_006564830.1;XP_006564833.1;XP_006564832.1;XP_006564831.1	21.105	20.9415	NaN	20.0768	NaN	21.2556	NaN	20.4361	20.7707	21.3505	NaN	NaN	NaN	20.0664	21.2155	20.9697	NaN	20.3941	21.1536	21.1559	20.3011	20.9072	19.4791	NaN	20.2899	20.6887	NaN	20.9168	19.9102	20.8212	NaN	NaN	NaN	NaN	NaN	21.3482	NaN	NaN	NaN	NaN	21.2428	NaN	NaN	20.698	20.4695	20.0964	NaN	20.0139
XP_006565244.1;XP_006565243.1;XP_026300109.1;XP_016770919.1;XP_006565241.1;XP_624665.2;XP_006565240.1;XP_003250600.1;XP_006565239.1;XP_006565238.1	22.8385	22.4058	22.5886	23.0049	22.6725	23.0689	22.4255	22.5119	22.2608	22.9609	22.54	22.6264	21.5349	22.6581	22.5808	22.7449	23.1548	22.9851	22.6437	22.0779	22.2931	22.0275	22.4561	22.7743	22.3184	22.5295	22.7603	22.8225	22.2315	22.3218	22.3007	22.4158	22.6427	22.5842	22.6536	22.5629	22.7681	23.0222	22.8735	22.9494	22.6639	22.8398	22.6235	22.6614	22.8996	22.8505	22.6666	22.2195
XP_006565471.2;XP_026296954.1;XP_003250630.2;XP_006565470.2;XP_006565469.2;XP_026296953.1;XP_006565467.2;XP_006565466.2	21.3071	20.9668	21.4558	21.2643	21.6339	20.6851	21.2095	20.8428	20.5937	21.886	21.2602	20.6918	21.0838	21.3689	21.3942	21.4386	20.8141	20.7934	22.0849	21.5312	20.5985	21.56	19.9352	20.5017	20.7845	21.2025	21.2734	20.6504	20.7277	20.8083	21.1785	21.575	20.2593	20.7412	21.3056	20.4756	20.371	21.3636	20.7591	20.9322	21.4336	20.7993	22.6701	22.7718	22.204	22.0195	23.0273	22.8507
XP_003250667.2	24.7414	24.6743	24.4299	21.3965	24.0102	24.5097	23.8786	24.0815	24.6689	23.8265	24.1787	20.4722	24.2845	23.3296	25.1021	23.4996	22.4332	23.5293	24.6908	23.8451	23.998	24.1294	21.3728	23.3986	23.9388	24.6487	NaN	24.2477	24.5915	23.9199	24.5219	24.9066	23.3441	24.0704	23.818	24.4735	23.8685	24.9389	NaN	24.1671	24.1202	NaN	21.6735	24.6344	23.8091	26.0644	24.9744	25.8542
XP_003250682.1	21.893	21.9604	21.8722	21.7881	NaN	21.7438	NaN	22.3496	21.8853	21.7461	NaN	21.2384	21.5357	21.922	22.3003	20.2022	21.9429	21.0407	NaN	21.6972	22.4837	21.7991	19.5292	21.7023	21.262	21.8795	22.355	22.2235	21.218	21.5113	21.0978	21.6805	21.3355	21.3775	21.5845	21.807	22.0633	NaN	21.5075	21.1247	21.7864	NaN	21.1619	21.4392	NaN	20.8122	21.4169	19.2466
XP_625060.1;XP_003250792.1	22.9603	22.8421	22.0339	22.5613	23.448	23.1365	22.8054	22.5701	23.1423	22.8047	22.8644	22.7321	23.2971	22.6071	22.6405	23.0202	22.7833	23.1178	23.1932	22.3482	22.4083	22.6057	22.6195	22.4009	22.9279	23.0544	22.7042	22.3565	22.8767	23.1366	23.0283	22.7409	22.7708	22.9012	NaN	22.7479	22.3775	22.7382	22.5693	22.7262	22.7892	22.8289	23.1303	23.1875	22.8779	23.4613	22.8442	23.3807
XP_003250831.1	20.3166	20.2857	20.6415	18.0492	20.2068	NaN	20.342	20.0689	20.1619	NaN	20.9618	20.4768	20.7098	19.932	20.7869	20.4753	21.0902	21.0574	20.3046	19.9202	NaN	19.7066	20.3508	19.4612	19.7059	NaN	19.6326	19.3827	20.3354	NaN	NaN	NaN	20.2611	20.3891	NaN	NaN	20.0036	20.9673	20.3812	20.0585	20.6761	20.2483	20.1619	20.0735	20.9281	20.4532	19.9794	19.9651
XP_003250866.2	23.6247	23.4227	22.9477	23.6585	23.2274	23.6862	23.1134	23.6562	23.7475	23.5715	23.3966	23.6184	23.8626	23.7265	23.7076	23.7736	23.9713	23.9107	23.5541	23.0464	23.6712	23.6273	24.0432	23.8669	23.5893	23.8338	23.8454	23.6822	23.9885	23.7661	23.9773	23.6307	23.8639	23.5429	23.4468	23.5356	23.9444	23.7356	23.7511	23.6108	23.8976	23.8532	24.028	23.8164	23.5152	24.1158	23.7664	23.6927
XP_003250928.2	NaN	19.3025	20.0657	NaN	NaN	NaN	NaN	18.9774	NaN	20.3263	NaN	NaN	20.1968	NaN	NaN	NaN	NaN	19.9565	19.874	19.6754	19.7043	19.5907	NaN	19.5334	19.6515	20.2252	20.1602	20.0181	19.785	19.8264	19.9052	19.7142	NaN	19.5795	NaN	19.6278	NaN	NaN	NaN	NaN	19.7769	NaN	19.9976	19.9216	19.958	NaN	20.1981	19.7222
XP_003250941.2	24.6508	24.3983	24.2731	23.8447	23.1683	24.2555	23.1945	23.0287	23.7896	23.8337	23.6904	23.329	23.2134	23.9032	21.6843	24.4539	24.3149	23.9346	24.4463	24.1308	23.3488	24.2179	22.7344	23.6976	23.7085	23.6389	23.1473	24.0308	23.1275	23.4833	23.6631	24.1726	23.8753	24.0383	24.2852	23.8548	23.2241	23.7129	23.8697	24.2125	25.0307	23.3525	24.6166	23.8186	23.7037	23.2611	24.5046	24.2233
XP_003250943.1	21.6406	NaN	NaN	NaN	NaN	19.9024	NaN	NaN	NaN	20.6593	19.1613	NaN	NaN	19.4357	NaN	20.9383	19.5074	NaN	21.0536	20.5332	18.4743	20.4926	NaN	17.9241	NaN	NaN	19.2017	20.4729	NaN	NaN	18.4669	19.4976	NaN	18.3745	19.801	19.2092	NaN	19.5353	19.4691	18.9256	20.5463	NaN	NaN	20.1589	NaN	NaN	20.7639	20.0608
XP_006567286.1;XP_003250988.1	20.6121	NaN	20.1727	NaN	20.1778	NaN	18.7349	19.024	NaN	19.1657	NaN	NaN	NaN	20.2924	20.9048	20.8972	NaN	NaN	21.3515	21.3148	19.6959	21.3917	19.8431	17.9536	NaN	18.8902	21.1361	19.9616	NaN	NaN	19.3549	21.0162	19.5127	NaN	19.1326	20.6145	NaN	20.6267	NaN	20.5102	18.5654	NaN	20.7167	19.8712	NaN	NaN	19.4614	19.835
XP_003251085.1	20.8638	21.1799	NaN	NaN	NaN	NaN	NaN	NaN	NaN	20.9635	NaN	21.4732	NaN	20.6146	NaN	NaN	NaN	NaN	20.8135	NaN	20.3674	20.4461	20.3658	NaN	21.0965	NaN	19.9843	21.0778	20.3522	21.3892	21.039	NaN	21.3282	20.7796	NaN	NaN	21.2521	21.2459	21.2367	21.6192	21.2571	NaN	NaN	21.5505	NaN	NaN	NaN	21.7463
XP_006567964.2;XP_006567963.2;XP_003251131.2	20.1812	19.9155	19.6924	19.7667	19.987	NaN	19.782	19.3062	19.6661	20.4251	19.9309	19.9098	NaN	19.924	NaN	20.1909	NaN	NaN	20.2347	20.1567	19.5273	20.0394	20.0511	19.7351	20.0065	20.3293	19.979	19.7151	19.8927	19.9149	20.2049	20.4358	20.0175	20.3262	20.4994	20.371	19.5375	19.99	20.1556	20.0974	20.1624	19.3718	19.8195	20.0347	20.2245	20.1168	20.5577	20.2231
XP_003251150.1	24.6326	24.7189	24.5148	24.8405	24.342	24.739	24.4187	24.5774	24.7446	24.6495	24.8369	24.757	24.6196	24.8693	24.4048	24.6635	24.9027	24.9717	24.5352	24.4338	24.6401	24.5724	24.8921	24.8854	24.7916	24.6122	24.7466	24.587	24.7884	24.7379	24.8685	24.5274	24.6692	24.8106	24.7803	24.7339	24.98	24.8733	24.807	24.7122	24.8596	24.7247	25.1778	24.9592	24.9463	24.1065	24.8089	23.5899
XP_392919.3;XP_003251152.1;XP_006568025.1	NaN	NaN	NaN	NaN	NaN	NaN	NaN	NaN	20.0991	20.0125	NaN	20.8046	NaN	NaN	NaN	20.29	NaN	20.44	20.3095	NaN	NaN	NaN	NaN	NaN	20.0363	20.1651	20.9622	20.2508	20.1007	NaN	NaN	20.0198	20.168	19.7166	NaN	NaN	19.92	NaN	20.4873	19.9396	20.1352	20.647	20.1935	NaN	NaN	19.7089	19.423	20.1174
XP_003251153.1	22.5205	22.3811	NaN	NaN	NaN	NaN	22.3068	NaN	22.5357	22.4277	NaN	22.6326	NaN	NaN	NaN	NaN	22.61	NaN	22.2927	21.8423	NaN	NaN	NaN	NaN	22.2357	NaN	21.8506	21.8609	22.1651	NaN	NaN	NaN	NaN	22.4171	NaN	22.0026	22.3331	NaN	22.555	22.1131	22.9656	NaN	NaN	21.4191	20.7233	20.9831	NaN	21.3036
XP_003251156.1;XP_003251155.1	23.9732	24.058	23.7566	24.7638	24.2092	24.1348	23.7752	24.2689	24.3485	24.2012	24.1912	24.2611	23.6268	23.8086	24.0044	24.0267	24.3046	24.1831	23.6146	23.9583	24.1597	24.0951	24.7149	24.3559	24.3716	24.058	24.2201	23.9706	24.0738	24.0104	23.97	23.9295	24.1771	24.0492	23.5885	24.198	24.3079	23.6984	24.4342	24.1002	24.1341	24.2932	24.6309	24.2184	24.0284	23.9225	23.1665	23.3569
XP_397314.1;XP_003251167.1	22.9452	23.4984	24.0501	24.6368	23.4016	NaN	23.8364	24.5801	23.3924	23.0311	NaN	24.3359	23.0119	24.3593	23.2914	23.7823	22.3397	22.604	23.1268	24.5062	25.0399	23.7502	23.9913	24.7692	24.2695	23.5089	24.7101	24.4581	23.7797	23.9185	23.0289	23.2792	24.6052	22.3913	22.3552	24.4174	24.7801	22.991	23.4029	24.2142	22.3128	24.4781	23.4603	21.9515	23.422	23.2179	21.8585	22.4894
XP_016773376.1;XP_006570863.1;XP_003251624.1;XP_003251221.1	26.3993	26.5137	26.4081	26.495	26.142	26.5388	26.2125	26.7391	26.5731	26.366	26.7309	26.546	26.5848	26.5511	26.1643	26.4584	26.8489	26.6811	26.1672	26.4534	26.7867	26.279	26.8454	26.7691	26.317	26.4608	26.8554	26.3515	26.4803	26.2623	26.6089	26.3	26.6873	26.7981	26.4606	26.4136	26.7629	26.4948	26.8887	26.4541	26.5389	26.633	25.9629	25.8255	25.7771	25.5955	25.4461	25.3741
XP_003251449.1	23.9791	23.8305	24.0009	22.7185	23.7651	24.0722	23.8112	23.9087	23.8636	23.7713	23.8018	23.9143	23.3689	23.7706	24.0022	23.89	24.1239	23.975	23.8027	23.9348	23.2797	23.8391	23.9721	23.539	23.7199	23.8472	23.9173	23.4383	23.7432	23.6202	23.9327	23.9659	23.8676	23.9347	24.0448	24.1447	23.9201	23.9364	23.8128	23.9781	23.8089	23.8483	23.8836	23.8463	23.7177	23.8797	23.5965	23.4746
XP_392990.2;XP_003251503.1	23.6072	23.0284	23.5679	24.0193	23.7043	23.5342	23.5142	23.9675	24.0893	23.3568	23.2802	23.7494	23.6916	24.0083	23.6825	24.025	23.5123	24.0249	23.8424	23.7939	23.7265	23.3259	24.318	23.8541	24.2335	23.773	23.9571	23.5333	24.1284	24.0518	23.4779	23.1789	23.9057	23.5422	NaN	23.3878	24.0674	23.5837	23.7028	23.5055	23.8192	24.2364	23.7352	23.5484	23.6126	23.8774	23.828	23.9007
XP_003251627.1	23.783	23.5116	23.2871	23.1466	23.7164	23.7076	23.7723	23.8865	23.5195	24.0304	23.8481	23.3815	23.9103	23.6228	23.9925	23.8345	23.5343	23.865	24.0485	24.4009	23.8034	23.8996	23.5759	23.5446	23.1882	23.5635	23.6552	23.7864	23.5356	23.7758	23.8331	24.0629	23.5255	23.723	23.8614	23.5997	23.481	23.3207	23.1691	23.2963	23.6187	23.3732	24.5299	24.5591	24.4435	24.5771	23.9846	24.8664
XP_003251652.1	22.1175	NaN	NaN	NaN	22.4604	22.2418	NaN	21.947	22.1102	NaN	22.6624	21.9465	NaN	21.7966	22.2024	21.7909	NaN	22.9177	22.4627	21.9295	22.1435	22.0702	21.9585	21.4064	22.3157	NaN	21.5519	NaN	21.9475	22.0575	NaN	NaN	21.5771	NaN	NaN	NaN	21.6151	NaN	21.6624	22.2991	NaN	21.921	21.6231	NaN	NaN	NaN	NaN	NaN
XP_003251671.1	21.4891	NaN	NaN	21.2582	NaN	21.4585	21.0712	21.2765	21.1741	20.9311	21.3002	21.1053	NaN	21.1356	21.01	21.2689	NaN	21.3383	21.3881	NaN	21.2926	NaN	21.2714	21.2351	21.3613	21.134	21.0546	21.2391	21.1162	21.0341	21.5079	NaN	20.9633	NaN	NaN	NaN	21.2683	NaN	NaN	NaN	21.1876	21.0714	21.2011	21.1218	21.1348	21.2059	20.7518	NaN
XP_003251675.1;XP_003251676.1;XP_006570954.1	22.7981	22.3964	22.7115	22.4943	22.4761	22.4737	22.853	23.0066	22.5772	22.4788	22.4894	22.5798	23.1357	22.653	22.6914	23.1464	22.6284	22.8698	22.8933	23.2494	22.8505	23.2859	22.3896	22.5527	22.6111	22.6888	22.5102	22.8474	22.195	22.5984	23.129	21.4227	21.9651	22.1604	22.2581	22.3119	22.1872	22.3402	22.2555	22.3596	22.6602	22.3568	22.5229	22.9385	22.8663	23.0478	22.9452	22.5472
XP_006571340.1;XP_003251708.1;XP_003251707.1	20.8003	NaN	20.8114	NaN	21.0409	21.3003	20.8945	20.6334	20.812	21.4469	21.1686	20.3116	20.8846	20.4813	NaN	20.9401	NaN	NaN	21.3206	21.0255	20.9248	20.8069	NaN	20.631	21.2969	NaN	NaN	21.2021	NaN	20.5187	21.0779	NaN	NaN	20.6424	NaN	21.353	21.0601	21.5302	NaN	21.1453	21.1685	20.367	20.2971	NaN	20.6873	NaN	20.44	NaN
XP_003251725.1	21.5739	21.7229	21.2676	20.9301	20.9339	21.6525	NaN	21.0935	21.6648	21.4565	21.5816	22.2322	21.6604	22.4399	21.4075	22.1636	21.9368	22.1066	21.6367	20.6907	21.5509	21.6579	22.7281	22.0081	21.6424	21.4952	22.3625	21.1722	22.2563	21.8356	21.4778	20.6082	21.8816	21.8136	21.2176	21.277	21.879	21.5479	21.6798	20.9772	21.8242	21.8029	21.4701	20.9486	20.8298	20.4379	20.3093	20.9503
XP_003251758.1	22.1998	22.1968	22.2266	22.1731	22.1031	22.0904	21.9403	22.0356	22.1371	21.5917	22.0056	22.2657	22.193	22.1605	21.5643	22.152	22.1696	22.0399	22.1708	21.9106	22.0396	21.7073	22.2307	22.3635	22.0891	22.1256	22.2402	22.1878	22.0542	NaN	22.06	21.754	22.1672	22.1663	NaN	21.052	22.1349	22.076	22.1502	21.9958	21.6492	21.9817	21.9114	21.5137	21.8453	21.71	21.7823	21.7037
XP_003251769.2	22.0138	21.8375	21.7441	22.2238	21.4735	21.9377	21.6169	21.9488	21.2296	22.014	21.6633	22.4379	21.8279	22.0164	20.9352	22.1773	22.2736	22.2646	22.1198	21.7564	22.1453	21.9318	22.2566	21.5625	21.1141	21.9135	22.1681	21.9876	21.961	21.7841	22.1707	20.3022	21.6865	22.3039	NaN	21.4388	22.027	21.64	22.0255	22.1307	22.1924	21.9585	22.3752	21.9957	21.8727	21.8323	21.9591	21.4853
XP_003251817.1	25.5142	25.7285	25.5507	25.6707	25.4114	25.7387	24.8485	25.1745	25.6774	25.3359	25.2395	25.5221	25.209	25.7578	24.6905	25.6019	25.6166	25.7514	25.6912	24.0737	25.0135	25.3619	25.6565	25.6401	25.4962	25.6747	25.5051	25.336	25.3102	25.8512	25.4111	24.8149	25.8944	25.1564	24.4782	25.2355	25.2952	24.599	25.8815	25.2362	25.7832	25.7515	25.6688	25.8205	25.7	25.928	26.4304	26.271
XP_003251860.1	22.1835	21.9203	21.8855	22.3254	22.1823	22.3312	21.9404	21.514	22.0536	22.0688	21.8441	21.8671	21.7321	22.2138	22.1553	22.2317	21.9213	21.8877	22.1547	22.0131	21.2875	22.1999	22.0678	21.8097	22.1301	22.1206	21.8387	21.3564	21.9377	22.1465	21.9477	22.4257	22.1035	21.7582	22.1927	21.3532	21.6417	22.4598	22.0235	22.1945	22.5064	22.1643	22.2048	22.4646	22.5848	22.0496	22.7226	21.8502
XP_624844.3;XP_006557279.1	20.9185	20.7073	20.506	NaN	20.3741	21.3353	NaN	NaN	20.7218	20.5565	20.912	20.6969	20.7212	21.2671	21.0643	20.9125	20.9991	NaN	21.153	21.182	20.8747	20.9548	21.1329	20.7077	21.1434	NaN	NaN	20.8789	20.7453	20.5271	21.0496	21.0477	20.5704	21.0728	21.2818	20.7243	20.7282	NaN	21.392	19.3825	20.7715	20.9271	21.482	20.062	20.2397	20.1682	20.2246	20.5823
XP_006557289.1	22.1779	21.3861	21.9823	21.9351	21.7239	22.2647	21.5574	21.687	22.1279	22.2269	22.5556	21.3835	21.6402	22.0118	22.1085	21.9239	21.9394	21.7589	21.9024	21.7929	22.0976	21.7541	21.9773	21.5423	21.6954	21.9343	21.74	21.9357	21.8268	21.5605	21.8587	21.9994	21.8375	21.9736	22.3865	21.8297	22.0854	21.8634	22.143	21.9008	22.1228	21.6962	21.7195	21.715	21.729	21.6644	21.2728	21.6189
XP_026297644.1;XP_026297641.1;XP_006557367.1;XP_006557366.1;XP_026297643.1;XP_026297642.1;XP_006557369.1;XP_006557368.1	21.1188	21.75	21.5674	21.8457	21.7692	21.1119	NaN	NaN	21.3491	21.3454	20.6401	21.8193	20.7844	21.3395	21.4176	21.1003	21.4543	21.6798	21.2358	21.1859	21.889	20.5514	NaN	22.0625	21.9422	21.2734	20.8834	21.1164	21.9085	21.3653	21.5793	21.9685	21.2599	NaN	NaN	NaN	20.8826	21.2704	21.0902	20.888	20.8403	21.1799	21.8193	21.9799	22.5256	22.0963	21.8453	22.183
XP_006557408.2;XP_623800.3	23.8558	23.6177	23.6583	23.1558	23.7868	23.6623	23.8231	23.3347	23.2427	23.9968	23.5541	23.3215	23.7509	23.639	23.9866	23.7262	23.6915	23.5476	24.0673	24.0436	23.7919	23.7954	23.5457	23.726	23.2864	23.6968	23.6362	23.7494	22.6498	23.5327	23.6683	23.5946	23.1153	23.412	22.3211	23.6668	23.7352	23.8085	23.2111	23.9183	23.394	23.5539	23.2513	22.9665	23.0871	23.2311	22.9666	22.871
XP_016773279.1;XP_006557414.1;XP_016773278.1;XP_006557413.1	19.9519	NaN	NaN	NaN	20.0521	20.4263	20.6202	NaN	20.0618	NaN	20.5686	20.0351	NaN	19.8294	NaN	20.1178	NaN	19.5928	NaN	NaN	NaN	NaN	20.21	19.8373	20.0186	19.9146	19.9284	18.9049	19.8232	19.9915	19.9035	20.0709	19.7403	NaN	NaN	19.9718	19.7729	20.0671	NaN	NaN	NaN	NaN	NaN	NaN	NaN	NaN	NaN	NaN
XP_016770405.1;XP_006557422.2;XP_006557421.1	NaN	19.7567	19.7721	NaN	NaN	NaN	NaN	19.9098	20.0885	NaN	NaN	NaN	NaN	19.528	NaN	NaN	NaN	19.0033	19.3393	20.2413	20.4622	20.3405	19.8864	20.4538	NaN	NaN	20.4179	20.0782	NaN	NaN	20.136	NaN	20.5779	NaN	NaN	20.4826	20.5977	NaN	19.4142	20.1219	18.7771	20.0007	19.3579	20.0297	19.5476	NaN	NaN	NaN
XP_394141.2;XP_026299679.1;XP_006557452.1;XP_006557451.1	NaN	NaN	NaN	20.8424	NaN	NaN	NaN	NaN	21.3525	NaN	20.5066	NaN	NaN	21.5609	NaN	21.205	NaN	NaN	20.2157	20.7605	21.0789	21.0642	21.7955	21.6453	21.0851	20.6533	21.3042	20.8741	20.8345	NaN	20.943	NaN	NaN	NaN	NaN	NaN	20.5888	NaN	21.1158	20.622	20.2636	20.2	21.0876	21.0366	NaN	21.4228	NaN	20.9282
XP_006557454.2;XP_392109.4;XP_016766321.2	23.0733	22.953	22.5628	22.6753	22.5176	22.9902	22.8632	22.8098	22.6523	22.8853	22.7844	22.7842	22.6478	23.4307	23.3109	23.2565	22.7465	22.9424	23.4628	22.9555	22.7371	22.8651	23.1503	22.9276	22.168	23.016	23.3449	22.9039	22.7378	22.9582	22.918	22.8984	23.0679	23.0252	23.1601	23.1879	22.9339	22.783	23.0469	22.8918	23.1327	22.747	23.4889	23.4415	23.0396	23.2199	23.1483	23.2138
XP_006557463.3;XP_016773161.1;XP_016773156.1;XP_026295856.1;XP_016773151.1	20.621	NaN	NaN	NaN	NaN	NaN	NaN	20.1468	20.5472	20.5221	20.851	NaN	NaN	20.3797	21.0979	20.3695	NaN	NaN	NaN	NaN	20.4874	20.4646	NaN	20.3753	20.4228	NaN	NaN	NaN	NaN	20.2767	NaN	NaN	20.2897	20.7972	NaN	NaN	NaN	NaN	NaN	NaN	20.5283	20.6013	20.5395	20.5922	NaN	20.3904	NaN	NaN
XP_006557469.1;XP_006557468.1;XP_006557467.1;XP_623952.2	20.3097	NaN	NaN	NaN	19.6525	19.6723	19.7465	19.386	19.3162	20.0826	19.6189	NaN	NaN	20.523	20.6123	20.4978	19.8105	19.0409	NaN	NaN	19.5823	20.2748	18.6399	18.487	18.7595	20.093	20.7588	19.8173	NaN	NaN	19.3411	NaN	19.2862	19.6222	20.6425	NaN	NaN	20.3768	18.5487	20.0144	19.6895	NaN	NaN	19.5087	19.2145	18.8853	19.4011	19.1157
XP_006557483.1	NaN	20.6877	NaN	NaN	21.1743	21.2403	20.8572	20.8957	20.7878	21.159	21.182	20.916	NaN	20.8616	21.0018	20.6127	21.2759	NaN	21.1188	20.6789	20.9616	20.8908	20.8778	20.7007	20.8328	20.8464	20.8519	20.8611	20.0455	20.82	21.019	20.4545	20.9297	20.9768	20.3498	21.1025	20.8076	NaN	NaN	21.3602	21.1873	20.7543	20.6238	21.0746	20.9183	20.8272	21.2763	21.0634
XP_006557516.1;XP_016770764.1;XP_006557515.1;XP_026299576.1	NaN	20.5089	NaN	20.9615	20.3719	NaN	NaN	NaN	19.6626	NaN	NaN	20.6849	NaN	20.6039	NaN	NaN	20.7961	20.2062	21.1462	NaN	20.4859	20.8956	NaN	20.3329	NaN	NaN	20.9863	20.5129	NaN	20.5435	20.5597	NaN	20.2731	NaN	NaN	NaN	NaN	NaN	NaN	NaN	20.7863	20.3732	20.5771	21.197	NaN	20.9285	20.8907	21.0558
XP_006557554.1	21.9629	22.8753	22.2858	22.8154	NaN	21.6289	22.931	22.8252	23.1168	23.2469	22.5685	22.85	22.7294	22.5229	23.1447	23.3088	23.0604	23.0369	23.0756	22.7881	23.5373	22.3869	21.7338	22.944	22.4029	NaN	22.8321	22.9533	22.2167	NaN	22.4608	22.3902	22.9726	NaN	22.5058	23.1487	22.9419	22.6712	23.0681	22.6711	23.0433	23.1271	22.34	21.3728	22.7738	22.898	22.6381	23.4635
XP_006557566.1	22.854	23.0544	NaN	22.3647	22.8137	22.7995	23.3169	22.8013	23.3182	23.0198	23.2641	23.0945	23.0839	22.8253	23.3357	23.0239	23.0785	23.0325	23.0054	23.1093	23.1757	22.96	23.0931	22.8518	23.1284	23.2374	22.9512	22.654	23.2459	23.2917	23.2917	23.3008	22.5839	23.4411	23.086	23.24	22.9949	22.7546	22.8887	23.3006	22.7554	23.0371	23.206	23.4082	22.9578	23.5041	21.3348	22.784
XP_016771798.1;XP_006557608.2;XP_006557606.1;XP_016771797.1;XP_016771796.1;XP_006557607.2;XP_006557605.1	19.5433	NaN	NaN	NaN	19.4861	20.33	NaN	20.0425	19.3907	NaN	NaN	19.0972	NaN	19.511	NaN	NaN	NaN	NaN	NaN	19.612	NaN	NaN	18.6738	19.3937	19.3496	NaN	NaN	NaN	NaN	NaN	19.1974	19.2329	NaN	19.1077	NaN	NaN	19.419	19.0296	NaN	NaN	NaN	19.4075	19.5695	19.5715	19.7189	19.7066	NaN	NaN
XP_006557648.1;XP_006557647.1;XP_006557646.1;XP_006557645.1	20.8849	20.7701	20.7363	20.5078	20.7481	21.3564	NaN	21.5756	20.3556	NaN	NaN	20.2917	21.3404	19.9124	20.7025	20.9122	20.4358	20.1112	21.1945	NaN	20.85	20.7254	20.23	20.1262	20.2558	20.2841	19.6032	20.6514	20.9644	20.8892	21.3868	NaN	20.3666	20.1311	20.0584	19.7399	20.1498	21.5216	20.1243	20.7221	21.0046	20.617	NaN	21.0903	NaN	21.4068	20.6547	20.8595
XP_006557704.1;XP_006557702.1;XP_006557701.1;XP_006557703.1;XP_006557700.1;XP_392682.3;XP_006557698.1;XP_006557697.1	22.556	20.8106	22.8262	NaN	21.1366	22.2347	22.5615	22.1058	21.7175	21.292	22.2703	22.6817	NaN	22.4176	NaN	22.076	22.2626	NaN	22.514	NaN	22.616	22.3445	22.328	22.5674	22.1358	22.0687	22.3556	22.6904	22.4138	21.921	22.1464	21.4345	22.4133	22.5581	NaN	NaN	22.4259	21.4699	21.5214	NaN	21.9878	22.1361	22.3629	22.0123	21.8137	21.4655	21.4847	21.266
XP_006557708.2	23.9522	23.7663	24.0383	26.0843	23.9493	23.7462	23.9096	24.2115	23.4922	23.2245	24.05	23.8742	23.5643	24.1316	22.9063	23.8354	23.5844	24.0816	22.5849	23.4296	24.2752	21.7687	24.0237	24.4866	24.1314	23.7781	24.6167	24.5763	23.8793	23.84	23.5567	23.4616	24.125	23.968	23.6238	24.2664	24.5118	24.0267	23.0229	23.8687	24.128	24.2107	23.9099	23.9965	23.9618	23.7244	23.3894	23.3619
XP_006557761.1	23.8713	23.6003	23.3156	23.0045	23.8043	23.7868	23.736	23.3703	23.6526	23.4353	23.8986	23.6807	23.1439	23.7555	23.3473	23.5145	23.6913	23.5997	23.6318	23.454	23.3065	23.5467	23.8306	23.7469	23.5036	23.4768	23.8251	23.4312	23.669	23.4665	23.686	23.399	23.7183	23.8896	23.7608	23.6934	23.661	23.8112	23.5813	23.7288	23.7636	23.6417	23.5116	23.2696	23.389	23.2158	22.6756	22.8468
XP_006557802.1	21.6058	21.9837	21.7175	NaN	21.9252	21.9729	21.7939	21.2831	21.6086	21.4796	20.8623	21.3537	NaN	21.3063	21.1961	21.9356	21.4438	NaN	21.0911	NaN	20.6787	20.8931	20.0713	21.5045	21.6214	21.2919	20.2291	20.7665	21.7021	NaN	21.7057	20.6953	21.7924	21.5991	20.9587	21.1986	20.7199	21.1754	22.0676	21.0082	22.1533	20.9599	NaN	NaN	NaN	NaN	22.4006	23.2666
XP_006557811.1	23.8022	23.7859	23.6058	23.7269	23.486	23.7683	23.585	23.4151	23.7689	23.7396	23.6907	23.7773	23.5763	23.8405	23.1666	23.6183	24.1598	23.977	23.8139	23.7708	23.7128	23.6391	23.8037	23.9249	23.4922	23.7795	23.8929	23.5543	23.6432	23.6583	23.5107	23.568	23.8052	23.4604	23.9835	23.7321	23.775	23.7033	23.947	23.7981	23.9331	23.7633	24.0186	23.7617	23.7076	23.5545	23.2235	23.4423
XP_006557874.1;XP_006557873.1;XP_006557872.1;XP_006557871.1;XP_006557870.1;XP_006557869.1	22.9666	22.843	22.8518	23.4404	23.0327	22.1192	22.9926	22.8576	23.1866	NaN	NaN	22.9617	NaN	23.0539	22.5566	22.7484	23.1002	23.2485	22.6149	23.0763	22.7706	22.9191	22.9148	22.9713	23.0824	22.8621	23.1321	23.1423	22.922	22.8147	22.8353	22.3823	23.0004	23.035	22.8716	23.4185	23.4354	22.8847	22.1275	23.2689	22.566	22.8952	22.9637	22.6109	22.9524	22.8517	22.2272	22.196
XP_006557879.1	23.6449	23.5248	23.27	23.6526	23.6425	23.7742	23.3127	23.4576	23.7744	23.6331	23.8167	23.5687	23.3099	23.6982	23.5763	23.7186	23.6172	23.6915	23.6577	23.4108	23.5371	23.5176	23.8815	23.8734	23.6436	23.6661	23.8054	23.597	23.5691	23.6638	23.7682	23.4225	23.6427	23.6416	23.6588	23.5909	23.7667	23.6738	23.8525	23.6164	23.8706	23.7351	24.0169	23.8359	23.5479	23.8547	24.3951	23.5429
XP_394113.3;XP_006557994.1	21.2835	21.5479	21.6899	NaN	21.7653	21.7862	21.347	21.7011	21.4247	21.231	NaN	21.3806	21.8842	21.9237	21.4636	21.794	21.6532	21.5797	21.501	21.2346	21.0823	21.4529	21.9172	21.5157	21.5323	21.5909	21.063	21.444	NaN	21.1785	21.7053	21.7758	21.797	21.5509	21.4723	21.1116	21.6508	21.789	21.8292	21.4291	21.9215	21.9072	22.3734	22.012	22.0728	22.3172	22.6042	23.1675
XP_395356.4;XP_006558107.2	21.9448	21.6257	21.6238	22.0456	21.7769	22.2018	21.9887	21.7203	21.7251	21.7265	21.1737	22.0633	NaN	21.7159	NaN	21.7372	22.119	NaN	21.4069	21.6231	21.7341	21.4581	NaN	22.1306	22.0003	21.4416	21.5045	21.6603	22.3487	21.8001	21.6528	21.585	21.8446	21.3057	21.9042	21.8578	21.972	22.0695	22.0347	21.847	21.9951	21.6774	21.6083	20.5639	19.467	NaN	19.8597	20.6123
XP_006558165.1	21.8075	21.6073	21.8736	21.6555	21.7743	22.0383	21.8161	21.3233	22.0248	21.7375	22.0938	21.5334	21.0206	21.8179	22.0201	21.8851	20.6772	21.5284	22.3371	21.9939	21.6548	21.6333	21.8051	21.6598	21.3105	21.55	22.1586	21.353	21.574	21.7712	21.8202	21.8387	22.112	21.8716	22.0904	21.5993	21.5843	21.2497	21.5124	21.7014	22.1607	21.7367	22.6397	22.1737	21.9023	22.0471	22.1638	21.6598
XP_006558287.1	21.8369	21.0874	20.3546	NaN	21.2251	21.4622	21.1355	20.6697	20.7768	21.5561	21.0868	20.6109	21.233	20.9977	21.8853	21.1974	NaN	20.909	21.338	21.2275	20.761	21.0013	20.5399	NaN	NaN	21.0389	NaN	20.4979	NaN	21.0634	21.2087	NaN	NaN	20.8036	21.5093	NaN	NaN	21.3781	20.2261	21.414	20.8983	NaN	21.1692	20.9388	NaN	21.0314	21.5387	21.3724
XP_006558384.1	22.5395	23.6235	22.71	24.0194	24.5139	22.5731	22.7791	23.4126	24.0966	22.883	23.487	23.9226	23.6932	22.3664	22.6832	22.5673	22.8929	23.2055	22.6939	23.0286	23.6975	22.7849	22.1533	22.3444	23.934	23.5181	21.9174	22.5635	23.9113	24.3515	23.6728	22.1229	22.6999	23.3853	NaN	21.713	21.3547	21.7903	22.54	22.9979	22.3087	23.3246	23.8489	24.8006	24.127	25.007	24.5968	25.0379
XP_006558423.1;XP_006558422.1;XP_006558425.1;XP_624411.2;XP_006558426.1	23.3446	23.7394	23.0208	24.1704	24.053	24.1909	24.3286	24.3846	22.4777	23.9439	23.8249	23.5548	24.0859	24.7233	24.2937	24.8136	24.1362	24.2127	24.6009	24.758	23.8356	24.4182	23.9995	23.5971	22.4868	24.2869	25.3536	24.1739	22.1837	24.1658	24.0553	24.4046	24.1249	23.0137	24.5409	23.4576	24.4107	24.6042	23.3815	24.8792	24.3233	23.9771	24.3514	24.3677	22.7616	24.121	24.2473	24.1297
XP_006558458.1;XP_016766652.1;XP_016766651.1;XP_016766650.1	26.1689	26.1342	26.0057	25.9025	26.293	26.0908	26.3868	26.0144	26.0218	26.3286	26.2353	26.1043	26.6303	25.7603	26.3392	26.0189	26.0864	26.1578	26.2815	26.1082	26.0411	26.0625	25.94	25.6641	26.0335	26.1453	25.6703	25.9537	26.424	26.1048	26.5815	26.2223	25.8785	26.1814	26.1943	26.0482	25.789	26.2071	25.8592	26.0637	26.0307	25.8249	25.9031	26.4217	26.3665	26.5037	26.5034	26.3122
XP_006558477.1;XP_624048.2;XP_006558476.1;XP_006558475.1	NaN	19.6153	NaN	21.3307	NaN	NaN	21.9567	NaN	22.0303	NaN	NaN	21.0123	NaN	21.6896	NaN	20.9177	22.1078	NaN	NaN	22.7349	22.6135	22.0753	21.1726	21.713	NaN	NaN	21.0906	20.8361	NaN	20.9053	NaN	NaN	21.4484	NaN	NaN	NaN	21.8261	NaN	21.3277	21.173	NaN	21.5194	22.2535	21.2765	21.8137	22.2753	22.0004	21.912
XP_397149.2;XP_006558480.1	20.582	NaN	19.4638	20.073	19.7274	20.5197	19.7145	20.3313	20.5815	20.5129	20.5088	20.1607	NaN	20.5549	20.3768	20.1806	20.5211	20.477	20.4119	20.377	20.6269	20.4206	20.6823	20.3365	20.195	20.7906	20.2985	20.4815	20.6847	20.5371	20.3781	19.6543	20.4412	20.1716	20.8788	20.8226	20.5688	NaN	NaN	20.5065	20.6754	20.8576	20.2807	21.2004	NaN	NaN	NaN	21.1685
XP_006558481.1	22.0225	21.9507	22.097	21.967	22.0685	22.3775	21.9896	21.9326	22.0787	NaN	22.4391	21.9805	22.2932	21.7312	22.406	21.8132	22.0966	21.8737	21.8516	22.0346	22.1939	21.989	21.7938	21.5478	21.8362	22.0788	NaN	21.97	22.128	21.9737	22.2827	21.8554	NaN	22.0216	NaN	21.919	21.6332	NaN	21.6531	21.99	21.8638	22.0748	21.7244	21.7625	21.3992	21.554	22.3923	21.6107
XP_006558506.1;XP_006558505.1	19.7918	NaN	NaN	20.1489	NaN	NaN	NaN	NaN	19.8337	19.3934	NaN	NaN	NaN	19.914	NaN	NaN	NaN	20.3862	NaN	NaN	20.0312	19.6448	20.4128	19.9128	19.809	19.6963	20.1487	19.8551	20.0551	19.7651	19.5032	19.859	19.6838	19.7225	19.9039	NaN	19.7392	NaN	20.2076	20.1241	19.9947	19.9048	19.2012	19.3473	18.5353	18.8822	18.9345	20.4146
XP_006558513.3	20.0305	NaN	NaN	20.4921	19.565	20.3454	NaN	20.0872	20.194	NaN	NaN	20.2619	NaN	20.1957	19.8878	19.9707	NaN	19.8778	20.2468	20.0543	19.836	19.7793	20.2162	19.9597	20.0785	20.3672	20.0693	NaN	20.1164	20.554	20.1154	20.0833	20.3627	NaN	19.7955	19.8765	19.7761	20.1252	20.0453	20.2991	NaN	20.0427	20.8061	20.3423	20.2635	20.3942	NaN	NaN
XP_623476.1;XP_006558539.1;XP_006558538.1;XP_006558537.1	21.098	20.9276	21.001	21.7018	21.2609	21.6348	21.1815	21.4128	21.1847	21.5543	21.576	21.1157	NaN	NaN	21.2087	21.5496	21.3746	20.9464	21.1708	21.025	21.2834	20.7201	20.8786	21.1304	21.0899	20.8097	20.9732	21.4572	21.1456	20.4818	21.4252	21.0693	21.4948	19.9962	NaN	20.7402	21.2191	21.7147	21.8257	21.7864	21.4278	21.0956	20.2728	20.7992	21.0536	21.856	21.3367	21.5551
XP_006558545.1	23.0642	22.5935	22.8806	22.6696	23.0955	23.0283	22.9213	22.8107	22.6591	NaN	22.8948	23.6646	23.2647	22.9691	23.2066	22.8496	22.7103	22.5823	22.9123	22.9068	22.9867	23.01	22.947	22.8444	22.8018	23.0513	22.6887	22.495	22.9507	23.0963	23.1219	23.085	22.8614	22.8068	22.99	22.7409	22.7123	23.1032	22.7786	22.6622	22.775	22.5635	22.5542	21.7074	22.476	22.6246	21.8781	22.2594
XP_006558546.1;XP_393902.1	NaN	NaN	NaN	NaN	NaN	NaN	NaN	20.1309	NaN	19.923	NaN	NaN	NaN	20.1739	19.8119	19.3037	NaN	NaN	19.835	19.5756	20.4419	19.5618	19.4927	20.6476	19.8277	NaN	20.1391	20.4862	NaN	NaN	NaN	NaN	NaN	NaN	NaN	NaN	20.7709	NaN	NaN	NaN	NaN	20.0311	19.9799	19.8554	19.4304	19.4296	NaN	NaN
XP_006558595.1;XP_624571.2	22.6059	22.5997	22.5502	22.7775	22.2831	22.7735	22.1541	22.4291	22.6779	22.7348	22.6956	22.3854	22.2664	22.676	22.4214	22.7035	22.9015	22.8168	22.7472	22.5005	22.3862	22.6849	22.6775	22.8755	22.8383	22.2633	22.7294	22.5288	22.5083	22.1354	22.3882	20.8757	22.5268	22.2948	22.6853	21.8621	22.7035	22.3963	22.7379	22.6036	22.6748	22.6019	22.7266	22.5478	22.1112	21.8696	21.9061	22.4299
XP_006558672.1	24.7187	24.7319	24.6611	24.3376	24.6355	24.5919	24.8232	24.6926	25.1934	24.462	24.7339	24.9872	24.5947	25.1134	25.2064	24.9913	24.6821	24.2543	24.9076	24.9019	24.8216	24.8698	25.5591	24.9366	24.9869	25.0369	24.9924	24.6608	25.1668	24.8171	24.8839	24.9986	24.9979	24.8943	24.96	25.1947	25.2909	25.0279	24.998	25.0238	24.7335	25.2217	25.0222	24.8317	25.013	24.6162	24.49	24.5311
XP_006558679.2	22.118	22.6945	22.1126	19.7322	21.7639	23.0583	22.4274	22.3936	22.2316	22.7762	22.7148	22.6583	22.1033	22.4125	22.8327	22.422	22.8778	22.4945	22.4633	22.2108	21.5294	22.2643	22.7155	22.2041	22.1306	22.5634	22.7466	22.0489	22.4053	22.4333	22.5327	22.4787	22.4747	22.6657	21.9286	22.2802	22.7901	22.3007	22.7509	22.5211	22.4935	22.7129	22.3095	22.2807	22.6285	22.3156	22.0563	22.3188
XP_006558692.1	NaN	20.8784	NaN	NaN	NaN	NaN	NaN	NaN	NaN	NaN	NaN	NaN	20.3857	20.8224	NaN	20.8411	20.8271	20.5586	20.2368	NaN	20.5479	20.711	20.8976	20.7545	20.4171	NaN	20.6905	20.6647	20.8881	20.7223	NaN	NaN	NaN	NaN	NaN	NaN	20.7457	NaN	20.8541	NaN	NaN	20.6628	20.8095	NaN	20.1146	20.5026	NaN	20.0636
XP_006558715.1;XP_625095.1	21.9442	21.2763	22.634	22.5303	22.2972	22.3367	22.2263	22.4549	21.7984	22.509	22.6431	21.9315	21.8047	22.1877	22.2771	22.0935	21.371	22.0874	22.2661	22.3491	22.4966	22.2577	22.279	22.1477	22.3007	22.4107	22.1087	22.495	22.3226	21.8918	22.4903	22.365	22.2459	22.1599	NaN	22.5192	22.5814	22.069	22.3418	21.9608	22.1736	22.2921	21.7209	21.4575	22.127	21.9289	21.6911	21.6371
XP_006558774.1;XP_395613.3	NaN	21.5501	20.9094	21.3947	21.5198	21.1597	21.1026	21.3416	NaN	21.1405	20.6874	21.3546	21.5041	21.0458	21.4466	21.1376	21.652	21.6871	21.4058	NaN	21.5368	21.1952	20.8529	21.0854	21.4923	21.6702	21.4197	21.5341	21.5205	21.4472	21.6814	21.7656	21.5253	21.1892	21.6341	21.3015	21.3034	21.2616	21.392	21.1936	21.5921	21.3556	20.8881	21.3922	21.1422	22.2444	22.3948	22.447
XP_006558813.1;XP_396117.2	23.0968	22.6342	22.3111	22.3995	22.8332	22.7683	22.3321	22.5007	22.7739	22.8792	22.7782	22.6796	22.1772	22.8207	23.1058	22.9391	22.809	22.4588	22.9887	22.8334	22.9548	22.9825	23.2465	23.0583	22.8621	23.1384	22.5115	22.5857	22.7893	22.812	23.0504	22.9564	22.5874	22.8884	22.9248	22.3718	22.5064	22.8953	22.778	22.7784	22.6701	22.4534	22.7928	22.6926	22.8229	22.4549	23.2631	22.9476
XP_006558862.1;XP_006558861.1	23.2159	22.9122	22.8494	22.2178	23.1446	23.1528	23.2855	22.8652	23.1738	23.1572	23.4325	23.024	23.1526	22.8751	23.2263	22.9642	22.6546	23.1404	23.3821	23.2156	23.1629	23.1633	23.0983	22.7584	23.0317	23.0509	22.9934	22.9628	23.1419	22.7247	23.3943	23.0491	22.7274	23.2751	22.8312	22.844	23.156	23.2541	22.8793	23.1461	23.014	22.8387	22.9022	23.1699	23.1419	23.2697	23.3574	22.6525
XP_396692.3;XP_016768544.1;XP_016768543.1;XP_016768542.1;XP_006558879.1	21.6818	21.5974	21.3248	21.4627	21.6953	21.594	21.4871	21.8642	21.6239	21.7789	21.6211	21.9025	21.5623	21.6737	21.5748	21.4318	21.6965	21.6372	NaN	NaN	21.5551	21.6738	21.8881	21.4491	21.8902	21.0469	21.2762	21.5924	21.8287	21.6827	21.6005	21.7634	21.3458	21.707	21.7969	21.2366	21.6318	21.7603	21.9907	21.4581	21.7722	21.5333	20.8318	20.7133	21.4272	20.8951	21.2301	21.1186
XP_393632.2;XP_006558903.1;XP_006558902.1	25.2243	24.7405	24.1811	23.9482	24.1201	24.5772	24.4654	24.8727	24.6037	24.1742	24.3455	22.8107	24.2389	23.952	25.1383	23.7654	24.2033	23.7857	24.3272	24.2355	25.0715	25.4649	23.5318	23.8859	24.2329	24.4212	23.8568	25.5104	23.6782	24.5103	25.0916	25.1855	24.1084	23.1102	22.9371	25.6692	24.3469	25.1348	22.9657	24.2847	24.7551	22.632	22.0465	23.8152	23.9314	24.8521	24.6503	23.557
XP_026297930.1;XP_016769215.1;XP_006558913.1;XP_006558914.1	20.5302	21.1707	21.4006	NaN	20.611	NaN	21.2148	NaN	20.459	21.5082	NaN	21.4686	21.1162	NaN	21.2154	21.2013	NaN	21.698	21.3862	NaN	21.1011	21.1092	21.4269	21.0782	20.9703	NaN	21.2792	21.1022	21.3233	21.2757	NaN	NaN	21.3236	NaN	20.9078	21.1028	NaN	NaN	21.1544	21.2354	21.1779	21.1241	21.548	21.5088	21.3887	22.5667	21.2027	21.9307
XP_006558924.1;XP_016769249.1;XP_006558922.1	21.2795	20.9615	NaN	20.0717	21.0476	20.5398	21.2851	21.0658	20.3221	21.2038	22.0116	20.9453	21.1762	21.0574	21.2565	21.2733	21.2357	20.8922	21.1292	21.173	20.6084	20.9909	20.7999	21.1843	21.165	21.1664	NaN	21.0307	21.0653	21.2524	21.62	NaN	20.8359	NaN	21.4444	21.2614	21.1534	21.2119	21.0607	21.3405	21.342	20.7023	20.6906	NaN	21.3017	21.2597	20.7309	21.1255
XP_006558931.1	21.9853	21.6116	21.5166	21.8955	22.0738	22.0279	21.6884	22.1455	21.9889	22.1252	22.4794	21.7467	22.1116	21.7362	22.0388	21.8438	21.9314	21.9203	22.2068	22.1561	22.0566	21.9778	21.8679	21.8144	22.264	22.1354	21.6893	21.7521	21.9546	21.9826	22.3223	22.29	21.8422	22.1088	22.1354	22.1399	21.89	22.0593	21.7076	21.9812	21.8735	21.7857	21.9693	22.223	21.2737	22.3447	22.2232	22.2115
XP_006559006.1	23.4325	23.2691	23.6259	23.6943	23.4897	23.8454	23.4579	23.303	22.0889	23.5136	NaN	23.1299	23.1847	23.8658	23.5086	23.7868	23.8241	22.6637	21.4594	22.7772	23.3996	23.405	23.8113	23.4711	24.072	23.8526	21.2097	23.4669	23.2201	23.6051	22.5106	23.0885	23.7732	22.3234	23.5859	23.1933	23.0683	23.8778	23.6935	23.5616	24.1216	23.5591	22.9248	21.4593	23.3378	22.2302	21.5768	22.7542
XP_006559030.1;XP_006559025.1;XP_006559028.1;XP_006559026.1;XP_006559024.1;XP_392864.4;XP_006559023.1	21.9715	22.2892	20.9397	21.4905	22.1572	22.134	22.397	21.9611	21.916	22.0968	21.8742	21.5341	21.8901	21.7126	21.589	22.2733	21.1596	21.3514	22.2727	22.0746	22.2108	22.3037	21.8454	21.9713	22.2146	22.1449	21.3502	21.7905	22.2645	22.3248	22.3392	21.7867	21.4453	21.7254	20.9301	21.7196	21.3952	21.9519	21.1269	21.746	21.9973	21.3217	21.753	22.3544	21.4148	22.4805	22.4141	22.1241
XP_016770703.1;XP_006559058.1;XP_006559057.1;XP_006559056.1	21.9647	21.07	20.9733	NaN	NaN	21.5223	NaN	21.2306	21.4145	21.7355	21.5608	21.0546	NaN	21.4625	21.5931	21.8148	21.1683	21.2128	22.0668	21.8338	21.1085	21.7476	21.511	21.9167	20.5352	21.5289	21.6124	21.3871	21.3859	22.3446	21.349	21.67	21.2824	21.3278	22.7751	21.2697	21.395	NaN	21.2787	21.3354	21.9181	21.3931	21.741	20.9439	20.5665	21.1037	20.8456	20.1936
XP_006559119.1	22.9683	23.1215	22.744	22.9787	22.2375	22.99	22.6053	22.2235	23.0224	22.704	22.7889	22.893	22.8411	22.7033	22.6069	23.0896	23.0911	23.0702	23.0174	22.8607	22.4909	22.4695	22.9229	22.8547	22.801	22.5753	23.0003	22.8002	22.759	22.8476	22.5201	22.7624	22.6158	22.6741	22.7909	22.6279	23.0342	22.6198	22.9309	22.696	22.6039	22.784	22.6962	22.5532	22.492	22.299	22.0196	21.7706
XP_026299297.1;XP_026299296.1;XP_395933.4;XP_026299295.1;XP_006559128.1;XP_006559127.1	20.9822	20.8611	21.7541	21.6355	21.2632	19.6837	20.8264	22.0767	21.1038	NaN	20.3366	21.9551	NaN	22.1905	NaN	21.2053	NaN	NaN	20.0439	21.4171	22.0576	22.1927	21.3821	22.0284	21.9464	18.4612	22.5045	21.822	21.3682	21.593	20.7988	19.9475	21.9179	20.9824	NaN	22.0203	22.4339	NaN	20.5903	22.0154	21.4238	22.3457	21.8252	20.5714	21.3174	21.0536	20.7298	21.7695
XP_006559199.1	23.7559	23.8181	23.9383	23.8638	24.2731	23.9723	23.9851	24.0101	24.0113	24.0229	23.8312	24.0152	24.0577	23.7569	23.7773	23.9891	23.8067	24.1604	24.0124	23.3576	23.7716	23.6503	23.8489	23.7213	24.0975	24.0415	23.6836	23.5793	24.0334	24.0496	24.065	23.3526	23.9009	23.9547	23.4316	23.4033	23.8865	23.7546	23.5295	23.716	23.9998	24.0052	24.1521	24.2758	24.4633	24.4553	24.5952	24.1843
XP_006559219.1;XP_392925.3	22.043	20.9792	21.4228	21.4695	21.6115	21.8419	21.1996	21.6311	20.0639	22.0593	20.8979	19.9872	NaN	22.2984	20.1377	22.1136	22.1631	21.7978	22.658	22.3708	21.8347	22.2333	21.2784	19.8097	20.1039	22.1429	22.4802	22.419	NaN	21.5104	21.9638	22.0057	20.9026	20.236	22.3929	21.7971	21.0973	20.3431	21.1667	22.0738	21.9316	21.0753	22.5938	22.405	21.7229	21.7674	21.9951	22.6285
XP_006559246.1;NP_001011603.1	26.3637	26.4186	26.515	26.3283	26.8663	26.5713	26.746	26.7184	26.5277	26.4886	26.7538	26.6527	27.0521	26.3312	26.6671	26.4011	26.4673	26.5276	26.5608	26.3801	26.7572	26.5214	26.4229	26.3396	26.5571	26.6782	26.2074	26.5144	26.6384	26.8762	26.8151	26.4215	26.4292	26.5935	26.3717	26.5953	26.3851	26.4043	26.4615	26.4952	26.3888	26.4665	26.5372	26.6403	26.7624	26.8159	26.324	26.6791
XP_006559251.1	25.0587	24.8515	24.2119	24.5595	24.4977	24.8759	24.5614	24.4986	24.7659	24.9719	24.9168	24.678	24.5969	24.8388	24.8827	24.8525	25.129	24.8211	24.9317	24.7827	24.5558	24.6627	24.9775	24.893	24.4935	24.7657	24.6449	24.2669	24.9089	24.7321	24.8015	24.8018	24.8253	24.6148	24.6824	24.6849	24.7318	24.7634	25.0425	24.5661	25.1538	24.8168	24.8292	25.079	24.5893	24.2651	24.0138	24.4107
XP_026301224.1;XP_026301223.1;XP_006559268.1	NaN	21.3306	21.4886	21.5609	21.1602	21.3345	21.571	21.5712	21.6278	20.9687	21.698	21.7426	NaN	21.3187	20.6465	21.2266	21.7058	NaN	21.4598	21.6284	21.4079	20.9902	21.1007	21.6608	20.9813	21.204	21.5564	21.1689	21.3112	21.2675	21.6471	NaN	22.1905	21.8855	NaN	21.9881	21.8532	21.1388	21.7005	21.3277	21.6128	21.7438	NaN	NaN	21.6581	21.5177	21.1496	21.4219
XP_006559295.1;XP_006559297.1;XP_026300107.1;XP_026300106.1;XP_016770912.1;XP_006559294.1;XP_006559296.1	21.5859	21.4075	21.8083	21.7946	NaN	21.4712	21.8871	21.9737	21.733	21.5584	21.2131	21.6328	21.107	22.1164	22.0234	21.8509	21.1182	20.5504	21.9951	NaN	22.4362	21.7892	22.0123	21.9727	21.7332	21.776	21.9481	21.5726	21.7033	22.1987	21.7901	21.7928	21.8932	22.1893	21.9136	22.3257	21.7735	22.3203	21.9117	21.893	21.6244	21.6375	22.7484	21.9163	23.6044	NaN	20.9401	21.5242
XP_006559321.1;XP_395280.4	24.1149	24.3059	24.0879	24.497	24.2368	24.5295	23.9103	24.0063	24.3674	24.1688	24.2175	24.2034	24.3462	23.9471	24.4309	24.2637	24.2571	24.3795	24.0579	24.2266	24.2908	24.149	24.2713	24.0086	24.1033	24.3996	23.8578	24.3346	24.2303	24.1514	24.2842	24.2108	24.1055	24.0816	24.332	23.9926	24.2098	24.1975	24.4397	24.2458	24.5031	24.1391	23.9498	23.8316	23.8377	24.1683	24.6296	24.161
XP_016771285.1;XP_006559391.1;XP_006559390.1	25.4505	25.4043	25.3125	25.6012	25.3226	25.5153	25.1664	25.4064	25.6483	25.3658	25.538	25.5791	25.5514	25.6047	25.206	25.5492	25.745	25.5097	25.3464	25.0561	25.4291	25.3631	25.7213	25.6146	25.4484	25.4122	25.4463	25.2474	25.5775	25.385	25.4071	25.401	25.5824	25.6163	25.5073	25.17	25.5453	25.403	25.7022	25.4102	25.6375	25.5776	25.3925	25.1402	25.1988	25.3393	25.1224	25.6547
XP_006559437.1;XP_006559436.1	22.2833	22.1034	22.3793	22.0405	22.1599	22.1538	22.0222	21.8788	22.303	22.6226	22.1858	22.232	22.4546	22.2645	22.5645	22.4979	22.8728	22.5674	22.3225	22.2199	22.091	22.123	22.3695	22.2428	22.0598	22.4407	22.2329	22.1176	22.0717	21.908	22.1488	22.2766	21.9634	22.1537	22.3189	22.0811	22.2505	22.6288	22.4297	22.3168	22.0987	21.9668	22.4836	22.2008	22.0666	21.9797	21.6422	21.6749
XP_026301499.1;XP_016772475.1;XP_006559439.1	20.8062	20.0342	NaN	NaN	NaN	21.0456	NaN	20.7176	20.5912	NaN	NaN	20.4889	NaN	NaN	NaN	20.542	NaN	NaN	20.4137	20.5096	NaN	NaN	NaN	NaN	20.5592	NaN	20.1661	NaN	NaN	18.6917	19.0527	NaN	20.6662	NaN	NaN	NaN	20.5925	NaN	20.5307	20.4549	20.6445	20.4147	20.1999	19.9388	19.9349	NaN	NaN	19.7454
XP_026301500.1;XP_006559446.1	20.2852	NaN	NaN	NaN	20.0348	NaN	20.4168	NaN	NaN	NaN	NaN	NaN	NaN	19.9459	NaN	20.2782	NaN	NaN	19.9692	NaN	20.9475	19.2856	20.0471	20.4069	20.3252	NaN	20.198	NaN	20.1425	NaN	20.3331	NaN	NaN	20.2445	20.2892	NaN	21.0035	NaN	NaN	NaN	20.3635	20.2403	19.8075	NaN	NaN	NaN	19.984	NaN
XP_006559464.1;XP_016772476.1	20.5348	NaN	21.2549	NaN	NaN	20.3096	21.4652	20.6095	21.325	NaN	21.0971	21.2843	NaN	20.6414	NaN	20.9481	NaN	21.8775	21.0145	NaN	20.592	20.6204	21.3027	21.0906	21.0517	21.0655	20.9689	20.8689	NaN	21.0737	21.0688	21.2071	21.1765	21.3923	21.2716	20.7661	21.2048	NaN	21.3391	20.925	20.9565	21.1185	21.3025	21.3487	21.0517	20.6876	21.3334	20.6452
XP_624696.1;XP_006559465.1	23.0091	23.0902	22.8403	23.9175	23.787	22.4962	23.2025	23.4788	23.57	22.807	22.5564	23.402	22.2486	24.3219	23.056	22.2942	22.2156	22.1806	23.2804	23.1505	23.5141	23.4135	23.2939	24.1193	20.4258	23.2804	23.2278	23.7525	23.6611	23.5836	22.6781	23.1639	23.6465	23.4525	22.9258	24.5596	23.9968	23.5512	23.7363	24.294	23.0011	23.9381	23.5082	22.7552	23.8374	NaN	24.2407	NaN
XP_006559494.1	23.1784	23.2724	22.9224	22.8848	23.3286	23.2416	22.9126	22.9181	22.853	23.0478	22.8783	22.3313	22.743	22.8932	23.2938	23.1201	23.025	22.6603	23.1592	23.0821	23.1603	23.2548	22.5529	22.7469	22.3656	23.1282	22.8562	23.257	22.9035	23.1187	23.3479	22.4578	22.776	22.2496	22.9104	23.1131	22.6872	23.0788	22.8712	22.8757	23.3367	22.9145	23.4752	23.886	23.348	23.5141	24.0647	23.6353
XP_006559507.1;XP_006559506.1	23.3729	23.5972	23.2805	23.5852	23.1523	22.9678	23.1394	23.4559	23.6399	23.2373	22.3191	24.0194	23.3542	23.5676	23.511	23.6262	23.5235	23.3543	23.1251	23.7345	23.2056	23.5543	23.8477	23.4336	23.3253	23.5005	23.3594	23.3856	23.6407	23.5862	23.4289	22.9904	23.6056	23.4246	23.1365	23.4939	23.6761	23.5189	23.3561	23.4531	23.0693	23.7932	23.2161	22.7773	23.0471	22.656	22.8294	23.1058
XP_006559569.1	25.6986	25.6816	25.7813	25.5645	25.7071	25.8536	25.7973	25.3605	25.718	26.0779	25.796	25.4331	25.4733	25.4196	25.8617	25.7279	25.7141	25.8143	25.7981	25.7659	25.4499	25.3354	25.5147	25.5872	25.546	25.8071	25.4219	25.4736	25.5967	25.7301	25.5246	25.6831	25.6181	25.5463	25.7899	25.424	25.5858	25.7591	25.8771	25.6075	25.8022	25.5894	26.0924	25.793	26.0084	25.9369	26.4091	25.828
XP_395441.2;XP_026298357.1;XP_006559582.1;XP_006559581.1;XP_006559580.1;XP_006559579.1	23.5055	23.7692	23.0573	NaN	22.4957	23.9414	23.7955	22.9212	23.1911	23.8389	NaN	23.3281	23.847	23.5498	23.6512	23.6203	NaN	NaN	23.4259	23.2448	23.2656	23.2116	23.4669	22.8354	23.0286	23.4246	23.7695	23.004	22.9933	23.0739	23.3386	23.6157	23.3492	23.0276	23.7698	NaN	NaN	23.604	23.4638	23.0514	23.4661	23.0279	NaN	23.1037	NaN	23.3537	23.8251	NaN
XP_006559599.1;XP_006559598.1	22.7911	22.4221	22.2031	22.0136	22.1933	22.1255	21.7405	21.5061	21.8801	21.6512	21.9835	22.5097	21.7936	22.8819	22.2209	22.2943	22.5187	22.605	22.0798	22.1268	22.3043	22.6656	22.939	23.0193	22.2554	22.4201	22.7241	21.9659	21.8311	22.4861	21.4955	21.1856	22.932	22.3463	22.2441	22.3428	22.6635	22.1461	22.1476	22.1217	22.1821	22.6152	22.311	21.6065	21.0915	21.3986	22.5064	22.1697
XP_006559627.1	NaN	NaN	NaN	20.1952	NaN	NaN	NaN	NaN	20.413	NaN	NaN	20.6818	NaN	20.0152	NaN	19.9753	NaN	NaN	NaN	NaN	20.3354	19.9251	20.3951	20.4518	20.0587	20.2467	NaN	20.0559	20.4411	20.1723	20.3917	NaN	20.3518	20.2075	19.9008	19.8216	20.3581	NaN	20.5204	19.0642	20.3378	20.427	NaN	NaN	18.0723	18.5629	18.6599	NaN
XP_006559671.1	20.9056	20.9723	NaN	20.9619	NaN	NaN	NaN	20.0528	NaN	NaN	NaN	NaN	20.7555	21.13	21.3834	20.7439	21.1407	20.9891	21.1386	21.3835	20.6449	21.0154	20.2827	21.0463	20.9384	20.8947	20.9783	21.0065	20.0094	20.9567	21.1941	21.0274	21.1743	NaN	NaN	21.0242	21.0621	NaN	20.9597	20.3982	20.5508	21.0717	21.9979	21.0319	NaN	NaN	21.3556	21.4462
XP_006559710.1	20.8826	NaN	21.0858	20.9528	21.2295	21.2943	21.0726	21.2184	21.3498	NaN	NaN	20.6839	NaN	20.9628	20.5684	20.9362	20.7557	20.8963	21.0911	20.9279	21.0839	20.3848	21.0971	21.1999	21.6056	NaN	20.9175	19.7983	21.0163	21.1552	20.9139	20.1071	21.2781	21.0371	20.5707	20.6871	21.1939	20.0076	21.3266	20.8863	21.3316	21.3818	21.903	21.8778	NaN	22.3012	22.8935	23.0357
XP_006559720.1;XP_006559719.1;XP_026298059.1	22.7634	22.9661	22.6328	22.9808	22.7098	22.9226	21.8978	22.843	22.8294	22.7763	22.5867	23.0987	22.1109	23.3531	22.3633	23.1172	23.118	23.2486	23.0613	22.7292	22.699	22.7821	23.359	23.1334	22.9962	22.9296	23.1883	22.8064	23.077	22.483	23.0465	21.5842	22.9403	22.4635	22.0649	22.7573	23.0799	22.4186	23.0512	22.7601	22.8108	23.0647	23.1145	22.7897	22.9266	22.9394	22.8188	22.5872
XP_006559738.2	20.7681	20.7451	20.5273	NaN	20.4996	20.5791	20.387	19.9644	20.6309	NaN	21.068	20.6027	20.8084	20.8731	NaN	20.7593	21.1299	21.101	21.1159	20.5361	20.264	20.494	20.8964	20.8846	20.2741	20.6957	20.8454	20.5855	20.2161	20.8752	20.2167	20.7876	20.8959	20.4967	20.699	20.7651	20.7654	20.105	21.0974	21.0417	20.923	20.9306	21.4858	21.4079	21.3355	20.6298	20.8951	21.3284
XP_006559884.1	25.8902	25.4241	25.3826	25.4951	25.8114	25.7596	25.4677	25.2883	25.6994	24.2225	25.8912	25.3889	25.2918	25.7382	26.0329	25.6406	25.8922	25.7767	25.6587	25.7581	25.4035	25.6431	25.901	25.4323	25.6811	25.7986	25.5288	25.4864	25.6189	25.6327	25.7294	25.9076	25.7179	25.814	26.1213	25.7234	25.5989	25.7958	25.8407	25.711	25.9865	25.7016	25.3424	25.3531	25.5385	25.4184	25.4768	25.3244
XP_006559894.1;XP_392477.4;XP_006559895.1;XP_026297463.1;XP_016768484.1;XP_006559896.1	21.3946	21.0833	21.2412	21.4196	21.3869	21.3253	21.2131	21.2099	21.2082	21.1402	20.9132	21.3389	NaN	21.0631	20.8154	21.1831	21.6258	21.4001	20.9782	20.7218	21.3404	21.3085	21.2735	21.2238	20.7995	NaN	21.1683	21.2746	20.8764	20.8881	21.1131	21.0254	21.4412	NaN	21.2839	NaN	21.5509	21.3606	21.2923	21.2118	21.4484	21.271	21.3376	21.2037	NaN	20.8771	21.3364	NaN
XP_006559901.1;XP_001119959.2	23.7531	23.3503	23.4048	21.0845	23.1722	23.4841	23.2949	22.6769	23.3637	23.6219	23.4764	23.3422	23.7068	23.3008	23.155	23.639	24.0413	23.68	23.5297	23.3343	23.4257	23.4112	23.4958	23.7804	23.4394	23.6242	23.27	23.5179	23.7183	23.4594	23.2115	23.3988	23.4143	22.9857	23.895	23.5608	23.0268	23.7104	23.5893	23.9025	23.8775	23.2711	23.4224	23.3947	23.2852	23.4315	23.164	23.2269
XP_006559914.2	21.914	21.3089	20.4664	21.8993	21.0347	21.7133	20.9439	20.9748	NaN	21.6952	NaN	NaN	NaN	21.7247	21.638	21.5242	NaN	NaN	21.9802	21.7533	20.8712	21.4672	NaN	20.6666	20.5763	21.2645	20.9548	21.4585	NaN	20.8117	20.9078	21.4204	NaN	NaN	21.3887	21.6923	19.1348	20.8843	NaN	20.8479	20.982	NaN	NaN	NaN	19.6909	NaN	20.5758	20.6665
XP_006560008.2;XP_026301464.1;XP_026301462.1;XP_026301463.1	23.5636	23.6613	23.5568	23.2162	23.6933	23.6532	23.708	23.4586	23.6877	23.4411	23.7999	23.7342	23.8553	23.2763	23.0877	23.2978	23.5943	23.6461	23.4772	23.2744	23.3861	23.2501	23.4493	23.1657	23.4944	23.4303	23.4585	23.396	23.7166	23.6755	23.8807	23.5271	23.5394	23.6802	22.9626	23.5191	23.5032	23.6651	23.5626	23.5229	23.6306	23.5306	23.6488	23.806	23.897	24.1873	24.4522	23.9588
XP_006560041.1;XP_006560040.1;XP_392094.3;XP_006560043.1;XP_006560039.1;XP_006560038.1;XP_006560042.1	23.9216	23.8044	23.9043	23.8049	23.8013	23.564	23.6688	23.9781	23.9101	23.7079	23.68	23.7241	23.7254	23.9156	23.603	23.8067	23.9873	23.8373	23.7001	23.5674	23.8129	23.6712	23.9335	23.8519	23.9672	23.5237	23.9495	23.8667	23.7936	23.8185	23.8254	22.7834	24.0017	23.6673	22.6071	23.836	23.9927	23.5571	23.8846	23.8236	23.9099	23.9648	23.9763	23.804	24.1565	24.0206	23.3108	23.5959
XP_006560064.1	22.6973	22.7769	22.9065	23.0968	22.1912	23.0686	23.0336	22.6291	23.1263	23.111	23.4033	22.9754	22.4607	22.9657	22.6577	22.8428	23.0168	22.9661	23.0861	22.9091	22.7147	22.873	23.2001	23.0177	22.724	22.6523	23.2038	22.7099	22.8735	22.5662	22.633	22.9001	22.9127	22.97	23.0879	23.2024	23.1105	22.4995	23.1906	22.8939	23.0354	22.8742	23.1648	22.9965	22.8016	23.4785	23.8286	22.565
XP_623977.2;XP_026300817.1;XP_026300816.1;XP_026300815.1;XP_006560074.1;XP_006560073.1	25.3735	25.2844	25.2259	25.436	25.0962	25.3472	25.1719	25.0753	25.276	25.2384	25.4262	25.5117	25.1818	25.3687	25.4549	25.451	25.4064	25.5253	25.5935	25.3803	24.9911	25.1656	25.5391	25.1558	24.8776	25.1441	25.501	25.0013	24.9878	25.3041	25.2321	25.1276	25.1367	25.0637	25.5673	25.4647	25.0154	25.3493	25.2683	25.1132	25.4286	24.9684	26.405	25.9123	25.2773	26.0745	26.0105	26.3673
XP_006560146.1	24.5529	25.3471	25.1988	25.2661	26.3631	24.9275	25.2554	25.5088	25.8506	25.2651	26.043	25.8083	26.0819	24.1643	25.0774	24.574	25.0449	25.3048	24.8672	24.906	25.7075	24.6145	24.4092	24.2273	25.5789	25.3842	24.2908	24.549	25.7438	25.7664	25.5811	24.6476	24.9655	25.6733	24.6098	24.2767	24.4685	24.6583	24.8025	24.9291	24.5729	25.2226	25.2336	26.1527	26.4258	26.4738	25.7228	25.7537
XP_006560170.1;XP_397047.2	22.9476	22.7455	22.1719	22.1685	22.8164	23.0256	22.6174	22.7862	23.0222	22.9433	NaN	22.8223	22.3856	22.5167	23.1599	22.7688	22.5967	22.7574	22.7975	22.595	20.8587	22.3283	22.3443	22.6462	22.4468	23.0392	22.4198	22.1923	22.7958	23.0152	23.0496	22.9328	22.8111	NaN	22.9932	22.759	22.4262	23.0642	22.3546	23.1436	22.7667	22.6513	23.1005	23.0656	23.2484	22.7808	23.418	23.1158
XP_006560173.1;XP_393502.3	25.5495	24.9773	25.2834	23.9076	23.9696	25.589	24.8135	24.3828	24.1444	25.3117	24.2018	24.0992	25.3428	25.591	24.9769	25.8957	24.8751	24.4409	25.9924	25.171	24.3864	25.2631	24.5736	24.219	22.7117	25.03	25.7345	25.4989	24.0723	24.6593	24.8853	25.2493	24.5151	23.7542	25.157	24.7921	23.9842	24.791	24.6205	25.0312	25.3778	24.0279	26.7124	26.299	24.5595	25.6781	25.5759	25.8388
XP_006560184.1;XP_006560183.1;XP_016769821.1;XP_006560182.1;XP_016769820.1;XP_006560181.1;XP_016769822.1	22.1838	21.8226	22.0183	21.3579	21.9511	22.5757	21.3895	22.4561	21.9681	21.9928	22.165	21.2576	22.9212	21.8609	22.3556	22.7067	21.4043	22.0969	22.4377	21.2973	22.4047	22.3842	22.0623	22.0726	21.4245	22.2354	22.0911	22.3409	22.6035	21.9001	22.7856	21.9815	22.1861	21.8389	21.3978	21.7503	21.9705	NaN	21.5114	21.8573	22.1507	21.998	22.3106	22.1716	22.2775	21.6786	21.9956	22.105
XP_026297731.1;XP_006560194.2;XP_026297730.1;XP_006560193.2	20.1658	19.6686	19.9737	NaN	19.722	20.0077	19.9631	19.9876	19.772	NaN	20.821	19.9425	NaN	20.4449	20.2433	20.3787	20.9484	20.9584	20.5656	19.9797	19.2582	19.993	20.6249	19.8916	20.0026	20.2574	20.2561	19.5948	20.3085	20.0294	20.5323	NaN	19.9171	20.1739	NaN	19.693	19.3126	NaN	20.4316	19.8013	20.9068	19.9234	19.3699	NaN	NaN	NaN	NaN	NaN
XP_006560252.1;XP_391994.1	25.2868	25.2634	25.4666	25.4934	25.779	25.5361	25.6229	25.759	25.513	25.4744	25.5308	25.3816	25.6959	25.1585	25.5539	25.3584	25.2856	25.3725	25.3544	25.3891	25.5129	25.2666	25.2869	25	25.4502	25.6248	24.9879	25.2563	25.442	25.5544	25.5448	25.3881	25.3393	25.3998	25.2846	25.3613	25.3616	25.283	25.387	25.2302	25.3779	25.3799	25.5296	25.7583	25.8378	25.5252	25.1972	25.3711
XP_006560260.1;XP_393963.3	23.2063	23.6545	23.2438	23.2174	23.3264	23.4067	22.982	23.458	23.1927	22.9086	23.2085	23.1303	23.5384	23.5394	23.6488	23.2558	23.3561	22.9489	23.0825	23.5708	23.3999	23.1808	23.4284	23.2268	23.3844	23.3648	23.0014	23.318	23.2555	23.4981	23.3503	23.389	23.4453	23.0275	23.0889	22.8908	23.4232	23.2784	23.2901	22.8593	23.483	23.4218	23.0619	23.0471	23.8778	23.0737	22.9787	21.8685
XP_006560291.2	25.5315	25.7612	25.4786	25.8875	25.252	25.53	25.1745	25.1803	25.6744	25.3669	25.3659	25.704	25.6677	25.5339	25.4327	25.4915	25.6697	25.9088	25.5106	25.4115	25.1916	25.2976	25.6815	25.6207	25.2967	25.4351	25.6498	25.424	25.4594	25.5054	25.1722	25.0671	25.5895	25.3432	25.5244	25.5772	25.7002	25.448	25.4121	25.5824	25.5232	25.7258	25.5962	25.5148	25.4212	25.3398	25.0884	25.159
XP_006560434.2;XP_006560433.2;XP_006560432.2;XP_006560431.2;XP_006560429.2;XP_016771269.2;XP_006560428.2;XP_006560427.2;XP_016771268.2;XP_391976.5;XP_006560425.2;XP_006560424.2;XP_006560423.2;XP_006560435.2;XP_016771271.2;XP_016771270.2	21.0904	20.5064	20.9091	20.0663	NaN	NaN	19.9422	21.3628	20.0859	21.0469	NaN	20.6105	NaN	20.2548	20.8731	20.4269	NaN	NaN	20.6957	20.5287	NaN	20.0605	NaN	NaN	NaN	NaN	NaN	20.3737	20.8251	19.6247	20.6808	20.5624	NaN	NaN	NaN	NaN	20.2713	20.5558	NaN	20.6095	20.0422	20.0564	19.7161	20.035	19.7738	19.9167	19.932	19.7452
XP_026300634.1;XP_006560452.1	24.2437	23.9927	24.189	24.4509	24.0638	24.0464	24.0671	23.9977	24.151	23.9692	24.2973	24.2728	23.9104	24.429	24.1476	24.109	24.5647	24.3544	24.3662	24.2552	23.965	24.1751	24.5854	24.34	24.2187	24.3652	24.3644	24.1139	24.1721	24.209	24.1018	23.9245	24.3344	24.384	24.2075	24.3301	24.2913	24.3793	24.3237	24.392	24.2617	24.3824	24.1555	23.8192	23.6069	23.5092	23.7998	23.5498
XP_006560460.1;XP_393524.3	21.1205	21.6988	20.5317	20.7964	21.0958	21.2194	20.1772	20.4561	20.9266	21.3524	21.3858	21.0169	21.4454	20.8605	21.2985	21.1695	21.8026	21.3166	21.1001	20.8714	20.9835	20.7668	21.2591	20.6463	21.2946	21.0147	21.2405	20.3627	21.5024	21.1353	21.1338	20.8734	20.9539	21.0538	20.5796	20.9746	21.164	21.1677	21.1836	19.8913	21.313	21.1304	21.2479	21.4545	21.0929	20.7026	20.1	21.6091
XP_623685.1;XP_006560473.1	23.2155	23.3294	23.3872	22.5036	22.8855	22.7645	23.389	23.4444	23.0898	23.9105	22.7301	22.2854	23.2855	22.4086	23.743	22.8357	22.5253	22.0645	23.4239	23.6381	23.5104	23.6287	22.287	22.423	23.0731	23.1925	21.7464	23.4804	23.2148	22.611	23.9714	23.9597	22.2492	23.2028	23.2412	22.2371	22.5925	23.7228	22.4345	23.2721	22.8981	22.4109	22.0817	23.2022	23.1428	22.9594	23.5053	22.869
XP_016771402.1;XP_006560480.1;XP_006560479.1;XP_006560478.1	23.1051	23.2325	23.2751	22.9825	22.9785	23.3911	22.8659	22.7546	22.6862	23.0483	NaN	23.0344	22.7434	22.8321	22.9703	22.9972	22.8107	NaN	23.2674	22.7477	23.1523	22.209	22.1901	23.5475	22.6844	22.9029	23.0429	23.0727	22.7557	23.3237	22.8206	23.3545	23.1231	22.7881	22.8722	22.6992	22.6541	23.102	23.4841	22.717	23.5183	22.9733	23.5015	23.7555	23.1258	23.9698	23.5531	23.4234
XP_006560566.1;NP_001136128.1	23.2054	23.7848	23.5407	23.3721	23.1148	23.1864	23.4131	23.2433	23.641	23.3872	23.7463	23.5676	23.6693	22.8377	23.1892	23.4664	23.5546	22.9307	23.5871	22.9166	22.8112	23.2686	23.6443	23.5063	23.2219	22.6572	23.1446	23.139	24.0449	23.7419	23.8319	23.2704	23.6812	23.3427	22.5361	23.1591	23.2233	23.6935	23.4644	23.5784	23.5724	23.5963	23.8782	23.551	22.417	23.7369	23.2176	22.971
XP_006560591.1;XP_016767055.1;XP_006560599.1;XP_006560598.1;XP_006560597.1;XP_006560596.1;XP_006560589.1;XP_016767052.1;XP_026295750.1;XP_026295749.1;XP_016767051.1;XP_006560575.1;XP_026295754.1;XP_026295753.1;XP_026295745.1;XP_006560603.1;XP_026295746.1;XP_006560577.1;XP_006560572.1;XP_026295744.1;XP_026295743.1;XP_026295742.1;XP_026295741.1;XP_026295740.1;XP_026295751.1;XP_016767053.1;XP_026295…	20.4697	20.4251	20.5367	20.3768	NaN	NaN	20.6228	NaN	21.0356	20.2372	20.1877	20.4069	NaN	20.6859	NaN	20.5704	20.69	20.1129	NaN	NaN	20.3677	20.0918	20.9337	20.4505	20.344	NaN	NaN	20.4004	NaN	20.3293	NaN	NaN	NaN	NaN	NaN	NaN	21.1391	NaN	20.6006	NaN	NaN	NaN	20.2751	NaN	20.7102	NaN	20.606	20.8774
XP_006560618.1	24.1591	NaN	23.7252	24.1064	23.9035	24.1341	23.631	23.4198	23.8235	24.1847	24.2114	23.9266	24.0424	24.1917	NaN	24.0977	24.0655	24.3533	24.015	24.2218	23.7563	24.1037	24.2475	23.766	23.6196	24.0278	24.1437	23.0145	23.4234	23.9083	24.1648	24.1682	23.9254	23.9499	24.1723	24.2367	22.4553	24.3847	NaN	23.9901	24.1455	23.5014	23.6467	23.4052	23.8387	23.3576	23.3918	23.7091
XP_006560659.1	24.3397	24.354	24.2968	24.2185	23.5628	24.2162	24.0206	23.9993	24.3444	24.1444	24.0182	24.5822	24.2156	24.3386	24.0143	24.3913	24.4704	24.33	24.3738	24.0329	24.1922	24.3051	24.5075	24.5503	24.1029	24.184	24.5311	24.009	24.3391	24.4769	24.2598	24.2315	24.2678	23.8047	24.4948	24.1084	24.3424	24.1695	24.587	24.1391	24.2534	24.318	24.2224	24.0968	23.7877	23.6422	23.3868	23.7373
XP_026296193.1;XP_006560660.1	20.0738	19.9286	NaN	NaN	NaN	20.2209	19.6163	19.9153	NaN	19.7684	NaN	19.8497	NaN	19.7769	NaN	20.2491	19.9495	20.0179	20.2327	NaN	NaN	NaN	19.5181	NaN	NaN	NaN	19.9748	20.1453	19.9353	19.9808	20.0006	NaN	19.8887	19.9451	19.7719	NaN	20.4105	NaN	20.0487	19.9556	20.4002	20.1603	NaN	20.6269	NaN	20.1525	NaN	NaN
XP_006560666.1	21.7227	21.504	20.6419	21.5233	21.8435	21.6558	21.4562	NaN	NaN	NaN	21.7418	21.6497	21.3121	21.506	NaN	21.3695	21.409	21.3994	21.4244	21.6484	21.6009	21.6418	21.7781	21.4264	NaN	21.2188	NaN	21.0852	21.4916	21.3676	21.0351	21.5293	21.4217	21.7667	21.7478	NaN	21.2605	21.2201	21.3117	21.4009	21.4558	21.5404	21.4669	21.0746	NaN	20.9256	20.0808	20.9847
XP_006560754.1;XP_006560753.1	23.1304	23.2723	22.7462	22.7655	22.9614	23.402	23.1378	22.9119	23.2912	23.1438	23.314	23.2971	23.1298	22.9959	23.5053	23.1286	23.139	23.6197	23.6467	23.1656	23.4959	23.0513	23.248	23.413	23.1	23.1894	23.2905	23.1692	23.3335	23.2164	23.4234	23.3137	23.376	23.1282	23.4869	23.3801	23.2879	23.3361	23.5092	23.2178	23.4795	23.1694	23.237	23.1854	23.1531	23.0036	22.7097	22.3755
XP_006560910.1	19.8297	19.9116	19.7945	NaN	NaN	20.0664	NaN	NaN	20.1866	NaN	20.3093	NaN	19.7135	19.9869	NaN	NaN	NaN	20.1877	NaN	NaN	NaN	NaN	NaN	NaN	20.2005	NaN	20.1946	19.5917	19.9258	19.5616	19.8651	19.5868	19.7946	20.0385	NaN	20.1531	NaN	19.8006	19.7915	20.0309	18.6875	19.7086	19.6936	20.0364	19.5508	NaN	NaN	NaN
XP_006560912.1	22.3776	NaN	22.3513	21.4485	21.4081	22.2133	21.2695	21.3987	22.0681	22.2695	22.3844	22.1927	22.1933	22.3855	NaN	22.5095	22.5413	22.7276	NaN	NaN	21.9809	22.4338	22.882	21.8176	22.2102	22.1601	22.4531	22.0456	22.2667	22.5757	22.3161	NaN	22.1163	22.5689	21.3667	22.1068	21.9845	NaN	22.3391	22.0185	22.6034	22.0972	NaN	NaN	NaN	21.9765	22.0757	21.7276
XP_006560961.1	22.0548	22.3953	22.3425	20.9198	21.6479	21.838	22.2816	21.6644	21.7031	21.8733	NaN	20.4667	21.4866	21.2544	21.1528	21.692	21.7172	20.5854	22.1873	21.9058	22.232	21.4341	21.1464	22.3948	20.8182	NaN	20.9165	21.5425	21.1996	NaN	NaN	21.7696	22.1504	21.8987	21.6638	21.4491	21.4901	21.933	22.6414	21.7364	21.9562	20.9569	22.5678	NaN	NaN	23.2975	23.1632	NaN
XP_006561085.2	23.3214	23.7767	23.3953	23.9586	23.7363	23.393	22.8874	24.0233	23.7083	24.0535	23.8323	23.7169	24.0047	23.4242	21.9953	23.4721	23.407	23.3628	23.4192	23.4641	24.1801	23.2876	23.3799	23.1739	23.7047	23.9157	23.1767	22.4229	23.3886	24.1493	23.6186	23.2825	23.2066	23.3882	22.7113	22.5095	23.4232	NaN	23.5591	23.4796	22.923	23.468	23.0285	23.717	23.5427	23.0801	23.6491	23.5273
XP_026301327.1;XP_006561090.1;XP_006561089.1;XP_006561087.1	22.5313	22.0168	22.0391	22.0302	22.3413	22.154	22.4696	22.0283	22.4295	22.5869	22.6513	22.0429	21.4343	21.6491	22.7384	21.9853	22.0649	22.1055	22.6301	22.8207	22.2036	22.6736	22.1337	22.2288	22.1561	22.4606	21.8555	22.2274	22.2522	22.0724	22.5288	22.9083	22.0569	22.3932	22.4267	22.6701	22.1513	22.5229	22.1535	22.5552	22.0998	22.0022	22.9905	22.2699	NaN	21.8628	23.0357	22.4702
XP_006561099.1	22.8375	23.138	24.1089	23.7222	22.6985	22.8632	23.5907	23.4497	22.3591	22.9676	23.3931	22.9663	22.882	23.3945	23.0178	23.3283	23.4366	22.9484	22.8729	23.1119	22.6917	23.1796	23.4754	23.2931	23.1017	23.2365	23.3153	23.4526	23.1634	23.2209	22.9949	22.7802	23.3697	22.8632	22.6789	23.1728	23.3423	22.6942	23.0476	23.2511	23.1508	23.5793	23.5929	23.6148	23.3986	23.7962	23.3721	23.8638
XP_026296771.1;XP_026296770.1;XP_006561137.1	21.661	20.7603	21.0882	21.7426	NaN	NaN	NaN	NaN	21.2663	21.4493	NaN	20.8256	21.0289	21.3447	21.3052	21.4271	20.9128	21.2403	21.2004	NaN	21.4015	21.4552	21.3528	21.3024	21.3936	21.616	21.3571	21.7846	21.241	21.1666	21.4934	NaN	21.5113	NaN	21.3287	21.4316	21.6087	21.9492	21.6528	21.6265	21.9247	21.6987	21.585	21.874	21.3446	20.5618	20.6786	21.3791
XP_006561192.1	23.7084	24.0854	23.9965	24.1592	23.2384	23.9842	23.2909	23.6352	23.8109	24.0167	23.4403	23.9532	23.7186	24.3221	23.1452	24.2307	24.7611	24.055	23.8737	23.7449	23.6405	23.7347	24.3352	24.3742	24.1208	23.7991	24.0318	23.8327	23.9654	24.1387	24.0013	23.0507	24.2413	23.946	23.3998	23.6357	24.0766	23.7008	24.4135	23.936	24.2329	23.8734	23.7354	23.7119	23.7779	23.4913	22.8008	23.4089
XP_006561225.1	26.4821	26.3443	26.1798	26.4878	26.1902	26.4249	26.3385	26.0922	26.3279	26.4399	26.4551	26.4498	26.1814	26.5894	26.4431	26.5278	26.6258	26.6189	26.4699	26.485	26.1495	26.4397	26.5818	26.5362	26.3556	26.2632	26.5796	26.3869	26.3108	26.343	26.3995	26.4069	26.4528	26.2612	26.582	26.5779	26.6422	26.4585	26.5746	26.4688	26.3882	26.4599	26.3206	26.188	26.3005	25.9737	26.1853	25.9999
XP_006561235.1	22.2465	22.1545	22.1715	22.1795	22.2827	22.2268	21.6962	21.9552	22.071	22.1739	22.296	22.3512	21.9619	22.3013	22.1473	22.2256	22.2554	22.4254	22.2005	21.9757	21.8939	21.9918	22.1417	22.2955	22.074	22.276	22.1139	21.9982	22.2321	22.2435	22.278	22.1605	22.3357	22.1204	22.1172	22.1876	22.262	22.1271	22.6799	22.1319	22.5235	22.2765	22.4217	22.1549	22.0842	21.955	21.7124	21.7646
XP_006561337.1	20.6284	NaN	21.0145	20.3028	19.8625	NaN	NaN	NaN	19.0467	NaN	NaN	19.9858	NaN	20.8961	NaN	19.9576	19.6911	19.5181	NaN	21.3918	20.9519	20.6524	19.7836	20.7719	20.7638	NaN	21.1261	20.9339	NaN	20.394	NaN	NaN	20.1347	NaN	NaN	20.351	20.9744	NaN	20.0445	NaN	NaN	20.2434	20.6554	20.591	NaN	20.1706	21.8537	20.3511
XP_006561341.1;XP_006561342.1	23.32	23.2164	23.173	23.2996	22.3926	23.3307	23.0482	22.8084	23.1027	23.5447	23.8237	23.0394	23.3181	23.2907	23.2279	23.2871	23.5595	23.5575	23.5159	23.5543	23.0459	23.2901	22.9254	23.0018	22.6313	23.1909	23.3615	23.0204	22.5222	23.1347	23.4041	23.4711	23.1428	23.2047	23.6107	23.4187	23.2763	23.6432	23.2507	23.2481	23.5329	23.0906	22.7285	22.7537	22.2004	22.2069	21.7776	22.2904
XP_006561354.1;XP_393173.2;XP_003251367.1;XP_001120521.1;XP_024330299.1;KKO74557.1;EQB61136.1;EEQ82156.1	26.082	26.2094	25.759	26.0357	25.4141	26.2262	25.8839	26.1867	25.9964	25.9377	24.7966	26.2514	25.5617	25.9618	25.7703	26.2524	26.3649	26.2153	25.7433	25.607	25.9441	25.9996	26.3339	26.3851	25.9556	25.8847	26.0335	25.9621	26.1414	25.9766	26.0369	25.7242	26.241	26.1379	25.9851	25.264	25.9655	25.8985	26.7739	25.8737	26.1341	25.9581	25.2659	26.1235	25.9662	26.1895	25.6811	26.4454
XP_026301525.1;XP_006561385.1;XP_624392.3	21.6659	21.5905	21.9262	22.0773	22.2115	21.8694	21.6593	21.8183	21.9915	21.8462	21.9097	21.7568	22.1481	21.8306	NaN	21.9587	22.1123	21.8492	21.9925	21.8558	21.6185	21.7286	21.8121	21.727	21.6839	21.7628	21.936	21.899	21.6054	21.9124	21.9607	NaN	21.6912	21.2683	19.8897	NaN	21.5935	22.1887	21.8333	21.7766	22.221	21.9477	21.62	21.4959	21.725	22.0359	20.8709	22.0086
XP_016768978.2;XP_026298213.1;XP_006561492.2;XP_016768977.2;XP_006561490.3;XP_006561489.3;XP_006561493.2;XP_006561491.3;XP_026298214.1;XP_016768980.2;XP_016768979.2	20.8365	20.5711	NaN	20.8059	20.8778	20.9904	20.9638	20.6156	20.175	21.0539	NaN	20.6298	NaN	21.025	20.5996	20.7445	21.1538	21.1212	NaN	NaN	20.1561	20.4704	21.0021	20.9712	20.6184	20.8837	21.1817	20.1782	20.5755	20.5594	20.2516	NaN	20.6518	20.6124	20.6986	20.6669	20.74	21.0501	20.6906	20.8054	20.9387	20.9841	21.0873	20.6005	20.1794	20.5117	20.3957	20.7635
XP_006561513.1	23.5273	23.6032	22.8228	23.8955	23.0408	23.502	22.8788	23.0633	23.4165	23.4767	23.7071	23.3764	23.317	23.5681	23.2743	23.606	23.8374	24.0438	23.3786	23.5545	23.1722	23.4246	23.4904	23.2904	23.1641	23.4725	23.7652	23.2741	23.2423	23.3995	23.302	23.2055	23.1651	23.4134	23.6711	23.4025	23.6411	23.4229	23.4009	23.4082	23.5048	23.5254	23.7689	23.3632	23.2019	23.1389	23.2821	23.0656
XP_006561561.1;NP_001011604.2	25.2659	25.186	25.1284	25.0575	24.9466	25.4296	24.8812	25.0366	25.1659	25.198	24.9221	25.1809	25.1553	25.4138	24.8873	25.3138	25.2974	25.1458	25.312	24.9966	25.1299	25.278	25.5991	25.456	25.3655	25.3549	25.4184	25.2551	25.3107	25.2266	25.281	25.0921	25.3944	25.2172	25.0252	25.4369	25.4983	25.4559	25.4862	25.2987	25.5362	25.4548	25.4739	25.1021	25.2969	25.0146	24.6044	24.9234
XP_006561629.1	22.0502	NaN	21.7932	NaN	NaN	22.1652	21.2772	21.5041	NaN	22.104	NaN	20.7033	NaN	22.2223	20.7527	22.1019	NaN	NaN	21.9634	21.7131	22.1678	22.007	20.9703	21.1038	19.7365	NaN	22.0965	22.179	NaN	21.0422	22.0578	20.4656	21.4596	NaN	NaN	21.7494	21.4703	21.5532	21.5316	22.005	22.2255	21.3737	22.3253	21.8751	20.82	22.1519	22.5212	22.6281
XP_006561674.1;XP_006561673.1;XP_006561672.1;XP_393022.3;XP_006561671.1;XP_006561670.1	21.5869	21.9426	22.1836	22.7215	22.5856	22.0184	21.9731	22.1293	22.2423	23.0111	22.2513	21.91	22.5567	22.2099	22.5045	22.2628	22.165	22.6311	22.2203	22.3045	22.0962	22.1699	22.3301	22.0521	22.433	21.9321	21.9334	21.8585	22.5016	22.238	21.882	22.3244	21.9982	22.1734	22.3523	21.8309	21.9029	22.0087	22.3976	22.0836	22.0142	22.1188	22.4849	21.8609	22.4177	22.3669	22.5904	22.2918
XP_006561682.1;XP_006561681.1	20.8092	NaN	NaN	NaN	NaN	NaN	NaN	NaN	20.4978	NaN	NaN	20.5334	NaN	20.3615	20.3878	19.845	NaN	NaN	20.5567	20.1171	19.5024	20.3001	20.3471	19.8606	19.8889	NaN	NaN	NaN	NaN	20.1236	20.2037	20.4082	20.3854	20.562	NaN	NaN	20.4074	NaN	20.5107	20.3131	20.6478	20.0395	20.5447	20.2923	NaN	20.5652	20.2784	NaN
XP_624894.1;XP_006561684.1	23.9318	23.9404	23.6433	23.9705	23.657	23.902	23.7607	23.8081	23.7168	23.8441	23.5896	24.008	23.6362	23.8332	23.5982	23.8205	24.0793	23.8742	24.0232	23.9865	23.9324	23.74	23.7507	23.9964	23.7144	23.7909	23.957	23.8315	23.9694	23.9072	24.0358	23.7831	23.9469	23.8816	23.8059	23.7979	24.0152	23.8339	23.9662	23.8551	24.0634	24.0083	24.2298	24.0501	23.2697	23.6125	23.2975	23.2428
XP_006561692.1;XP_006561694.1;XP_006561693.1	23.0783	23.2099	23.1067	23.1428	22.9627	23.3433	22.6218	22.8827	23.1468	22.9723	22.9668	22.8492	22.5597	23.2704	22.8465	23.2894	23.4485	23.3191	23.313	23.2405	23.0565	23.111	23.5459	23.2552	23.3423	22.9299	23.1723	21.7374	22.7992	22.8552	22.9087	22.9388	22.621	23.0925	23.1846	23.0746	22.8579	23.0787	23.3696	22.9316	23.0623	23.0979	22.9487	23.0589	22.5507	22.781	22.8846	23.295
XP_006561700.2;XP_006561695.2;XP_026298849.1;XP_026298848.1;XP_026298847.1;XP_026298846.1;XP_026298845.1;XP_026298844.1;XP_026298843.1;XP_026298842.1;XP_026298841.1	23.1599	22.4426	22.7465	22.3287	22.1609	22.6541	22.126	21.9436	21.9034	22.7041	22.4076	21.7258	22.3621	22.829	23.0944	22.6524	21.7053	22.312	23.1033	22.9631	21.9277	22.9956	22.0544	22.1058	21.8935	22.4433	22.9666	22.2968	21.6577	21.9082	21.9458	22.3054	21.9854	22.3514	23.0463	22.653	21.5614	22.0993	22.1522	22.6041	22.4	21.8226	22.7394	21.8044	21.4892	20.9827	21.9641	21.8697
XP_006561706.1;XP_006561705.1	23.3359	24.3406	23.7722	23.9188	25.0718	23.4291	22.6668	24.1344	24.6603	24.0926	24.8209	23.8992	24.6108	22.0892	23.6287	23.2226	24.1574	24.3512	23.4744	23.2428	24.4432	23.0432	21.6088	21.8142	24.3442	24.1887	22.5537	23.0941	23.9125	24.6434	24.4234	23.3038	22.9582	24.3632	22.6814	22.5449	22.4558	23.5558	23.2957	23.6712	22.6759	23.5036	23.6033	24.4713	25.1005	25.2193	23.4278	24.3826
XP_006561729.1;XP_006561728.1	23.9116	23.4037	25.018	23.0789	23.7764	23.2809	23.9127	24.3176	23.893	23.7799	23.8375	24.0853	23.1139	24.3438	24.0118	23.51	23.7498	23.8036	23.6913	24.0474	23.8232	24.0006	24.0452	24.1	24.4416	24.0575	24.3067	24.1264	23.9054	23.9398	24.0289	23.7952	24.1565	23.9371	23.9854	24.3735	24.3939	23.9681	23.6613	24.1264	23.2926	24.0044	23.6771	23.0311	23.6182	24.0155	23.8785	23.6572
XP_006561768.2;XP_006561769.2	21.3635	21.5314	21.1117	21.8111	21.4273	20.9566	21.7416	NaN	21.779	22.0189	NaN	21.3896	21.9319	21.1957	21.759	21.4948	21.3453	21.9083	21.6579	21.8492	20.7943	21.5381	20.3055	21.0632	21.7176	21.4752	21.0437	21.3506	21.5142	21.7901	21.0948	21.4409	NaN	NaN	21.5816	21.409	NaN	21.8115	NaN	20.8648	20.6773	21.3808	NaN	NaN	NaN	21.8586	22.1773	22.1419
XP_006561774.1	23.954	23.3415	23.9691	24.1924	24.389	23.6441	24.2243	24.1223	24.2563	23.798	23.5603	23.9672	23.4383	24.1462	23.731	24.1097	23.8432	23.8526	24.0573	23.9664	24.1651	23.9309	24.1625	24.0278	23.9751	24.0886	23.9981	23.7722	24.0755	24.1386	23.6901	23.3774	24.1933	24.0623	23.2219	24.1694	24.1481	23.6939	24.1601	24.1231	24.0251	24.1413	23.9592	23.8006	23.9305	23.7322	23.52	23.2677
XP_006561794.1;XP_006561792.1;XP_396167.1	20.1858	20.7991	21.3856	21.2982	NaN	NaN	NaN	NaN	20.8407	19.8136	20.0761	NaN	21.2542	21.5006	NaN	21.501	20.8834	NaN	21.2079	20.5916	20.5891	20.9119	21.337	20.2049	22.6348	20.1556	21.0522	22.5405	20.8202	21.0532	21.0219	19.0761	21.0525	NaN	20.9244	20.8579	20.0427	21.0834	21.5496	21.2079	21.307	21.3841	22.1906	22.1485	21.4592	21.2887	22.3632	22.0661
XP_006561795.1	23.7508	23.7016	23.7108	24.0103	24.3953	24.1543	23.9641	23.5495	23.9936	24.0293	23.9149	23.8697	23.7645	23.6845	24.2423	23.5677	24.1003	24.2169	23.6744	23.5789	23.5859	23.8189	24.1088	23.7892	24.0198	24.1117	23.8402	23.6206	24.065	23.8567	23.8255	23.7673	23.8172	24.1387	24.1722	24.0391	23.9273	23.9762	23.8313	23.9448	23.7764	24.0127	23.6974	23.4588	23.7261	22.9705	22.975	23.314
XP_006561802.1	22.1449	21.4737	22.0714	22.1665	22.1975	22.2619	21.6874	22.0599	22.1249	22.2423	22.147	22.0791	NaN	22.3184	21.3846	22.0756	21.8373	21.8536	22.152	21.9232	21.3842	21.9781	22.3638	22.1839	22.358	22.2115	22.0689	21.9559	21.9641	22.1677	22.1906	NaN	NaN	NaN	22.0665	22.138	22.0656	22.4266	21.8409	22.0993	22.0429	21.8444	21.4622	20.8849	21.0356	20.7015	20.9491	20.9738
XP_016769407.1;XP_006561841.1	24.6014	24.3584	24.304	24.5487	24.3699	24.5225	24.2782	24.2505	24.5117	24.618	24.5827	24.2175	24.2281	24.5019	24.6494	24.5243	24.5321	24.4049	24.5907	24.7984	24.3958	24.4561	24.561	24.5736	24.405	24.59	24.4492	24.515	24.2289	24.3164	24.4952	24.8007	24.5539	24.508	24.7521	24.5579	24.678	24.6191	24.6546	24.5965	24.6554	24.4605	24.7036	24.4243	24.6257	24.2546	24.9425	24.3756
XP_006561863.1	22.0824	22.0212	21.6928	20.6543	21.9496	22.4941	22.5154	21.7802	21.6061	22.1892	NaN	22.0239	22.5106	21.0546	23.1817	21.0401	21.6029	21.6892	21.7468	22.1249	22.2084	21.8422	21.3253	21.5385	20.891	22.2543	20.6556	21.5869	22.2051	22.3138	22.6823	22.4664	NaN	21.5296	21.8977	22.4917	20.8983	22.3283	21.1904	21.714	22.2959	21.5451	NaN	21.1822	22.086	21.7917	21.2088	21.9136
XP_392540.2;XP_026298756.1;XP_006561872.1;XP_006561871.1	20.5804	20.4477	NaN	NaN	NaN	NaN	NaN	NaN	19.3556	NaN	NaN	18.386	NaN	19.409	20.3464	19.6036	NaN	NaN	20.181	19.4128	18.7029	19.3724	19.361	19.3354	18.9883	NaN	19.5505	18.4483	19.3274	19.921	NaN	19.4955	19.3751	19.3962	19.9015	19.3089	19.2187	19.7136	19.6959	19.2036	19.6871	19.0328	19.6238	20.3564	19.9557	20.1983	20.2635	19.4818
XP_006561878.2;XP_006561879.2	21.5965	21.2482	21.313	21.466	21.3003	21.2661	21.0356	20.6566	21.2371	20.7719	21.1543	21.2258	NaN	21.1987	21.0101	21.0764	21.3203	21.4699	20.8171	21.0522	20.9059	21.1237	21.7249	21.2312	21.2782	21.3472	20.8592	21.0459	21.2901	20.8611	21.0799	21.3174	21.2808	21.0319	21.568	21.1627	21.2063	21.4507	21.2739	21.192	21.2742	21.4147	NaN	20.567	20.7571	20.0544	19.861	20.2079
XP_006561889.1;XP_006561888.1;XP_006561886.1;XP_006561885.1;XP_006561884.1;XP_006561883.1;XP_006561890.2;XP_006561887.2	22.0627	21.9037	22.1485	17.9064	22.124	22.1204	22.3437	21.7942	21.0994	21.3431	21.0746	21.5484	20.528	22.5544	21.5574	22.0409	21.8192	20.5827	22.246	22.3632	21.739	22.298	21.4074	21.6923	21.2297	NaN	22.7806	21.746	20.7293	22.4792	21.1719	21.686	22.0151	22.1542	21.3614	23.005	22.2914	21.6268	21.3062	22.7033	20.5701	21.7831	22.3626	21.9456	21.7852	21.5126	21.8959	21.7292
XP_392533.1;XP_006561897.1	22.1924	22.6879	22.4003	22.8517	22.7146	22.9365	22.995	22.6501	22.682	23.0876	22.6837	22.3265	22.7666	22.6311	23.0155	NaN	22.9297	22.726	NaN	23.0409	NaN	NaN	22.8583	22.8045	22.7076	22.8708	22.3847	22.7176	22.6086	22.6333	22.7422	23.1484	NaN	NaN	NaN	23.0537	22.5935	22.8529	22.9348	22.2544	22.6689	22.5531	NaN	22.6666	23.7827	22.8186	NaN	23.2693
XP_006561975.1	24.4949	24.3657	24.0025	23.4974	23.7829	24.3514	23.7715	24.0794	24.2318	24.4609	NaN	24.058	24.2308	24.2339	24.4554	24.1697	24.4793	24.3838	24.3165	24.281	24.1108	24.0704	24.4067	24.1865	24.3554	24.3101	23.9268	23.8145	24.1474	24.423	24.3192	24.474	23.8055	24.5719	24.4768	24.1433	23.9423	24.5104	24.6389	24.078	24.5628	23.996	24.0487	23.9096	24.1197	23.6055	23.4194	23.6175
XP_016773437.1;XP_006561989.1	25.4291	25.2869	25.2899	25.4093	25.2805	25.2571	25.4132	25.2475	25.4753	25.2475	25.0804	25.4156	25.0882	25.4576	25.0888	25.2983	25.4756	25.418	25.2207	25.4357	25.4129	25.3977	25.5845	25.5904	25.436	25.3768	25.5379	25.4665	25.3789	25.229	25.4277	25.1919	25.5994	25.4977	25.1374	25.9794	25.6169	25.5088	25.3331	25.5287	25.3588	25.4187	25.3888	24.9955	25.0425	24.9207	24.6055	24.9455
XP_006562000.1	NaN	20.8769	22.4047	21.5691	21.005	NaN	20.7741	22.0718	21.7866	NaN	NaN	21.7534	21.9366	22.0098	21.231	21.5708	NaN	22.2264	20.2126	21.3183	22.205	21.6537	22.1827	22.3639	22.0571	NaN	22.0932	21.6505	NaN	21.8361	NaN	NaN	21.9946	NaN	NaN	21.8671	21.843	19.6003	21.6648	21.0598	21.4228	21.7789	21.6972	21.3291	21.8183	21.6757	22.0781	22.3497
XP_006562013.1	NaN	20.0829	NaN	20.953	NaN	20.5048	18.3868	NaN	NaN	NaN	NaN	NaN	NaN	NaN	NaN	20.67	NaN	NaN	20.647	20.5756	20.3106	20.4184	20.9642	20.5664	NaN	20.3566	NaN	NaN	NaN	NaN	NaN	NaN	NaN	20.2161	20.2385	NaN	NaN	19.8404	20.6348	20.5468	NaN	NaN	19.074	NaN	NaN	NaN	19.7001	21.2602
XP_026298990.1;XP_016770013.1;XP_006562129.1;XP_006562128.1;XP_006562126.2;XP_393642.5	22.9133	22.969	23.0672	22.6711	23.0703	22.3616	22.9643	23.1532	22.4415	23.1275	22.9468	22.9389	22.7962	22.9035	22.7392	22.8149	22.8984	22.604	22.4012	23.279	22.9881	22.8594	22.4863	22.5207	22.8019	22.0694	22.968	22.7139	23.0878	22.8751	22.7972	23.0096	22.7037	22.3536	22.7342	NaN	22.837	23.1359	22.5786	22.8588	22.8299	22.8483	22.6352	22.285	22.7426	22.7041	22.4289	22.5053
XP_006562149.1;XP_006562145.1	21.6039	21.324	21.9077	21.3864	20.5401	21.4186	20.3648	21.1822	21.4061	21.8032	21.5983	21.2589	20.9591	22.1929	21.6652	21.1915	20.9941	21.6198	21.3056	21.4732	21.2766	21.2015	21.5479	21.5193	21.1193	21.2578	21.497	21.193	21.3153	20.9049	19.1698	21.5794	21.2628	21.3385	21.8952	21.6162	21.4318	21.4126	21.5329	21.2223	21.5689	21.3346	21.122	20.5544	21.3137	20.7594	19.8418	20.9238
XP_625149.1;XP_006562151.1;XP_006562150.1	NaN	21.111	21.1418	NaN	NaN	21.0157	NaN	NaN	21.1862	NaN	21.298	21.0789	NaN	20.1544	NaN	20.9992	20.5161	20.6417	20.7451	NaN	21.1719	21.1034	20.8743	20.312	21.6443	20.5272	NaN	20.9392	NaN	20.9587	21.4251	21.3215	NaN	21.3826	NaN	NaN	20.846	21.2517	NaN	21.2751	20.4959	21.1704	20.3092	21.3785	21.4398	21.4678	21.0725	21.0429
XP_016767800.1;XP_006562159.1;XP_016767799.1;XP_006562158.1	23.2883	22.8929	22.7042	23.046	23.4659	23.5103	23.5738	23.4849	23.1421	23.3022	23.3735	22.8074	23.4692	22.9137	23.2753	23.2238	22.5028	22.4559	23.3557	23.1685	23.5525	23.3623	22.9971	22.8726	23.2382	23.1604	22.4417	23.2114	23.177	23.066	23.6287	23.5093	23.0701	23.3178	22.8965	23.2507	23.0034	23.1851	22.8757	23.2568	23.0459	22.7862	22.9122	23.0601	23.595	23.4377	23.2731	22.8886
XP_006562197.2;XP_006562195.2;XP_006562196.1;XP_006562194.1;XP_016767640.1;XP_006562198.1;XP_016767639.1	20.3361	20.6673	20.947	19.961	21.8455	20.4707	NaN	21.1597	21.0599	19.6025	21.3432	20.9483	21.7156	20.2775	21.2894	19.9732	20.8339	20.1552	19.7954	20.5559	21.1911	20.5389	19.987	19.3666	21.2177	NaN	19.8631	20.6015	21.2933	21.3797	21.3617	NaN	20.7399	21.0251	21.12	NaN	20.1327	20.2014	19.1401	20.8703	19.7736	20.6354	20.468	21.8049	22.0067	22.063	21.1655	20.7247
XP_006562207.1	21.4832	21.237	21.3658	20.9648	21.4789	21.1668	21.203	21.2739	21.6978	21.6171	21.4658	21.6189	21.8294	21.5325	21.5381	21.5117	20.9884	21.5721	21.4874	20.7483	21.6657	21.4132	21.416	21.384	21.4376	21.642	21.2688	21.3015	21.6811	21.9386	21.8052	20.812	21.6637	21.5965	20.6522	21.1039	21.3566	NaN	21.6162	21.1613	21.9182	21.6796	22.7336	22.8354	23.5789	23.549	22.7956	23.0755
XP_006562214.1	23.3738	22.5701	22.3993	NaN	22.8613	23.1104	23.0593	22.9599	22.7941	23.3077	23.2439	22.7123	22.9508	23.1361	23.1617	23.0415	23.426	23.1981	23.2115	22.4304	22.7015	23.1013	22.5189	22.5365	23.0215	23.36	23.2605	23.2057	22.8114	22.7279	23.1792	NaN	23.1322	22.9552	22.8419	22.8969	23.2737	22.0533	23.3196	22.7263	23.4689	23.1025	23.4385	23.2807	23.1845	23.1364	23.5602	23.3247
XP_006562215.1	24.3825	23.8281	22.7673	23.9601	23.8659	24.3099	23.9446	23.8161	24.237	23.8025	24.2945	24.4352	24.0367	24.237	23.9275	24.2798	24.1774	24.4414	24.2068	24.042	24.2536	23.8553	24.2921	24.3466	24.1523	24.2536	24.3623	24.0645	24.1994	24.141	23.9213	23.9754	24.0304	24.0838	24.1268	24.0377	24.3142	24.1644	24.1504	24.0588	24.1552	24.1483	23.6998	23.4643	23.5575	23.0752	22.332	23.162
XP_006562246.2;XP_006562243.2;XP_006562242.2;XP_006562247.2;XP_006562245.2;XP_006562244.2;XP_006562249.2	22.9973	22.334	22.8225	22.766	23.0748	23.2975	23.5979	23.0374	22.8307	23.2006	23.1171	23.7012	23.7843	22.6047	22.9364	22.8067	22.9473	22.9775	22.9973	22.8262	23.2505	22.8948	23.0933	22.4161	23.0017	22.9604	22.7936	23.1116	23.9235	23.0336	23.0459	22.4621	22.6463	23.1889	22.9659	22.6517	22.7745	23.2748	22.8136	22.9857	23.1752	23.0291	22.3812	22.7001	22.5677	22.8797	22.2248	22.1887
XP_006562255.1	21.6286	19.8366	NaN	NaN	21.9833	21.6016	22.1922	21.5393	21.1092	22.0137	21.4466	21.9724	NaN	22.3956	21.2296	21.9248	NaN	21.9143	21.9254	22.4733	21.7095	22.36	21.3272	21.7391	21.1904	21.8121	22.5121	21.5932	21.4578	21.4313	21.9106	21.49	21.7793	NaN	NaN	22.7168	22.5532	22.1806	20.8673	22.0413	21.1996	21.9433	21.9421	21.8801	20.7531	21.5491	21.9077	21.1505
XP_006562406.1	24.9105	24.9643	24.8822	25.2096	24.5249	24.9023	24.4507	24.6636	24.9682	24.7141	25.1303	25.0207	24.8887	24.9459	24.5336	24.8416	25.0757	25.1313	24.9412	24.7926	24.5034	24.9548	24.9871	24.8915	24.5898	24.7473	24.867	24.8112	24.7696	24.6745	24.75	24.7356	24.6944	24.6427	24.9244	24.7948	24.9157	24.9082	25.0578	24.9007	24.9692	24.968	24.9586	24.938	24.3821	24.7333	24.8262	25.0264
XP_006562412.3;XP_006562411.1	23.4692	23.6447	23.2056	NaN	23.3782	23.7473	23.5106	23.5009	23.2264	23.7978	23.5482	23.5845	22.6554	23.3429	23.3184	22.56	23.6401	23.3905	22.5698	23.5724	23.8195	23.4925	23.6227	23.4091	22.6348	23.6613	23.12	22.462	23.3996	22.4566	22.7829	23.52	23.4457	23.6018	23.7586	23.6455	23.3958	23.6483	23.605	23.6229	23.6139	23.304	23.5765	22.8885	22.1569	22.2209	23.2381	22.3329
XP_006562468.1;XP_006562469.1;XP_016770772.1	23.3091	22.9572	23.3439	22.4249	22.5631	23.1462	21.8234	22.7268	22.0737	22.969	23.0653	21.5751	22.7972	23.4987	22.8298	23.2753	23.0062	22.8467	23.3444	23.0092	23.1814	22.8481	23.4435	23.0289	22.436	23.0456	23.3182	23.1115	22.2875	22.6646	22.7213	23.0334	22.7105	22.188	23.159	22.4057	22.8818	23.2217	22.7758	23.2073	23.1672	22.8879	23.8653	23.9783	23.26	23.3661	22.9627	23.2701
XP_026297162.1;XP_026297161.1;XP_006562481.1;XP_006562484.1;XP_006562483.1;XP_006562482.1	20.9839	21.0426	21.2084	21.0824	NaN	21.0101	20.8517	20.7511	21.3815	21.0334	20.9479	20.8751	NaN	21.2579	21.6601	21.0163	21.2196	21.1595	21.3878	21.5273	20.406	21.5538	20.6869	20.6799	21.0104	NaN	21.6246	21.2559	21.1192	20.7699	20.9125	20.9211	21.024	20.9357	21.0818	21.2115	21.0312	21.2969	21.1289	20.7883	20.8003	21.0251	21.0192	21.2301	21.1974	21.9491	20.5269	21.9149
XP_006562499.1;XP_006562498.1;XP_006562497.2	22.2861	22.9606	22.316	22.6488	21.9688	22.3553	22.5854	22.186	22.4747	22.9256	22.4459	22.3056	22.9607	22.4282	22.5115	22.4317	22.5073	22.5573	22.7472	22.4805	23.0462	22.8305	22.3251	22.2155	22.0902	22.754	22.4224	22.5103	22.4219	22.3742	22.5821	22.7357	22.2274	22.6705	NaN	22.7738	22.3274	21.709	22.7873	22.6328	22.8222	22.3268	22.4737	22.4958	22.4448	22.4648	22.6632	22.2086
XP_016768242.1;XP_016768241.1;XP_016768240.1;XP_016768239.1;XP_006562511.2;XP_016768237.1;XP_016768236.1;XP_016768235.1;XP_016768234.1;XP_006562510.1;XP_006562509.1;XP_016768238.1	21.6832	20.6421	20.6321	NaN	20.278	21.3848	20.8513	20.0867	NaN	21.741	21.2141	NaN	20.8062	21.2245	21.4367	21.3264	20.7592	20.5493	21.6975	21.5451	20.9059	21.0069	20.0066	20.6332	20.3983	21.0887	20.9877	20.6713	NaN	20.9894	20.2157	21.3205	19.439	20.6404	21.6007	20.8715	NaN	21.1859	21.1823	20.7189	20.8902	20.7508	21.3388	20.9737	20.6516	20.3621	20.7258	20.6528
XP_006562528.1;XP_016768218.1	23.7408	23.8301	23.6369	23.619	23.5306	23.631	23.6535	23.3785	23.4535	24.0862	23.6417	23.626	23.6585	23.748	23.9618	23.7041	23.9825	23.9674	23.9825	23.6362	23.1774	23.4207	23.7913	23.2992	23.3005	23.4717	23.6102	23.3218	23.3922	23.3853	23.6302	23.3272	23.7286	22.5736	23.8334	23.4555	23.5852	23.7899	23.6598	23.5418	23.7065	23.4274	23.9122	23.8349	23.4826	23.5266	23.8199	24.0638
XP_016768217.1;XP_006562529.1	21.7759	20.8717	21.2357	NaN	20.9937	NaN	21.4937	21.3876	NaN	19.7285	NaN	19.865	21.2142	21.9583	21.5185	21.5647	NaN	NaN	21.5218	22.3618	21.5447	22.0769	20.4243	20.6997	20.4466	21.9214	21.9475	21.986	NaN	20.8264	21.6831	21.303	21.2575	20.8542	21.576	21.4745	21.0189	21.598	21.1069	21.7199	22.0579	20.7837	21.5659	21.0092	20.9606	20.3351	21.1476	20.7808
XP_006562600.2	23.3439	23.2568	23.5746	23.3577	23.5087	23.002	NaN	22.2332	23.0946	22.9209	23.1687	23.0182	23.0209	22.7604	23.6078	22.9408	23.4864	23.2886	22.984	23.2634	23.3264	22.6579	23.5133	22.9563	23.2684	NaN	23.0579	22.8738	23.192	23.4207	23.2974	23.4105	23.1352	23.3047	23.4911	22.9366	23.0057	22.9537	23.1938	22.8174	23.055	21.6662	22.9639	22.8142	22.6475	22.4371	22.3759	22.3814
XP_006562623.1;XP_392465.3;XP_006562627.1;XP_006562625.1;XP_006562629.1;XP_006562628.1;XP_006562626.1;XP_006562624.1	24.9781	25.0457	25.9063	24.9539	24.851	24.6794	25.0574	25.7154	24.8826	24.5259	24.9662	24.8669	24.5523	25.225	24.684	24.8573	24.5921	24.5945	24.3766	24.8691	24.6926	24.686	24.9563	25.0592	24.9115	24.769	25.1366	24.8888	24.5761	25.2207	24.7373	24.4567	25.0164	24.6939	23.6413	25.397	24.9061	24.349	24.3992	24.437	24.9225	25.1342	25.9584	26.0929	25.949	26.306	25.9348	26.3084
XP_006562632.1	NaN	NaN	NaN	NaN	NaN	NaN	NaN	21.225	NaN	NaN	NaN	NaN	NaN	21.5802	21.5662	21.494	NaN	NaN	21.7331	21.5574	20.7694	21.0288	21.4433	21.3091	21.4004	NaN	21.7564	21.2239	NaN	NaN	NaN	21.13	NaN	NaN	NaN	NaN	NaN	NaN	NaN	21.3459	21.7719	NaN	22.3394	22.3895	22.3259	22.3425	NaN	NaN
XP_623369.1;XP_016768638.1;XP_006562644.1;XP_006562642.1;XP_016768639.1	20.8889	20.4985	20.8082	20.5675	21.3423	NaN	21.5024	21.4013	20.7178	NaN	21.3471	21.0648	21.1275	20.5424	NaN	20.7723	NaN	20.9625	20.9641	21.035	20.1926	20.5281	20.9127	20.48	20.6259	NaN	20.419	20.7192	21.188	20.8989	NaN	NaN	20.8465	21.1947	NaN	21.0494	NaN	NaN	NaN	NaN	20.76	20.6872	19.9157	NaN	20.7311	21.522	19.4942	NaN
XP_006562720.1;XP_392338.3;XP_006562719.1	23.0898	NaN	22.8377	NaN	22.5306	23.0031	22.489	22.319	NaN	22.7996	21.9241	NaN	NaN	21.8041	22.8801	23.0196	22.3606	NaN	22.7736	22.9328	22.5866	22.5496	21.8676	22.2308	22.0414	22.3881	NaN	22.5444	NaN	NaN	NaN	23.121	NaN	21.9974	23.0662	NaN	22.3152	23.3939	22.7821	22.8763	22.9969	NaN	22.3358	21.6317	21.9732	21.4542	22.0944	NaN
XP_624458.2;XP_006562727.1;XP_006562726.1	21.5235	21.9091	19.7777	21.4353	21.4363	21.3779	21.8193	21.5014	22.2479	21.4824	21.4251	21.8131	21.5026	21.5238	21.6934	21.5556	21.6014	21.9608	21.9052	20.9255	21.0445	21.1355	21.3364	21.2007	21.8527	21.9141	21.5806	21.2801	21.6894	21.6897	21.2707	21.3927	21.7539	21.9243	21.0969	21.3583	21.972	21.2762	21.8037	21.3882	21.7683	21.8402	22.1592	21.8699	22.3254	22.3422	22.0382	22.6893
XP_006562806.1;XP_006562805.1;XP_395310.3;XP_006562804.2;XP_026300612.1	NaN	20.9742	21.1443	21.2302	NaN	NaN	NaN	NaN	NaN	NaN	NaN	21.0679	NaN	20.8733	20.414	20.4551	NaN	21.2463	20.2397	20.3596	20.7625	20.8951	21.1523	21.3904	20.7854	NaN	21.2617	20.6912	NaN	NaN	NaN	NaN	21.0818	NaN	NaN	21.5297	20.5628	NaN	NaN	NaN	20.4115	21.2797	20.9934	21.0532	NaN	20.3069	22.0092	20.2235
XP_026300168.1;XP_026300165.1;XP_006562821.3	20.7143	20.9421	NaN	NaN	NaN	20.3249	NaN	NaN	20.7015	21.0927	NaN	20.9342	21.9961	19.8533	21.3122	20.889	20.0235	20.5524	20.8145	19.748	20.8726	20.7336	20.0667	19.583	20.4393	20.8735	21.3872	20.8443	21.1331	21.4917	21.0521	21.2169	20.9254	20.9638	NaN	NaN	20.5835	20.9444	20.1959	20.8838	20.426	NaN	NaN	21.8664	20.7139	21.5353	21.7698	20.9439
XP_006562888.1;XP_006562887.1;XP_006562886.1;XP_623216.3	20.6298	20.2689	20.9341	20.7268	NaN	20.5027	20.3818	NaN	20.3937	NaN	NaN	20.3923	NaN	20.7503	NaN	20.3379	NaN	NaN	20.0201	20.8587	20.8069	20.8642	20.7914	20.6944	20.5739	20.6198	NaN	NaN	20.4994	20.3634	NaN	NaN	20.4554	20.6713	NaN	NaN	NaN	NaN	NaN	20.6872	20.7354	20.761	NaN	NaN	NaN	NaN	NaN	NaN
XP_006562897.1;XP_006562896.1	20.2413	20.7057	NaN	20.8944	NaN	20.9174	NaN	NaN	20.7797	20.016	NaN	20.2658	NaN	20.5203	NaN	19.6806	NaN	21.1022	20.011	20.2645	20.3831	20.451	20.4373	20.7254	20.4504	20.2624	20.4941	20.2028	NaN	20.2566	NaN	NaN	20.8357	20.7801	NaN	NaN	20.918	19.9218	20.8558	20.6758	20.8729	20.7392	20.2555	20.2305	20.3977	NaN	NaN	20.8454
XP_396062.4;XP_006562936.2;XP_006562935.2	20.601	20.397	20.3918	20.4179	NaN	NaN	NaN	20.2416	20.7127	20.7673	NaN	NaN	NaN	20.2071	20.703	20.689	20.5959	20.8593	20.7526	20.6919	20.7187	20.8613	NaN	NaN	20.646	NaN	20.7219	20.4197	NaN	20.1249	20.87	NaN	20.681	20.9678	NaN	NaN	20.8317	NaN	20.7316	20.9325	20.5335	20.6922	20.5035	20.4563	NaN	20.4708	20.4391	20.8169
XP_016771530.2;XP_006562976.2;XP_006562974.2	20.5683	21.0265	20.8526	20.4644	NaN	19.9967	20.5277	20.0834	NaN	20.7667	NaN	20.0765	NaN	20.5603	20.5378	20.3967	20.4948	19.5471	21.0777	20.4946	19.1789	20.3359	20.4663	19.6614	NaN	20.7045	20.7198	20.3557	19.4907	20.2933	20.3579	NaN	20.2964	20.0744	20.1893	20.3313	20.1203	NaN	19.9061	NaN	20.333	20.2797	21.5728	21.2839	NaN	21.4966	19.769	NaN
XP_006563014.1;XP_006563015.1	20.6686	NaN	NaN	NaN	NaN	NaN	NaN	19.6038	NaN	20.6488	NaN	NaN	NaN	20.2341	20.1938	20.6379	NaN	NaN	20.4333	20.4844	18.9936	20.4571	19.5617	19.522	NaN	NaN	20.3864	18.6511	NaN	19.1892	NaN	21.19	NaN	NaN	20.8128	NaN	NaN	20.0194	19.448	NaN	19.9573	NaN	20.4118	20.0303	19.4711	19.3514	NaN	NaN
XP_393976.2;XP_006563043.1;XP_006563042.1	21.9812	21.5439	22.1816	21.7602	22.0376	22.1993	22.1594	22.5811	21.2075	NaN	21.6658	21.9046	22.5334	21.5293	22.3257	21.761	21.3874	22.5023	21.6579	21.0813	23.0679	21.6562	21.2834	21.7751	22.7819	21.1122	21.7124	21.7823	21.7165	21.194	21.423	21.8964	22.1555	22.0615	NaN	21.5426	21.5657	21.6674	21.1952	21.3847	21.4857	21.4611	21.7245	21.9382	21.6747	22.7563	22.0815	22.4219
XP_624948.3;XP_006563061.1;XP_006563060.1;XP_006563059.1;XP_006563062.1	NaN	NaN	NaN	NaN	NaN	NaN	19.9176	NaN	NaN	NaN	NaN	NaN	NaN	20.2956	NaN	20.4547	19.9656	NaN	20.3595	NaN	19.601	19.8247	19.3252	NaN	17.912	NaN	19.4773	19.7674	NaN	NaN	NaN	19.8913	18.7803	19.7279	NaN	19.9346	19.5395	19.7624	20.004	20.1526	19.7981	19.5476	19.5397	NaN	NaN	NaN	NaN	NaN
XP_006563123.1	23.7436	24.0939	24.102	24.3511	23.9981	23.661	24.3056	24.2466	24.0746	23.8166	24.2804	24.2523	24.0866	24.1253	24.0619	23.9448	23.7661	24.1394	23.2698	24.2115	24.6491	24.1883	24.1077	24.5476	24.1563	23.9341	23.7903	24.622	24.0714	23.9706	23.7411	24.1371	24.3784	23.8207	24.1211	24.3376	24.3808	24.2682	24.1041	23.609	23.9784	24.307	23.4711	23.1976	23.459	23.3012	22.7363	23.3653
XP_623083.1;XP_006563129.1	26.0373	25.9024	25.9417	26.0158	25.8258	26.1048	26.0035	25.8407	25.9242	25.9911	26.0171	25.9573	25.8287	25.9534	25.8629	25.9115	26.1552	26.0355	26.0001	26.1037	25.972	25.9534	26.1814	26.0928	25.8018	26.0298	25.97	25.8556	25.8374	25.8463	25.9634	26.0771	26.0214	26.0811	26.324	26.0519	26.1067	26.2054	26.0655	26.0445	26.0761	25.9525	25.7817	25.7671	25.3978	25.4809	25.4281	26.0013
XP_006563149.2	19.7511	20.5806	21.0639	NaN	20.6249	NaN	NaN	20.2998	20.642	18.6975	NaN	20.7514	NaN	20.6508	NaN	20.7522	NaN	21.1052	20.0106	20.7547	20.561	20.7928	21.1976	20.3212	NaN	20.8024	20.7418	20.4158	20.7213	20.6196	19.7332	20.4413	20.8643	21.0385	NaN	20.3718	20.7942	NaN	20.2239	21.1076	20.5002	20.9329	19.4406	19.4441	20.0895	18.7948	18.7747	19.2001
XP_006563163.3	NaN	20.0817	NaN	NaN	19.9666	NaN	NaN	NaN	20.0597	NaN	NaN	NaN	NaN	20.4329	19.5856	19.5595	20.2886	20.1689	19.4093	NaN	NaN	19.654	19.9372	19.9053	19.977	NaN	19.9392	19.8651	19.8261	19.9012	NaN	NaN	19.6683	NaN	NaN	NaN	19.7732	NaN	19.9362	NaN	19.9376	19.894	20.3777	19.68	19.6979	NaN	19.9591	NaN
XP_006563164.1	22.6551	23.0021	22.6298	23.3169	22.7091	22.0166	22.6948	22.7747	23.3097	21.4162	23.626	22.8855	22.7366	22.5305	22.3327	22.8117	22.6802	23.2321	21.7393	21.959	23.0879	22.4647	22.5128	23.006	23.1394	23.1464	22.9731	23.0501	22.8263	22.6097	22.2488	22.4306	22.4988	NaN	22.4575	22.2544	23.1051	NaN	22.9754	21.7348	22.6818	22.6681	22.8023	22.2927	22.1312	23.3643	21.6084	23.0182
XP_026301520.1;XP_016772479.1;XP_006563168.1;XP_006563167.1	23.6169	23.4282	23.5959	23.679	23.5767	23.3569	23.5781	23.4956	23.6706	23.2064	23.5941	23.6689	23.3732	23.8775	23.7649	23.6905	23.2802	23.5796	23.6303	23.6834	23.5591	23.5198	23.8818	23.6801	23.3966	22.4207	23.6694	23.3639	23.6586	23.5333	23.1337	22.3018	23.6426	23.5394	23.4614	23.6008	23.5309	23.6169	23.5254	23.5715	23.6926	23.7431	23.6358	22.8556	23.1383	23.2708	22.7268	22.6952
XP_006563187.2	21.7485	22.8667	22.0905	NaN	21.0626	22.2702	22.0471	22.011	21.3383	21.3439	21.0748	NaN	22.3784	20.7089	22.4062	22.5341	NaN	22.4716	21.5068	21.0002	21.6744	21.8566	21.5378	21.9442	21.8189	22.1997	NaN	22.3384	23.2555	21.7468	22.1488	NaN	22.134	21.2372	NaN	NaN	21.92	22.2455	21.8502	NaN	22.2085	22.5313	20.9251	20.3248	20.7666	20.9778	19.8784	20.1345
XP_006563276.1	25.1996	25.207	25.2367	25.3813	25.355	25.3927	25.4823	25.2353	25.2845	25.3587	25.2762	25.3798	25.2058	25.3298	25.4468	25.0889	25.1204	25.1242	25.0387	25.3031	25.2077	25.2288	25.3843	25.1904	25.2547	25.3399	25.2072	25.2819	25.1545	25.201	25.2942	25.2036	25.177	25.2978	25.3624	25.3149	25.3727	25.2102	25.1973	25.2793	25.1312	25.2087	25.3527	25.4182	25.5493	25.1856	25.9031	25.4991
XP_006563278.1	24.307	24.1223	24.072	24.2643	24.1688	24.3118	23.8447	24.2533	24.5841	24.1015	24.4062	24.6022	24.025	24.3561	24.0576	24.1827	24.4763	24.4241	24.2661	24.2364	24.0401	24.278	24.4525	24.774	24.5606	24.5171	24.5262	24.2882	24.2017	24.3966	24.341	24.0974	24.5691	24.3549	23.956	24.4512	24.6189	24.1348	24.3804	24.1239	24.3699	24.4548	24.5299	24.0172	24.2049	24.0971	24.5509	23.5553
XP_006563283.2	20.9558	21.6365	21.1366	21.6706	NaN	21.1474	20.6293	21.6753	20.2475	NaN	NaN	21.6156	20.0159	21.0915	21.6576	21.3998	19.7213	NaN	21.2614	21.1038	21.1432	20.7461	21.0257	21.0534	21.0147	NaN	20.8442	20.9865	21.1622	20.7779	20.9927	21.32	20.6817	20.9472	21.4789	21.0496	20.8287	20.3474	21.2365	20.8712	21.0201	21.1993	20.8266	20.6178	21.0071	19.8118	20.5887	21.4603
XP_393026.2;XP_016768791.1;XP_006563285.1	21.9387	21.706	21.4138	21.6039	21.6816	21.9783	21.8131	21.9245	22.0507	21.7003	21.9039	22.3848	21.27	22.1137	NaN	22.0072	NaN	21.9361	21.4949	21.8114	21.6327	21.9968	22.0984	21.9323	21.8032	21.8759	22.1007	21.8772	21.8884	22.004	21.8844	21.7066	22.2474	21.634	NaN	22.2615	22.2574	22.0746	21.8969	21.744	22.1833	22.1487	22.1093	21.7858	21.9374	21.975	21.9795	22.3133
XP_624673.3;XP_016768020.1;XP_016768015.1;XP_006563314.1	20.8334	20.2085	20.3054	NaN	20.3429	19.7113	20.547	19.625	19.7293	20.3687	19.7605	NaN	NaN	21.1188	18.9724	20.7961	NaN	19.8812	20.7776	21.2223	20.5223	20.7805	20.1517	20.0851	NaN	20.4923	21.2733	20.8616	NaN	20.254	18.9053	20.1284	20.7586	19.2652	20.8528	20.8299	20.0859	20.257	NaN	NaN	19.4761	NaN	21.116	20.1493	NaN	NaN	NaN	NaN
XP_006563315.1;XP_395748.2;XP_016768023.1	24.4835	24.642	24.6625	24.9237	24.2799	24.6196	23.4849	24.3389	24.6664	24.2224	24.3083	24.4976	24.2296	25.0762	24.0907	24.853	24.9651	24.7122	24.6734	24.0517	24.4191	24.4971	24.8404	24.9162	24.459	24.5321	25.0239	24.7465	24.4016	24.4708	24.2888	23.1221	24.551	24.257	23.5699	24.209	24.738	23.8243	25.0075	24.1346	24.9482	24.8432	25.137	24.9991	24.1991	24.6954	25.3299	24.7623
XP_623342.2;XP_006563323.1	24.7666	25.1239	25.0808	24.8682	25.2425	25.3102	24.767	25.0772	25.2781	25.3136	25.3082	25.3405	25.6315	24.9753	25.2718	24.9509	25.2345	25.1086	24.7494	24.8992	25.2727	24.9692	25.242	24.725	25.1289	25.2643	24.6356	24.891	25.4979	25.4196	25.4151	24.913	25.0901	25.1643	24.9997	25.0599	24.8609	25.145	25.278	25.1856	25.1165	25.1725	24.9198	25.0772	25.3571	24.8597	24.9306	25.3351
XP_006563346.1	20.6742	NaN	NaN	NaN	NaN	20.5909	NaN	20.6422	NaN	20.6019	NaN	20.8064	NaN	20.5708	20.6142	20.4876	NaN	NaN	NaN	NaN	NaN	20.5187	20.6566	NaN	20.4127	NaN	19.9092	NaN	NaN	NaN	20.6083	NaN	NaN	NaN	NaN	NaN	20.4713	20.6058	NaN	NaN	NaN	20.6694	20.677	NaN	19.9967	NaN	NaN	NaN
XP_006563445.1;XP_397078.3;XP_006563446.1	NaN	20.0687	19.8054	NaN	20.4282	21.1484	20.0904	NaN	20.1566	21.0158	20.6361	19.9382	NaN	20.2045	20.3688	20.6236	20.8458	20.7451	20.4564	20.278	19.7918	20.2806	20.3892	19.4972	19.337	19.7534	20.3255	19.3541	20.0872	20.1457	20.3007	20.4516	20.5649	20.1845	NaN	18.5955	19.8214	19.8643	20.0621	20.0169	20.7742	20.1231	NaN	19.3888	NaN	NaN	NaN	19.4624
XP_006563494.1	20.9199	20.8721	20.4059	20.6182	21.0391	21.0444	21.549	20.4604	20.7189	21.3753	21.2609	21.72	21.283	20.3551	20.5968	20.6769	20.9392	20.9985	20.3391	20.6561	20.8312	21.3216	20.9686	20.6075	21.0982	20.53	20.9449	21.2145	20.8592	21.0834	21.2957	20.8482	21.0578	21.1101	20.6588	20.6484	20.6619	NaN	NaN	NaN	20.7508	NaN	21.4894	21.6047	21.0286	21.4914	20.1231	20.8887
XP_006563560.1;XP_016772029.1	21.5521	21.9988	21.6399	NaN	21.9018	21.9958	21.9507	21.4781	21.9748	22.0314	21.9392	21.9834	NaN	21.6701	22.014	21.8116	22.3177	NaN	21.8663	21.7921	21.3685	21.6978	22.1752	21.5241	21.9093	21.6778	21.4865	21.4573	21.7445	21.6216	NaN	21.9634	21.7113	21.5784	NaN	21.8329	21.5867	21.9819	21.8471	21.7684	22.0125	21.7492	21.9132	21.48	22.6081	21.51	20.6811	21.5054
XP_006563613.1;XP_006563612.1	20.0286	20.1159	NaN	20.316	NaN	20.3049	20.4274	20.7306	20.2976	NaN	NaN	20.7176	NaN	20.2336	20.2154	20.1113	20.2609	NaN	20.175	20.6436	20.2163	20.2189	20.4893	20.2603	20.2565	NaN	20.2571	20.3832	20.6224	20.2112	20.3105	NaN	20.6213	20.1518	NaN	20.9449	20.7978	NaN	19.9758	20.5983	19.643	20.4417	20.4071	NaN	20.5992	NaN	20.2605	20.0122
XP_006563657.1	24.0285	24.0611	24.2638	24.9564	NaN	24.1211	23.9507	24.7051	24.408	23.816	22.1399	23.9989	23.1665	24.272	23.8868	23.9394	24.2694	24.2225	23.7533	24.0901	24.3746	24.1081	24.4576	24.7732	24.3982	NaN	24.2272	24.574	24.1226	24.0026	23.7936	23.6596	24.2071	24.2175	23.8638	24.0829	24.5353	23.8233	24.1817	23.886	24.2167	24.0428	24.1984	24.1702	24.1267	22.6226	23.7659	23.8491
XP_016772165.1;XP_006563660.1;XP_006563659.1;XP_006563658.1;XP_016772164.2	23.437	23.4034	23.5713	23.3363	22.8878	23.2206	23.2464	23.3546	22.9167	23.6716	23.0911	23.2724	23.7123	23.3892	23.2963	23.7016	23.1905	23.177	23.5359	24.0199	23.494	23.8438	23.1623	22.9003	22.9724	23.452	23.2718	23.5329	23.393	23.4574	23.6121	23.545	23.2498	22.7621	23.7205	23.4349	23.0848	23.7494	23.3195	23.6021	23.51	23.1833	23.7133	23.8491	23.3855	23.8528	23.2398	23.8483
XP_026301180.1;XP_026301179.1;XP_016772225.1;XP_006563668.1	19.5431	NaN	19.665	NaN	20.2268	19.9246	20.4044	NaN	19.7438	18.8767	NaN	19.7735	NaN	19.8307	20.103	19.3363	NaN	NaN	19.6466	20.6016	20.1121	19.7162	19.9913	19.8207	20.0151	NaN	19.8004	19.1868	NaN	19.7936	19.5065	NaN	19.4765	NaN	NaN	NaN	20.1801	NaN	19.9444	NaN	19.3312	19.8637	NaN	19.6305	NaN	NaN	NaN	NaN
XP_006563703.1;XP_006563702.1;XP_006563701.1;XP_006563700.1	22.4145	22.4136	22.8226	23.486	22.7531	23.2221	22.3539	23.0757	23.187	21.0356	22.5961	22.8328	22.7164	23.1265	22.0426	22.9072	22.9678	23.1562	22.0178	22.3031	23.1122	22.501	23.0414	23.0039	23.3358	23.0417	22.824	23.4761	22.6832	22.8564	22.464	22.2221	22.7291	22.9963	22.5216	22.5616	23.0899	22.4481	23.057	22.8402	22.7088	23.1849	22.5068	22.5274	22.8314	22.3519	22.4845	22.4914
XP_006563706.1;XP_396249.3;XP_006563705.1	21.7956	20.8994	22.1648	21.4768	NaN	21.7	21.6971	22.2677	21.6051	22.0392	NaN	20.9474	21.7874	21.5919	NaN	21.073	NaN	21.1855	19.4318	21.5315	21.9405	21.4891	21.3703	21.7936	21.8116	21.7578	21.6045	22.1197	20.9243	21.1434	21.7107	22.2279	21.5693	21.788	22.147	21.8769	21.957	21.6206	NaN	21.998	22.9439	21.694	21.2755	22.0571	21.7905	21.9823	21.4473	21.2126
XP_623988.1;XP_006563709.1	NaN	NaN	NaN	20.9427	NaN	NaN	NaN	20.8392	NaN	NaN	21.1087	20.6963	21.0411	20.9655	21.2914	21.2826	NaN	21.2828	21.313	21.2423	21.0517	20.9791	21.1235	21.1289	21.1424	21.2403	20.8718	20.8809	21.2501	20.9471	21.1814	20.9825	21.0752	21.2549	NaN	NaN	21.0612	21.0238	NaN	20.9544	21.2271	20.9067	20.8261	21.0408	20.5882	21.0158	20.6834	20.8478
XP_006563715.1	21.8436	22.1493	22.4861	21.6786	23.1345	21.9147	22.9648	22.3358	21.862	22.5645	22.0051	21.1009	20.2047	20.8241	22.6217	21.6474	NaN	NaN	21.7911	22.1417	22.6381	22.5975	20.2628	20.7105	20.7383	22.1787	NaN	22.4831	20.824	21.0972	22.3586	22.6969	NaN	NaN	NaN	NaN	NaN	22.5085	19.8749	22.219	20.3957	NaN	19.0695	21.5022	20.7626	21.3173	22	20.5891
XP_623497.2;XP_006563741.2;XP_006563740.2	23.1857	23.4639	23.5115	23.2414	23.7245	22.9761	23.5	23.3251	23.57	23.6072	23.2552	23.3594	23.5006	22.6718	23.2472	22.9876	23.1925	23.3512	23.4638	23.1447	23.3843	23.2251	23.4791	23.3312	23.0162	23.6404	22.8035	23.238	23.3016	23.1684	23.4898	23.6116	22.9181	23.0929	22.8192	23.5281	23.0576	23.2005	23.1963	23.0218	23.0595	23.1595	23.0754	23.3514	23.1784	22.6391	23.8857	22.6663
XP_006563745.1	25.7805	25.8954	25.7901	26.0074	25.5307	25.8394	25.568	25.52	25.4368	25.7448	25.5753	25.5123	25.7355	25.8392	25.669	25.9619	25.7977	26.0114	25.8188	25.7468	25.5807	25.7063	25.7097	25.6488	25.5337	25.6408	25.8848	25.6289	25.3616	25.7076	25.6346	25.6733	25.6343	25.5123	25.5736	25.6312	25.5566	25.613	25.5515	25.6282	25.906	25.5282	26.3703	26.0855	25.6783	26.1687	25.9524	26.2966
XP_006563758.1	22.371	22.1013	22.054	21.7538	21.814	22.0832	22.2727	21.9847	22.086	22.2067	22.2005	22.1293	21.786	22.4082	21.8641	22.2296	22.4662	22.4878	22.064	22.3667	21.6988	21.9308	21.9592	22.3193	22.0744	22.2017	22.6388	22.3392	21.7097	22.1647	21.5727	22.056	22.1988	22.2566	22.3022	22.1656	22.5026	21.7259	22.0002	22.2263	22.2688	21.5984	23.2032	22.8372	22.344	22.8139	22.7911	22.8852
XP_006563839.1;XP_006563840.1	NaN	NaN	NaN	20.0281	NaN	NaN	20.3606	20.0733	NaN	NaN	NaN	20.0583	NaN	20.2525	20.2075	20.2234	NaN	NaN	NaN	20.5888	20.3546	20.1576	19.9104	20.4531	20.2392	NaN	NaN	NaN	NaN	NaN	20.1586	NaN	NaN	NaN	NaN	NaN	20.2005	NaN	19.2871	NaN	19.4635	NaN	20.0712	NaN	NaN	20.8131	NaN	19.9687
XP_006563850.2;XP_006563851.2;XP_026298140.1	21.9536	21.876	NaN	21.8008	22.2233	22.2636	22.4828	21.7628	22.1063	22.7551	21.8086	21.3898	21.9464	21.6721	22.2186	22.3885	NaN	21.2286	22.4212	22.04	22.539	22.6671	22.0234	21.8844	22.1087	22.2101	21.8304	22.1782	21.94	22.0559	22.5675	22.3329	21.7475	22.1529	22.4836	21.8481	21.7337	22.7051	21.874	22.4572	21.9666	21.7552	21.2281	20.9854	21.5256	21.6122	21.2858	21.5179
XP_016768896.2;XP_006563853.2;XP_016768895.2;XP_003250344.2;XP_006563852.2;XP_006563855.1;XP_026298141.1	21.9062	21.7028	21.9693	NaN	21.6315	21.3161	22.1282	21.4082	21.1167	22.0564	21.3627	21.3562	22.1356	21.9566	21.8706	22.1796	NaN	21.3335	22.0481	22.502	21.3553	22.1608	21.9171	21.4174	21.2765	NaN	22.305	22.0378	22.2276	21.804	21.7795	21.4983	21.7441	20.5556	NaN	22.142	22.1211	22.1052	21.1416	21.6083	21.6932	21.7661	22.7945	22.8587	22.1872	22.0611	22.9645	22.518
XP_006563871.1;XP_006563870.1;XP_392590.4	21.8135	21.5625	21.971	NaN	NaN	21.5389	21.4869	21.6773	21.4867	21.695	21.2882	NaN	20.8351	21.7502	21.3634	21.6233	NaN	21.9714	21.6479	21.8004	21.456	21.6172	21.6143	21.5961	21.669	21.5707	NaN	20.4896	21.3152	21.6346	21.558	21.7462	21.5623	21.4482	22.1897	21.9219	21.7719	NaN	21.7011	21.968	20.5746	NaN	21.642	21.724	21.6296	NaN	21.181	NaN
XP_006563902.1	22.4942	22.4662	22.7653	22.6118	NaN	22.7252	22.4566	22.4349	22.1892	22.7092	22.3131	22.7855	22.5584	22.9199	22.7741	22.7648	22.7966	22.3339	22.8712	22.5195	22.1858	22.7943	22.8448	22.8241	22.8233	22.6847	22.5386	22.5817	22.6835	22.5684	22.5698	22.6252	22.7426	22.823	22.6301	22.3431	22.5072	22.5793	23.0095	22.7585	22.8581	22.7397	22.3126	22.7537	22.1227	22.3307	22.3939	22.4017
XP_016769242.1;XP_006563910.1	20.437	20.1538	20.4447	NaN	NaN	20.3464	20.6786	20.4924	20.7561	NaN	NaN	NaN	NaN	20.6583	NaN	20.3295	NaN	NaN	20.371	20.5148	20.5952	20.6028	20.7131	20.5507	20.7585	NaN	NaN	20.5172	NaN	20.4107	20.5176	NaN	20.4535	20.7406	20.4161	NaN	20.7653	NaN	20.5544	NaN	20.6335	20.572	NaN	NaN	NaN	20.2241	20.1573	20.2168
XP_006563951.2	21.8742	22.109	22.1139	22.0829	22.0279	22.1322	22.0437	21.7104	21.8464	22.4894	21.9875	21.6195	21.8276	21.829	22.2332	21.9955	22.0404	22.2016	21.9941	22.2033	21.7051	21.8832	21.9186	21.6725	21.4912	21.8604	21.8871	21.773	21.4645	21.8788	21.9106	21.9168	21.9052	21.8198	22.1402	21.9141	21.9329	21.9493	22.0613	22.0914	22.3158	21.9205	22.3378	22.5626	22.4655	22.6831	22.7815	23.1158
XP_016766813.1;XP_006563990.1;XP_026295162.1;XP_624898.3	22.6935	22.3132	21.3685	22.0561	21.0004	22.355	21.5855	21.8622	22.0449	22.149	22.4546	21.8063	21.7957	22.5056	21.925	22.4408	22.4807	21.9936	22.7268	22.3109	21.7038	22.074	22.6027	22.3424	21.4586	22.2948	22.9017	22.0914	22.3699	22.3059	21.9279	21.6319	22.2448	22.2594	22.2244	22.2246	22.4805	22.3705	22.2011	22.2205	22.4004	22.3453	22.6599	22.2391	21.1559	21.6008	21.4725	22.2643
XP_026295529.1;XP_006564013.1;XP_006564012.1;XP_006564011.1;XP_006564010.1;XP_006564008.1;XP_006564007.1;XP_006564006.1;XP_016766769.1;XP_016766768.1;XP_006564017.1;XP_006564016.1;XP_006564015.1;XP_006564014.1	NaN	NaN	NaN	NaN	19.936	20.646	NaN	NaN	19.7287	21.3484	NaN	NaN	NaN	20.1432	21.0154	20.7018	20.423	20.6446	20.6306	20.6301	19.7594	20.5334	NaN	19.3331	NaN	NaN	20.7376	19.693	21.2017	20.6264	18.4696	21.1205	NaN	19.884	NaN	NaN	18.7866	20.7801	20.1755	20.5686	20.7297	NaN	NaN	20.7985	NaN	NaN	NaN	20.4588
XP_395577.4;XP_006564038.1	22.8804	22.7884	22.4366	22.311	21.7636	22.8608	22.2868	22.0147	21.9825	23.1054	22.6009	21.8932	22.6809	22.6588	22.9202	22.6801	22.7289	22.6272	22.6497	22.3435	21.7563	22.3714	22.0551	20.5582	21.8334	22.8912	22.3017	21.9251	20.5458	22.0619	22.5017	22.5991	20.3789	22.0099	22.5008	21.9175	22.0445	22.724	20.5444	22.5197	22.7656	22.0132	22.443	22.632	22.319	22.3817	22.7688	22.497
XP_006564165.1;XP_396639.1	23.4185	23.272	23.2687	23.4126	23.7853	23.648	23.768	23.5317	23.6447	23.7303	23.882	23.8295	23.7133	23.6935	23.8496	23.5469	23.9018	23.8828	23.6645	23.318	23.47	23.4043	23.7168	23.4411	23.5787	23.7563	23.5032	23.3774	23.8844	23.6506	23.7707	23.2723	23.6164	23.7591	23.1678	23.5854	23.6752	23.7172	23.7328	23.6155	23.8559	23.7193	23.642	23.6296	23.3024	23.2525	23.6375	22.997
XP_006564183.2	23.0168	22.9079	23.106	23.0182	23.1749	23.1167	22.2142	23.1478	22.9595	23.1129	23.2138	22.9957	23.2718	22.7803	22.4392	22.7153	23.1533	22.6114	22.7081	22.8373	23.3141	22.6385	22.5729	22.4605	22.8675	23.3027	22.5965	22.9076	22.6979	22.9548	23.1848	22.7553	22.943	22.8365	22.2066	22.8655	22.7563	23.1707	22.8496	22.9568	22.9408	22.7726	22.9717	23.4002	22.8855	23.5302	22.3687	23.4382
XP_026296815.1;XP_026296814.1;XP_006564222.1;XP_026296818.1;XP_026296817.1;XP_026296816.1;XP_016767658.2;XP_006564223.1;XP_016767660.1	23.0402	22.1017	23.4692	23.1422	23.4359	23.2409	23.3088	23.7696	22.559	23.4671	23.3705	23.265	23.5844	22.7186	23.2646	23.2069	22.4207	22.9959	23.3978	23.4694	23.5745	23.1884	22.8346	22.6221	23.4422	22.8661	23.05	23.6671	23.3992	23.2509	23.7901	23.6224	23.1016	23.3737	23.0109	23.1743	23.1827	23.1026	22.795	23.7004	22.9051	23.329	22.876	22.9269	23.8423	23.5705	23.5081	23.314
XP_006564273.1	23.4449	23.3332	23.6295	22.565	23.5297	23.3688	23.6068	23.2446	23.5138	23.7794	23.5559	23.4144	22.8111	23.4266	23.5487	23.0445	23.4606	23.4367	23.437	23.4816	23.1282	23.434	23.4294	23.0749	22.932	23.6206	23.1112	22.9538	23.553	23.3444	23.6703	23.632	23.3399	23.5171	23.1215	22.9977	23.458	24.0039	23.4042	23.6264	23.5032	23.478	22.7947	23.2581	23.3846	22.8529	23.2567	23.2855
XP_006564274.1	19.3924	NaN	NaN	NaN	19.9227	19.5846	NaN	20.0312	19.8421	19.0213	19.2774	19.7904	NaN	19.5608	NaN	NaN	20.0679	NaN	NaN	NaN	19.7905	19.5785	NaN	19.6512	NaN	NaN	19.5922	19.616	20.0633	NaN	19.8815	NaN	NaN	NaN	NaN	NaN	19.53	20.3298	NaN	19.4933	19.9725	19.5916	18.7285	NaN	NaN	19.2121	19.3875	NaN
XP_006564280.1;XP_006564279.1	NaN	22.2059	21.7818	22.7926	22.3469	22.8498	NaN	22.7131	22.9165	22.5602	22.6564	21.5304	NaN	22.4627	22.7967	22.3696	22.897	22.4325	22.6818	22.5426	22.174	22.2811	22.3509	22.5487	22.686	22.7348	22.2223	22.4813	21.3247	22.1761	22.1358	22.8061	NaN	22.4455	22.5121	22.9023	22.6613	23.4216	22.8929	22.5798	22.7256	22.2384	22.4374	22.2075	22.7026	22.0182	NaN	22.5432
XP_006564297.1	21.9439	21.7361	NaN	21.9471	23.0209	21.388	22.875	22.218	22.1705	22.9895	NaN	21.8937	21.5553	21.3505	21.852	20.3612	22.3502	22.0715	21.5759	NaN	21.8226	21.0029	21.7009	21.7335	21.7205	22.5901	21.6981	21.3891	21.843	21.1876	22.67	21.1396	21.5623	NaN	21.8645	21.6529	22.1228	20.096	21.704	21.9396	22.6934	21.5718	21.2072	21.561	22.4652	22.0978	22.3866	23.0602
XP_006564324.1;XP_006564323.1;XP_006564321.1	25.5744	25.6826	25.4265	25.4536	25.6189	25.8403	25.6571	25.4235	25.6369	25.7329	25.7048	25.7885	25.7169	25.2099	25.6398	25.4542	25.7703	25.7652	25.6319	25.7304	25.2655	25.4191	25.4532	25.2085	25.5324	25.6411	25.4697	25.3244	25.6407	25.3911	25.6813	25.629	25.5009	25.5816	25.764	25.6557	25.4807	25.9327	25.6005	25.6384	25.6661	25.4275	25.5541	25.848	25.9467	25.5966	25.7193	25.7321
XP_006564331.1;XP_006564332.1	22.6859	22.6458	22.3535	20.5512	22.3421	22.6238	22.1375	21.9408	22.5136	22.6895	22.4464	22.2612	NaN	22.0172	NaN	22.575	23.1154	22.508	21.8474	22.308	21.6312	21.8804	22.0809	22.1486	21.7119	22.3002	22.071	21.9801	21.6842	22.1959	22.1175	22.4603	21.9926	22.4329	22.5316	22.3765	22.2106	22.0774	22.6421	22.649	22.3941	22.0576	22.1523	21.8223	21.7376	21.7582	22.2206	21.7195
XP_006564353.1	21.0255	21.8673	21.4609	21.4551	21.3596	21.3925	21.7225	21.2599	21.301	21.6254	21.688	21.883	21.7205	21.1077	21.6921	21.2759	21.4511	21.46	21.4248	21.5217	21.7771	21.3254	21.4111	21.1963	21.4156	21.7425	21.1779	21.5168	21.7332	21.6561	21.9512	21.4798	21.5282	21.4695	21.6391	21.176	21.4567	21.6492	21.4739	21.1468	21.4883	21.3745	20.9799	21.4429	21.5833	21.5426	21.3464	22.0229
XP_016770145.1;XP_006564379.1;XP_006564378.1;NP_001011587.1	24.3443	24.2982	24.3971	24.5114	23.9806	24.3277	24.2975	24.1324	24.4469	24.2873	24.1479	24.4538	24.085	24.3882	23.969	24.4321	24.5458	24.5512	24.3399	24.309	24.3153	24.2469	24.4727	24.6851	24.2817	24.5676	24.4571	24.2866	24.5055	24.4724	24.3412	24.2598	24.4492	24.304	24.1204	24.5366	24.8054	24.2086	24.6153	24.3154	24.4401	24.7855	24.8899	24.1356	24.58	24.2572	24.1595	23.9594
XP_026299789.1;XP_006564404.1;XP_006564403.1;XP_006564402.1;XP_006564401.1;XP_006564400.1;XP_006564399.1;XP_006564398.1;XP_006564397.1;XP_026299790.1;XP_016770398.1;XP_026299791.1;XP_006564405.1;XP_016770397.1	22.4047	22.4979	NaN	22.2109	22.6072	22.2422	23.0679	22.2861	21.9766	22.2301	21.027	23.0128	22.6165	22.0332	22.6819	22.062	22.2067	22.278	22.3768	22.1056	22.656	22.0228	22.5051	21.8512	22.3772	21.7305	22.2061	22.2197	23.1164	22.5386	22.7782	21.2614	22.4024	22.3334	NaN	21.9505	21.9159	22.7434	21.84	22.3079	22.3695	22.1429	21.914	22.424	21.6797	22.0897	21.5403	22.3778
XP_016770529.1;XP_006564452.1;XP_006564451.1;XP_006564450.1	23.2953	23.2559	22.8833	22.8036	22.8579	23.2902	23.3676	23.1556	23.5171	23.2129	23.603	23.3543	23.2646	23.2734	22.9348	23.3576	23.6662	23.6522	23.0042	23.3397	22.9921	23.0322	23.1547	23.1808	23.086	23.2097	23.5107	23.1523	23.1001	23.2261	23.1652	23.3468	23.3853	23.1162	23.3983	23.1097	23.492	23.331	23.5204	23.3822	23.5095	23.3169	23.4223	23.6191	23.2845	23.4065	23.1118	23.4884
XP_006564458.1;XP_006564457.1;XP_006564456.1;XP_006564455.1;XP_006564454.1	NaN	19.3926	NaN	NaN	19.6541	NaN	20.1038	20.1486	19.6494	NaN	19.7757	20.4049	NaN	19.9307	19.07	19.6675	19.867	NaN	19.1801	20.4485	19.3345	19.7663	19.4645	20.0865	19.6027	19.3564	20.6812	NaN	19.9105	19.6144	18.6672	19.7882	19.9	18.5361	NaN	20.6726	20.662	18.439	20.4516	19.759	19.665	NaN	20.367	18.556	NaN	19.7912	NaN	NaN
XP_392727.4;XP_006564460.2	20.6415	21.0585	NaN	21.1399	NaN	21.4536	22.0261	21.3641	21.3882	21.1765	21.8044	21.2343	21.0964	20.7216	NaN	20.3256	NaN	20.8332	21.2456	20.8933	21.0958	21.216	20.9186	20.498	21.3086	21.3933	20.7203	20.6569	21.4705	20.7836	21.4733	21.3135	20.8933	NaN	21.3889	20.8763	21.2341	21.6914	20.98	20.8303	21.2164	21.2529	20.3251	20.9525	21.216	21.1499	21.2025	21.9167
XP_006564499.3	20.7501	22.8671	22.7434	23.3996	23.7939	22.0661	21.4283	22.1448	23.5516	24.2616	23.7887	23.3507	22.0251	NaN	23.0458	20.7331	21.5725	22.5956	22.2231	21.3869	23.0042	21.69	NaN	19.0632	23.3868	23.6127	NaN	21.6105	22.1456	22.9618	22.5159	22.7118	21.3844	22.9429	20.7639	NaN	NaN	21.4959	21.1631	21.5932	20.6176	21.934	22.8412	22.9798	21.7681	22.1636	22.2919	23.4743
XP_006564514.1;XP_006564513.1;XP_003250468.1;XP_016769866.1;XP_016769865.1	NaN	NaN	20.2642	NaN	NaN	NaN	NaN	NaN	NaN	NaN	NaN	NaN	19.5374	19.7949	NaN	19.6989	NaN	19.6729	19.7743	19.9521	19.7402	19.423	19.1946	NaN	19.5613	NaN	19.3062	19.7432	19.0914	19.1921	NaN	NaN	19.318	NaN	NaN	19.2316	20.3971	NaN	NaN	NaN	NaN	20.0289	19.9518	NaN	NaN	NaN	19.3565	NaN
XP_006564519.2	22.5584	22.1264	NaN	22.0214	21.7734	22.5061	22.0293	21.6641	22.1887	22.1839	21.1767	22.6526	22.4806	22.1801	22.0989	22.4209	22.0395	21.9341	22.4136	22.0054	22.4518	22.1961	22.4669	22.8126	22.3643	22.1986	22.1	22.2078	22.1948	22.2249	21.7449	21.6016	22.5294	21.8141	21.7341	22.3302	22.211	22.162	22.4912	22.2481	22.4831	22.3021	22.1671	22.0439	22.0739	22.2532	22.4348	21.9349
XP_006564533.2	23.8927	24.2613	24.3726	24.4012	22.1187	24.0056	22.3517	24.1578	24.2423	24.1682	22.8265	24.0985	24.1752	24.4233	23.4125	24.3581	24.298	24.2833	23.8069	20.9206	23.9482	24.0826	24.3489	24.4118	24.2154	23.9334	24.2025	24.0346	24.522	23.6193	24.2145	23.4338	24.2897	23.6773	23.3174	24.0143	24.2799	23.6769	24.3436	23.7476	24.3981	24.3761	24.0521	24.4625	23.6073	24.0719	24.5342	24.0791
XP_392715.4;XP_006564548.1	22.7609	22.4214	21.6533	22.0335	22.279	22.2804	22.4892	21.9988	22.1741	22.5355	21.8439	22.2774	22.3901	22.4904	22.6247	22.3741	22.5375	22.8415	22.4904	22.6484	22.1076	22.5621	22.6407	22.4667	21.4137	22.3736	22.5929	22.1904	22.0618	21.9852	22.1224	22.3862	22.1211	21.9591	22.843	22.4245	22.1486	22.7203	22.0701	22.3031	22.356	22.1662	22.4655	21.8108	21.468	21.5623	21.9098	21.8506
XP_006564561.2	23.4625	23.2243	22.4237	23	23.2312	23.266	23.3074	23.2454	23.1292	23.3137	23.2852	23.4696	23.1507	23.4536	23.3251	23.2004	23.2366	23.3232	23.2909	23.3024	22.9909	23.2032	23.3091	23.1695	23.0303	23.2407	23.6715	22.9627	23.3003	23.1556	23.4901	23.314	23.1512	23.2376	23.2777	23.3573	23.2119	23.4246	23.3178	23.2849	23.1319	23.0843	23.7393	22.9725	23.0328	22.8928	22.9033	22.4486
XP_006564578.2	20.633	20.8443	NaN	20.34	19.8077	20.6105	NaN	20.0536	20.0786	20.9726	NaN	20.1612	19.362	20.1483	19.7561	19.9431	20.3366	20.5148	19.9313	19.8793	20.15	20.0727	20.5404	20.7003	20.1644	20.3207	20.6143	NaN	19.6372	19.7069	20.1912	NaN	19.9047	20.0044	20.4565	20.7515	20.2087	NaN	20.1288	20.363	20.0143	20.0942	20.0129	20.6306	NaN	19.662	19.5294	19.2919
XP_006564597.1	23.4944	23.4656	23.5409	23.4466	23.6567	23.8993	23.3935	23.4356	23.1814	23.6516	23.3635	23.5861	23.3949	23.0873	23.5082	23.3019	23.8365	23.3952	23.4336	23.4712	23.7138	22.8896	23.1848	23.0839	23.3378	23.6955	22.5547	22.8524	23.4974	23.494	23.3703	23.932	23.603	22.9434	23.8043	23.0796	22.9487	23.4941	23.8285	23.2205	23.5607	23.1777	23.9787	24.1824	24.3785	23.7628	24.0923	23.6195
XP_026297956.1;XP_006564602.1;XP_006564601.1;XP_026297955.1;XP_006564600.1;XP_006564599.1;XP_006564598.1	20.1688	19.7357	20.0547	18.5895	NaN	NaN	19.812	19.8767	NaN	19.7189	NaN	NaN	NaN	20.3114	20.2934	20.2693	19.2109	NaN	20.7592	NaN	NaN	20.1298	20.0065	20.1098	19.607	20.2761	20.1946	NaN	19.6954	20.2268	NaN	20.0009	20.4368	20.0121	20.4387	19.6483	19.8997	NaN	NaN	NaN	20.4335	19.8947	21.0124	NaN	NaN	NaN	NaN	NaN
XP_016769038.1;XP_026298309.1;XP_016769037.1;XP_016769036.1;XP_016769035.2;XP_006564605.1;XP_016769034.1;XP_006564604.1;XP_016769032.1;XP_026298310.1	21.0716	20.8613	20.9916	20.9996	21.2869	21.1742	21.3568	21.0105	20.9844	20.6003	21.1393	20.7062	21.1157	20.7179	NaN	20.8437	20.4821	20.8727	21.1577	NaN	21.1281	20.8688	NaN	NaN	20.9806	NaN	20.4814	21.1265	21.2911	20.5871	20.7742	NaN	20.9068	21.0332	20.9156	NaN	20.7822	20.6515	20.9094	20.8601	20.8197	20.9799	20.7555	20.9115	21.1087	20.7503	19.5679	20.4511
XP_397351.4;XP_006564622.2;XP_006564621.2	23.4756	23.0859	22.8125	23.5086	23.0338	23.5347	23.0296	23.2234	23.2482	23.4065	23.6742	23.3758	23.2022	23.55	23.258	23.5232	23.3905	23.3391	23.6129	23.2057	23.1561	22.9729	23.3869	23.3885	23.1636	23.1216	23.6525	23.3062	23.2954	23.2396	23.1047	22.9178	23.2646	22.3094	23.3785	22.5122	23.3799	23.3625	23.5731	23.2884	23.5916	23.2015	23.3547	23.2555	22.8516	22.7807	22.7128	22.6345
XP_006564625.1;XP_624414.2;XP_016768938.1;XP_016768937.1;XP_016768936.1;XP_016768935.1;XP_016768939.1	21.7283	20.7671	NaN	21.3091	NaN	21.0177	20.1505	20.2355	20.9987	NaN	NaN	20.8442	NaN	20.6014	21.0706	20.9093	20.8191	21.2011	20.855	NaN	20.4322	20.8562	21.1286	20.7203	NaN	21.248	21.4211	20.4845	20.7114	20.3367	20.1927	20.0513	21.1517	20.7591	20.779	20.564	20.6835	21.108	21.2844	NaN	21.0576	20.7445	20.971	20.0871	NaN	20.0958	NaN	20.6366
XP_026298074.1;XP_006564634.1;XP_006564635.1;XP_026298075.1	21.5539	21.8459	21.6945	21.4845	23.005	21.565	21.9778	22.1055	22.2332	21.8016	22.4184	21.7971	22.1927	20.872	21.5442	21.2034	20.7124	21.5026	21.5205	21.7021	22.025	21.3773	20.8541	20.5581	22.3448	21.5348	20.5087	21.5791	21.3035	21.8395	21.3563	21.739	21.2093	21.7056	21.4261	21.266	21.1005	21.5786	20.5873	21.8598	20.6521	21.1843	20.9145	21.8575	21.7936	22.0092	21.7556	21.4221
XP_016768964.1;XP_006564641.1;XP_006564640.1;XP_006564639.1;XP_006564638.1;XP_006564637.1	NaN	20.6063	20.7192	21.156	20.8052	NaN	21.0343	21.0214	20.9454	NaN	21.1449	21.109	21.3589	20.6347	NaN	20.8435	20.9674	21.1055	NaN	21.4346	NaN	20.7349	20.8519	20.6663	21.0771	21.0146	20.6463	20.6452	21.0358	20.9931	21.1653	20.9166	20.8684	21.0555	21.1135	20.9215	20.7654	20.9077	20.956	20.9889	21.0582	20.9648	21.3997	21.5996	21.506	21.3164	NaN	NaN
XP_006564656.1	23.7163	23.9895	23.7182	24.1652	23.2468	23.8212	23.318	23.7648	23.8381	23.7675	23.482	24.0279	23.9287	23.9696	23.5798	23.8492	24.165	24.0401	23.986	23.707	23.736	23.6787	23.9785	23.8662	23.74	23.8563	23.9018	23.7458	23.9006	23.9036	23.8048	23.7209	23.8702	23.3527	23.5173	23.5852	24.0102	23.6942	23.9791	23.8149	23.9913	23.8944	24.0096	23.967	23.906	23.8004	23.9298	23.7922
XP_006564672.2	22.8153	22.8931	22.4247	22.0993	22.8146	22.9941	22.6791	21.9178	22.7273	23.1963	22.73	22.4013	NaN	22.6541	23.0856	22.6766	23.1934	22.9839	22.7197	22.7512	22.3534	22.567	22.6897	22.4905	22.7756	22.9134	22.474	22.67	22.3866	22.692	22.6769	22.9233	22.6769	22.7727	23.1784	22.905	22.7851	23.1018	22.5384	22.9059	22.8467	22.5062	22.5855	22.4282	22.7144	22.365	22.0378	22.352
XP_006564746.1;XP_006564745.1	20.315	19.7384	NaN	NaN	NaN	NaN	NaN	NaN	NaN	NaN	NaN	19.6349	NaN	19.8536	NaN	20.2339	20.0055	19.6636	19.6563	NaN	19.6823	19.3561	19.4689	19.0613	18.7581	NaN	NaN	19.7272	NaN	NaN	NaN	NaN	NaN	NaN	NaN	NaN	19.5219	18.5386	NaN	NaN	20.0847	19.2666	19.983	20.7422	20.6468	19.6301	NaN	20.2155
XP_006564785.1;XP_006564786.1;XP_006564787.1	24.1228	23.961	23.5537	24.2268	23.8615	24.2084	23.6816	23.9745	23.7971	23.9648	23.9895	23.4442	23.9243	24.1733	23.8474	24.0103	24.145	23.8184	23.9521	23.8024	23.6852	23.9453	24.0508	23.9308	24.0062	23.9781	23.6787	23.8572	23.8275	24.0092	23.7399	23.9245	23.7792	23.9486	23.5927	23.4073	23.964	23.9597	24.1286	23.8411	24.1723	23.8803	23.7675	24.0053	23.968	23.9429	24.0837	24.2505
XP_006564809.1	19.9455	NaN	19.5199	19.6627	NaN	NaN	NaN	19.6647	19.806	NaN	NaN	NaN	NaN	19.6821	19.9893	19.9475	NaN	NaN	20.109	19.7141	19.6233	19.7235	19.6873	19.6745	19.6865	NaN	19.8956	NaN	19.7097	20.1245	NaN	NaN	19.9634	NaN	NaN	NaN	19.4845	NaN	20.1348	NaN	19.6164	19.893	20.5426	20.28	20.0211	19.6988	NaN	20.83
XP_006564892.1	26.7437	26.9116	26.8822	26.9053	27.1779	26.7769	26.8038	26.8377	26.9606	26.9852	26.9525	26.8254	27.1865	26.6744	26.8049	26.8301	26.9063	27.0058	26.8043	26.6063	26.8121	26.7425	26.7905	26.7132	27.0041	26.87	26.6747	26.7238	26.948	27.0207	27.0642	26.8339	26.7704	26.9883	26.5139	26.6501	26.7251	26.8029	26.8823	26.8736	26.8412	26.7972	27.2059	27.4205	27.4042	27.4153	26.775	26.8452
XP_006564911.3	NaN	19.3155	19.0364	NaN	19.9038	NaN	19.8038	NaN	19.9563	NaN	NaN	20.2248	NaN	19.4888	19.6236	19.5421	NaN	NaN	19.8226	19.855	19.3781	19.6284	19.7575	NaN	NaN	NaN	NaN	NaN	19.7469	NaN	NaN	NaN	19.8083	NaN	NaN	20.1454	19.6122	19.1388	NaN	19.3802	19.6178	19.3129	NaN	18.7716	19.2999	19.3019	19.0075	NaN
XP_392797.3;XP_006564999.1	21.0113	20.5897	NaN	NaN	20.6476	20.4536	19.8176	21.5004	21.3348	20.4648	20.7113	20.8351	20.561	20.6795	20.3861	NaN	21.1286	20.2467	NaN	NaN	20.526	20.8378	21.3043	21.1808	21.1052	NaN	21.1385	19.0551	NaN	20.6762	21.144	20.3711	20.8677	NaN	18.8041	NaN	20.2545	NaN	NaN	NaN	20.1222	21.0738	20.4174	20.6435	NaN	20.4996	NaN	NaN
XP_006565008.1	22.6184	22.613	22.4508	22.2115	23.2156	22.9374	22.9955	22.9229	22.2157	23.0737	23.039	22.5406	23.3754	21.868	23.0497	22.6864	22.3326	22.0916	22.8598	22.6627	23.0854	22.5987	22.0452	21.9788	22.664	22.6464	22.0423	22.8429	23.1376	22.6579	23.4969	23.1181	22.4424	22.8327	22.7972	22.1762	22.1955	23.1421	22.4834	22.7296	22.4146	22.2663	21.7624	22.5171	22.9016	22.6028	22.3396	22.4792
XP_006565093.1	23.3354	22.4446	22.5928	22.6857	23	23.1561	22.9539	22.9711	22.6798	23.2588	23.0709	22.5125	22.4959	22.8281	22.8234	23.012	22.3491	22.6299	23.1417	22.8463	22.2971	22.7447	22.6679	22.5438	22.9355	22.9083	22.9574	22.5258	22.4691	23.0988	22.5838	22.8452	23.0094	22.7913	22.9224	22.3832	22.9484	22.1799	22.6259	22.8309	22.9756	23.0292	23.5406	23.5456	23.2165	23.0694	22.7228	23.7289
XP_006565215.1;XP_396670.3;XP_016771061.1	25.2403	25.0979	24.7308	24.9059	25.3556	25.3027	25.358	25.0451	25.1628	25.312	25.4486	25.5223	25.3727	25.0767	25.3578	25.1021	25.1488	25.3184	25.2556	25.2291	25.182	25.1289	25.384	25.1036	25.272	25.0037	25.128	25.0293	25.75	25.2688	25.579	25.3413	25.2815	25.2288	25.2933	25.2206	25.0551	25.4419	25.0265	25.1486	25.2312	25.0712	25.3249	25.4643	25.4402	25.6017	25.187	25.2054
XP_006565264.1	25.1555	25.4091	25.4121	25.4907	25.3643	25.2477	25.2284	25.2463	25.5006	25.2605	25.1956	25.6526	25.1857	25.5284	25.3232	25.3345	25.3912	25.4218	25.405	24.9168	25.0247	25.1739	25.5934	25.3932	25.3207	25.2537	25.4019	25.2471	25.3465	25.233	25.197	24.805	25.4336	25.3514	25.1105	25.4807	25.547	25.2722	25.4812	25.3363	25.4323	25.5101	25.8579	25.5765	25.5866	25.3571	25.3732	25.4409
XP_006565266.1	21.134	21.3239	20.9565	21.3898	21.36	21.5663	21.786	NaN	21.3056	21.6048	21.2346	21.5136	20.8038	21.4931	21.5859	21.4618	21.783	21.0846	21.5722	21.3961	20.8351	21.2433	21.6218	21.343	21.2415	21.534	21.7396	21.4015	21.4337	21.2857	21.5726	21.7179	21.3607	21.573	21.9778	21.4669	21.4925	20.8076	21.6076	21.6628	21.2787	21.3751	21.6423	21.5867	21.7448	20.9626	NaN	NaN
XP_006565297.2;XP_006565298.1	22.5566	22.41	22.6112	22.4239	22.1624	22.2167	22.4015	22.1584	22.4085	22.4305	22.0147	22.4083	22.3042	22.5242	22.3936	22.4023	22.5996	22.6049	22.3695	21.9463	21.8897	22.1071	22.5989	22.5844	22.2082	22.5136	22.1852	22.2775	22.1489	22.3544	22.3886	22.2158	22.6607	22.1203	22.0228	21.9004	22.4957	22.4281	22.3997	22.2222	22.7221	22.3164	22.842	22.6474	22.5756	22.3518	22.5963	22.3774
XP_006565317.1	22.8368	22.9653	23.2664	22.6528	22.7558	22.6467	22.4731	23.042	22.7217	22.9083	22.2829	22.8905	21.795	23.2228	22.8632	23.0276	22.7725	22.9387	22.8728	22.9118	22.3607	22.8861	22.4532	23.13	23.1499	23.1087	22.6197	22.9471	21.9745	23.0803	23.2474	22.6691	23.0395	22.5444	22.6824	22.0424	22.9621	23.5986	22.9051	22.9034	23.3073	NaN	20.8395	23.4307	24.1648	22.6895	24.4782	24.3262
XP_006565325.1;XP_623836.1;XP_006565324.1	21.1326	21.5171	20.5293	21.4408	20.8311	NaN	NaN	21.0605	21.3507	NaN	19.9882	21.4423	21.1799	21.1529	NaN	20.8171	21.3644	21.7814	20.9085	19.8901	NaN	20.888	21.3755	21.0581	NaN	NaN	21.3711	20.9117	20.7903	20.9526	NaN	20.3271	20.1989	NaN	NaN	NaN	21.0914	20.786	21.3803	NaN	20.8549	21.119	21.8522	19.9319	19.34	20.5643	19.002	20.898
XP_006565395.2;XP_006565397.1	20.4672	20.6198	20.4541	19.6596	20.8266	21.0836	20.5712	20.4496	20.7104	20.6086	NaN	20.7307	NaN	20.6105	21.3385	20.98	21.088	20.9331	20.8587	20.3474	20.0443	20.4151	20.5405	20.4292	20.3614	21.2569	20.6421	20.4485	21.0812	20.8189	21.189	21.0301	20.1656	20.4654	21.0687	20.6036	19.393	21.1328	20.9082	20.3955	21.183	20.4005	NaN	21.134	20.8285	21.1407	20.8277	21.056
XP_006565423.1;XP_395065.3;XP_006565422.1	20.3804	21.0834	NaN	NaN	21.0439	21.1274	21.2229	20.9522	20.8058	20.5385	NaN	NaN	19.8301	21.0222	NaN	20.7231	NaN	NaN	21.2404	21.2291	20.9436	20.8883	20.8448	20.3947	20.7297	21.1332	21.0055	20.9947	NaN	21.014	20.9219	20.7632	20.9498	21.2503	NaN	20.9288	20.9901	21.2961	20.8497	NaN	21.1474	21.0236	20.8809	NaN	NaN	NaN	NaN	NaN
XP_006565530.1	25.2278	25.1767	25.0583	25.3513	24.7309	25.1037	24.9775	24.9661	25.2437	25.1321	25.193	25.2104	24.9704	25.3304	25.0203	25.3174	25.5442	25.4207	25.2516	25.0546	25.1901	25.1785	25.4605	25.4298	25.2492	25.0741	25.3034	25.035	25.2388	25.1192	25.0055	24.9216	25.166	25.2088	25.2491	25.086	25.3188	25.0669	25.5621	25.147	25.2939	25.3109	25.4731	25.1948	25.4376	24.9674	24.7894	25.0471
XP_016768513.1;XP_016768512.1;XP_006565533.1	NaN	20.6462	NaN	NaN	19.641	20.5368	20.5654	21.255	19.8952	NaN	20.3824	NaN	20.9397	NaN	21.2199	20.8448	NaN	NaN	20.7047	NaN	21.0436	20.4413	NaN	NaN	20.6591	NaN	NaN	20.7743	NaN	NaN	20.6529	NaN	NaN	20.6823	NaN	NaN	NaN	19.9798	NaN	NaN	19.7678	NaN	NaN	19.8113	20.239	20.303	20.2596	19.8968
XP_396261.2;XP_006565538.1;XP_006565537.1	23.9565	24.2314	24.1448	24.3202	23.9878	24.2601	23.9095	24.0449	24.1231	24.027	23.9284	24.0983	23.5934	24.3593	23.5642	24.0112	24.362	24.2484	24.12	23.8644	23.4308	24.0721	24.3084	24.3721	24.0703	24.1733	24.1942	23.8695	24.2298	23.973	23.9201	23.4974	24.274	23.7863	24.0917	22.5375	24.1347	23.9774	24.3896	24.0893	24.4961	24.3602	24.0954	24.2463	24.3178	24.5252	24.3344	24.0924
XP_006565544.2	25.1173	23.8887	24.2815	23.0195	24.6061	24.756	25.4562	24.6346	24.6094	24.7377	25.0778	21.0417	24.3054	23.5425	24.4337	23.8249	20.9663	24.0237	25.0538	24.1462	24.746	25.2307	21.534	24.1149	24.5744	24.577	22.5792	25.1192	23.1271	23.8724	24.6963	24.7977	23.5218	24.9778	23.876	25.8399	23.9796	24.3952	23.381	24.8066	23.8943	21.699	21.011	23.6131	24.3479	24.3697	24.9304	24.6088
XP_006565557.2;XP_016768557.2;XP_016768556.2	21.7026	21.2283	20.9628	20.6727	21.3943	21.8168	21.1375	20.8409	21.7458	21.5593	22.0633	21.6788	21.4332	22.2408	21.7951	21.5441	21.7999	21.9212	21.8856	21.6495	21.019	21.8179	21.7712	21.6241	21.2549	21.7027	22.3211	21.4347	21.188	21.6868	21.6231	21.5837	21.3342	21.1222	21.2165	21.272	21.5279	21.5524	21.5473	21.7314	21.9855	21.8479	21.6654	21.1384	20.9121	21.1905	20.7751	20.8717
XP_006565645.2	24.051	23.9433	23.9093	NaN	23.867	24.0496	23.6004	23.6538	24.3578	23.9416	24.0951	24.045	24.427	24.1201	24.0471	23.8329	24.5412	24.2544	23.8054	23.8478	23.8211	23.975	24.3693	24.1811	24.0377	24.4523	23.8994	23.9763	24.0939	23.9453	24.0418	23.9854	24.2481	24.2905	24.2919	24.1815	24.1158	24.3193	24.0861	24.0953	24.3681	23.849	23.9144	24.0178	23.873	23.3922	23.2812	23.268
XP_394044.2;XP_006565704.1	19.882	NaN	20.5144	NaN	NaN	NaN	NaN	20.519	20.8749	20.039	19.737	20.6186	19.985	20.5798	20.3113	20.127	20.5262	19.9126	19.8722	20.7328	20.4808	20.2748	20.5898	20.5264	20.6727	NaN	20.7518	20.54	20.5906	20.1331	19.8829	NaN	19.9969	20.4737	19.4784	NaN	20.8863	20.5556	20.0877	20.2599	20.2656	20.4709	20.096	NaN	NaN	NaN	19.5831	19.1132
XP_006565801.1	24.1963	24.0192	23.8588	24.0429	24.6116	24.2082	24.0947	24.0297	23.9026	24.1406	24.431	24.2312	24.3017	24.0046	24.4229	24.0714	23.8586	24.231	24.1494	24.0378	24.1931	24.1787	23.8537	23.9956	24.4235	24.223	23.9559	24.0651	24.2728	24.2021	24.4811	24.4116	24.0962	24.3218	23.9574	24.4156	23.9927	24.0604	24.0758	24.1897	24.1614	24.096	24.2165	24.6284	24.6307	24.1308	24.2168	23.8491
XP_006565856.1;XP_006565855.1;XP_006565854.1	21.068	21.0102	21.4681	NaN	NaN	20.9774	21.1831	NaN	21.3531	21.0401	21.1576	NaN	NaN	21.1084	NaN	20.9062	21.101	NaN	21.1983	NaN	20.6025	20.7734	20.9012	20.8198	20.7075	NaN	NaN	20.8138	20.5122	NaN	20.958	NaN	21.4351	NaN	NaN	NaN	NaN	NaN	NaN	NaN	21.5916	21.1517	20.027	20.9851	NaN	21.184	20.2294	21.2681
XP_006565922.1;XP_016766380.1;XP_016766379.1	20.634	20.1043	20.2113	20.1498	NaN	NaN	NaN	20.7289	20.5035	NaN	NaN	20.2054	NaN	20.5435	19.8441	20.518	20.7641	18.2985	20.6552	20.2099	20.2266	20.2966	20.6701	20.5998	20.1959	19.5848	20.4705	NaN	20.3188	20.4605	19.9366	19.7296	20.0144	20.1707	NaN	19.4681	20.7486	NaN	20.4631	NaN	20.1236	20.4243	20.8887	20.8411	21.0173	NaN	21.2291	20.6473
XP_006565932.2;XP_006565931.3	21.669	22.1155	21.7184	21.8428	22.136	22.1198	22.0665	21.9697	21.7845	21.8457	21.9933	22.0864	21.9685	21.674	21.7874	22.0246	22.0151	22.0108	22.0731	21.7422	22.0936	21.9386	21.8252	21.4842	21.9194	21.8081	21.5457	21.5716	22.2602	21.868	22.3992	21.858	21.5276	21.8498	21.4503	21.7877	21.5019	22.0589	21.979	21.5949	21.9613	22.0415	21.0166	21.3167	21.4421	19.4255	20.7977	20.4228
XP_006565977.1	22.2877	NaN	NaN	NaN	21.9567	22.9583	NaN	NaN	22.3491	22.3688	22.5723	NaN	NaN	NaN	22.1772	22.3109	23.19	NaN	21.9053	22.081	21.5011	21.4041	22.0891	NaN	NaN	22.1816	NaN	21.4483	21.9536	NaN	22.1062	NaN	NaN	NaN	22.3096	21.9572	22.0669	22.0271	22.6092	22.1334	22.794	22.191	NaN	NaN	NaN	22.6854	NaN	NaN
XP_016766390.1;XP_006565985.1;XP_006565984.1	21.3637	21.1679	NaN	21.3723	NaN	21.3221	20.9488	21.4543	21.4181	21.6489	NaN	21.4631	20.6199	21.7649	20.6699	21.2353	21.3988	21.2406	21.173	21.5036	21.5833	21.3397	21.5435	21.7648	21.6044	NaN	21.6611	21.614	21.1897	NaN	NaN	NaN	21.6005	21.2545	NaN	NaN	21.9169	NaN	NaN	21.247	21.2035	21.3599	21.1287	21.2503	NaN	20.5512	20.9503	21.2175
XP_016767139.1;XP_006566003.1	24.4898	24.2135	24.0018	23.8168	24.226	24.34	24.0662	24.0728	24.332	24.3629	24.4845	23.8202	23.5127	24.4495	24.5853	24.4618	24.3699	24.3592	24.6405	24.4233	23.9711	24.3677	24.3166	24.2291	24.277	24.512	24.5837	24.3797	23.8275	23.9769	24.1823	24.3664	24.3555	24.1581	24.6492	24.4515	24.2484	24.2481	24.3615	24.6001	24.6575	24.2097	24.7219	24.6976	24.1637	24.5419	24.4262	25.1847
XP_006566055.1;XP_006566054.1	19.3774	NaN	19.075	NaN	NaN	19.6641	NaN	19.2443	19.1891	19.7223	19.7049	19.3906	18.457	19.5496	18.8999	19.7014	NaN	NaN	19.0858	19.5569	19.2451	19.4969	19.5868	19.4172	18.8272	19.1853	19.6511	19.2492	19.074	19.3317	19.3055	19.6637	19.4876	19.4792	NaN	18.9856	19.0581	NaN	NaN	19.3337	19.5452	19.5791	NaN	20.0035	NaN	NaN	NaN	NaN
XP_026299221.1;XP_006566061.1;XP_006566060.1;XP_016769904.2	NaN	NaN	20.6612	NaN	NaN	20.5682	NaN	NaN	NaN	NaN	NaN	20.5961	NaN	20.9136	NaN	20.692	NaN	20.6915	20.6244	NaN	20.3264	20.5715	20.8839	20.9011	NaN	NaN	20.6438	20.6578	20.5039	NaN	NaN	NaN	NaN	NaN	NaN	NaN	20.6901	NaN	20.6736	NaN	20.9685	NaN	20.6165	20.4157	NaN	20.0672	NaN	NaN
XP_026299167.1;XP_026299168.1;XP_026299166.1;XP_006566079.2;XP_026299165.1;XP_006566077.2;XP_026299164.1;XP_016769734.2;XP_026299163.1;XP_026299169.1;XP_016769737.1;XP_016769733.2;XP_016769732.2	21.6776	NaN	NaN	NaN	22.1886	21.769	22.2045	22.3226	22.8833	22.0485	22.6097	21.4958	NaN	NaN	NaN	21.5491	21.6254	21.8532	21.7688	22.0893	NaN	NaN	NaN	21.4548	22.3757	22.0511	NaN	NaN	22.0551	NaN	22.1987	21.6603	21.8238	NaN	NaN	21.4614	21.6979	22.0507	21.5065	21.5341	20.9478	21.8308	20.8948	NaN	NaN	NaN	20.3835	20.4921
XP_006566105.2;XP_006566104.2	22.9906	22.274	22.9639	22.6541	22.4224	22.6498	22.5311	22.6301	22.864	22.9011	22.8025	22.99	22.8132	22.9188	22.8483	22.5115	23.1471	22.951	22.9336	22.5802	22.6489	22.8607	22.5552	22.9494	22.6739	22.911	23.2037	22.9053	22.5654	22.5301	22.7185	22.7924	22.9109	22.6957	22.6773	23.0673	22.776	22.9983	23.0077	22.7561	22.8482	22.8741	22.9727	22.7271	22.4517	22.6669	22.6885	22.1032
XP_006566117.2	22.4768	22.6196	22.0475	22.2759	22.272	22.2832	22.6822	22.1798	22.4508	22.5322	22.5162	22.6412	22.1386	22.1547	22.8572	22.2528	22.2627	22.6208	22.2287	22.2507	22.1389	22.1366	22.1129	22.2743	22.28	22.5406	22.0778	22.1121	21.5229	22.0002	21.8139	22.6695	22.509	22.1778	22.7906	22.4015	22.1275	22.652	22.1339	22.6842	22.2793	21.5972	22.3475	22.4392	22.2957	22.3251	22.7098	23.0128
XP_006566118.2	22.4474	22.6413	22.3465	22.2096	22.5369	22.5113	22.5821	22.3627	22.4552	22.2402	22.3197	22.2421	22.7636	22.2997	22.3293	22.2078	22.3233	22.2318	22.138	22.5929	22.6978	22.5769	22.4701	22.3066	22.2069	22.6187	21.936	22.168	22.5785	22.4076	22.748	22.3477	22.0377	22.2307	22.3522	22.2025	22.2246	22.0933	22.0403	22.4111	22.284	22.1094	22.5576	22.8659	22.8924	22.969	23.2974	23.0942
XP_016769852.1;XP_006566160.1;XP_006566156.1	25.8738	25.7976	25.4591	24.9816	25.769	25.7318	25.9069	25.1941	25.4926	25.6578	25.7394	25.5642	25.8468	25.577	25.7245	25.3007	25.8789	25.8396	25.2853	25.5589	25.4443	25.4061	25.8061	25.6076	25.2316	25.575	25.3891	25.3237	25.4792	25.5813	25.4833	25.6716	25.6534	25.5917	25.2641	25.7386	25.6486	25.8041	25.7398	25.5578	25.6964	25.3914	26.0573	25.8947	25.6133	25.6559	24.9336	25.1634
XP_006566165.1	19.4742	20.7064	21.7082	21.5504	21.5324	NaN	21.5277	21.5741	20.9377	NaN	20.8734	21.5562	21.3838	21.9596	NaN	21.2861	NaN	19.1804	NaN	NaN	21.803	21.9841	21.5072	NaN	21.7145	20.7479	21.8964	21.8176	21.1766	21.1178	20.6445	20.8157	21.9032	21.1097	19.2615	NaN	21.8062	NaN	NaN	21.8199	21.4543	21.741	21.8188	21.1639	21.5001	21.325	21.2189	20.9902
XP_006566171.1	20.7554	NaN	NaN	NaN	20.4869	20.3794	20.2348	NaN	20.6057	19.7103	20.7633	20.3369	NaN	20.2606	20.9681	20.4116	20.1371	20.4387	21.1265	20.7452	19.4693	20.1139	20.0898	NaN	NaN	NaN	NaN	NaN	NaN	NaN	NaN	NaN	20.3067	NaN	20.2803	NaN	NaN	NaN	NaN	NaN	20.3484	NaN	19.1827	NaN	NaN	18.6542	NaN	NaN
XP_006566326.2	24.1852	24.3574	24.1857	24.367	24.2316	24.4744	24.0199	24.231	24.1809	24.0928	23.9808	24.7186	24.1916	24.5103	24.0976	24.5411	24.6234	24.3092	24.1737	24.1798	24.3342	24.2834	24.4474	24.5966	24.5553	24.201	24.716	24.4052	24.5359	24.2136	24.1887	23.8488	24.4638	24.3216	22.7016	24.0502	24.7436	24.1952	24.4769	24.3767	24.5005	24.7217	24.5005	24.3267	24.0646	24.2698	24.4819	24.2862
XP_006566359.1;XP_006566362.1;XP_006566360.1	20.1028	NaN	NaN	20.1572	NaN	NaN	NaN	19.9288	20.1518	20.2705	NaN	20.2205	20.2013	NaN	20.2806	19.9267	20.1346	20.2209	19.8552	20.2428	NaN	20.1333	20.0451	20.2712	20.2942	NaN	20.302	20.152	19.6057	NaN	NaN	NaN	NaN	20.4642	20.2126	NaN	20.3385	20.2452	20.3081	20.4092	20.4982	20.2043	20.1411	20.0482	20.1735	19.7726	19.614	19.3904
XP_006566384.1	21.5745	21.1729	20.4774	20.5815	NaN	20.9594	20.7961	20.9992	20.4863	21.6165	NaN	21.274	20.2227	21.9761	21.5738	21.4362	21.5507	NaN	21.6974	21.8766	20.6447	21.655	21.2301	20.8921	21.3591	20.844	21.4751	21.4584	20.6593	21.2904	NaN	NaN	21.5181	NaN	NaN	NaN	20.841	20.8421	NaN	21.5121	21.0083	21.1754	21.3772	20.9186	20.8589	20.3025	20.363	NaN
XP_006566401.1	22.1769	22.3194	22.4317	22.5691	22.3124	22.0611	22.2595	22.0644	22.1241	22.1967	22.6892	22.692	22.4451	22.4916	22.0724	22.1054	22.4968	22.6713	22.412	NaN	21.9922	22.2063	22.2514	22.229	22.1486	NaN	22.2737	22.2432	22.1727	22.0801	22.4414	22.4824	22.319	22.1782	22.5224	22.0714	22.1405	22.442	22.6156	NaN	22.6143	22.1756	22.8539	22.2618	22.1911	22.3582	NaN	NaN
XP_006566454.2;XP_006566452.2;XP_016770213.1	22.649	23.638	23.6491	23.4638	23.2772	23.5799	23.4873	23.6723	23.2326	22.3511	22.2716	23.0439	23.7874	23.8156	22.8259	23.3938	23.8491	23.6234	23.0588	24.141	23.8911	23.6547	23.1625	23.4515	23.706	23.3649	23.4501	23.7447	22.4882	23.532	22.798	23.5352	23.7465	22.8666	23.5546	23.9929	23.2843	23.1303	23.7908	23.8408	23.9983	23.6498	23.3785	22.9537	23.5512	23.2814	23.5371	23.9159
XP_006566478.1;XP_006566477.1	22.6087	NaN	NaN	22.3565	20.7722	NaN	NaN	21.5446	NaN	22.3272	22.3002	22.3952	NaN	22.5732	NaN	22.0461	NaN	22.3023	NaN	NaN	NaN	22.2986	22.3591	22.1989	22.0688	NaN	22.3885	22.3225	21.8497	21.9811	22.294	22.6654	22.2275	22.4227	22.8574	NaN	22.3551	22.2237	22.2879	NaN	22.6496	22.0741	21.8821	NaN	21.6787	21.2535	22.579	NaN
XP_006566515.1;XP_006566510.1;XP_006566505.1;XP_006566500.1;XP_006566496.1;XP_006566503.1;XP_016770268.1;XP_016770266.1;XP_016770264.1;XP_006566498.1;XP_016770263.1;XP_006566494.1;XP_016770271.1;XP_016770272.1;XP_016770270.1	23.4574	23.3518	23.626	24.1279	22.5504	23.3321	22.8426	23.4481	23.5667	23.223	23.3617	23.7059	23.2716	23.7999	22.378	23.7261	23.1588	23.5511	23.1755	22.9553	23.9088	23.5662	23.8058	24.4603	23.9533	23.0587	24.2345	23.7782	23.5701	23.3692	23.3073	23.2435	23.5447	23.2444	22.9437	21.9103	24.0407	22.6194	23.5839	22.5874	23.4282	23.5748	23.9994	24.0237	23.4807	23.4179	23.4614	23.4634
XP_006566533.1;XP_006566532.1;XP_006566531.1	NaN	20.9242	20.213	NaN	21.5724	22.1081	NaN	20.8876	21.303	21.8988	22.1865	NaN	21.1306	21.2779	20.0189	21.6223	NaN	NaN	21.565	21.6923	20.6888	21.3659	21.7848	20.6929	20.7807	21.4447	20.747	20.5252	21.8225	21.0276	21.9334	21.6775	21.1932	21.4675	NaN	21.1807	20.5153	21.9142	22.0949	21.4812	21.6428	20.8696	21.5085	21.584	21.4744	21.2283	20.5872	20.6718
XP_006566542.1	NaN	NaN	NaN	NaN	NaN	19.0509	NaN	18.7546	19.2648	19.0587	19.2659	NaN	NaN	19.6399	19.768	19.6793	NaN	NaN	19.9536	19.1767	18.4234	19.3961	19.61	19.3369	19.4429	NaN	19.4386	19.6713	19.7129	19.6488	NaN	19.5561	19.5749	19.542	NaN	NaN	19.5833	19.0311	NaN	19.0634	19.6018	NaN	NaN	19.8529	NaN	NaN	NaN	NaN
XP_392781.4;XP_006566548.1;XP_006566547.1;XP_016770624.1	20.7899	21.7843	19.6609	21.3428	NaN	NaN	NaN	NaN	21.2256	NaN	NaN	21.3493	NaN	20.9468	NaN	20.8459	NaN	NaN	NaN	NaN	21.422	20.926	21.0662	20.8199	21.3688	21.8041	NaN	21.0562	21.2677	21.6601	NaN	NaN	21.4261	21.405	NaN	NaN	21.2056	NaN	NaN	NaN	21.0937	21.3235	20.8717	21.3983	NaN	NaN	NaN	NaN
XP_026299846.1;XP_006566651.1;XP_006566650.1;XP_623349.2;XP_026299845.1;XP_026299844.1;XP_006566649.2	23.804	23.4939	23.7603	23.9537	23.9596	23.9053	23.9815	23.7883	24.0383	23.7106	24.0757	23.8576	23.8859	24.0411	24.0031	23.9986	23.8286	23.9312	23.6688	23.9882	23.9546	23.7615	24.2691	24.2742	24.1198	23.853	23.7155	23.9408	24.0382	23.7639	23.7786	23.4707	23.9655	23.9358	23.7469	23.0754	24.0026	23.9732	23.9357	23.9552	23.6769	23.9983	23.4483	23.3396	23.6076	23.3802	21.8857	23.2774
XP_393330.3;XP_006566742.2;XP_006566741.2	22.3661	21.8922	21.5914	21.6569	20.8966	22.2787	22.1388	21.7967	22.4726	22.5407	22.1744	22.5946	22.131	22.9904	21.627	22.4942	23.1094	22.4704	22.1976	22.0239	21.6928	22.2046	22.5635	22.5083	21.9675	22.1027	22.9141	22.0991	22.2492	21.9617	21.8528	21.074	22.3536	21.3527	21.418	21.9215	22.4942	21.7523	22.6237	22.2096	22.4074	22.5352	22.6925	22.0909	22.4754	22.5947	21.2118	22.2024
XP_006566781.2;XP_006566782.2	21.3058	20.2661	20.6098	21.2677	19.8923	21.4914	20.793	20.888	21.5471	21.5592	21.5331	21.8554	20.9254	21.2744	20.9872	21.3473	21.7036	21.3429	21.016	21.3849	20.8804	21.1579	21.5925	21.2107	21.1746	21.1401	21.1176	20.6646	21.966	20.6699	21.3346	21.1514	21.2379	20.8858	21.4386	20.7421	21.2264	21.011	21.5266	20.7044	21.3788	21.4183	20.9886	21.036	21.4479	21.1553	21.1687	21.2228
XP_006566787.1	22.633	22.46	22.5416	22.5906	22.551	22.5241	22.4704	22.2834	22.3964	22.5669	22.7497	22.6963	22.4484	22.5328	22.0493	22.6184	22.7589	22.7411	22.664	22.085	22.0944	22.0252	22.394	22.4364	22.4869	22.5261	22.2115	22.102	22.2717	22.5727	22.4942	22.2296	22.4879	22.2152	22.699	21.7515	22.3721	22.4958	22.705	22.3002	22.6621	22.4799	23.1002	22.8603	22.6945	22.8265	22.5492	22.4015
XP_006566799.1	21.8749	21.4339	21.4227	21.3285	20.9214	21.9146	21.3858	21.7425	21.5947	21.5161	21.4273	21.2176	21.4352	22.2368	21.8635	21.8828	21.4887	21.0205	21.7513	21.4518	21.9151	21.6789	21.5494	21.8041	20.9987	21.4844	21.5492	22.1216	NaN	21.5519	21.7944	21.1225	21.7471	21.4367	NaN	21.3454	21.386	21.3602	21.5134	21.4575	21.8907	21.3217	21.3791	21.4795	21.813	20.95	21.1955	22.0483
XP_006566860.2;XP_395364.3	23.7654	23.8398	23.6205	23.9602	23.6711	23.9111	23.521	23.6912	23.7498	23.6315	23.7407	23.8733	23.4472	23.7829	23.5963	23.846	23.864	23.7236	23.7211	23.402	23.5523	23.7624	23.8903	23.7579	23.7515	23.8567	23.8029	23.7321	23.8932	23.862	24.0157	23.4472	23.8548	23.3797	23.2218	23.7463	23.885	23.8039	23.9304	23.85	23.9415	23.9213	23.4939	23.1194	23.4641	23.0168	23.3947	23.1308
XP_006566893.1;XP_006566892.1;XP_006566891.1;XP_006566890.1;XP_006566889.1;XP_623413.2;XP_016769149.1	21.6122	21.2028	21.1295	21.3654	21.3856	21.725	21.2965	21.62	21.8309	21.7073	21.9818	21.6605	NaN	21.967	21.5029	21.9314	21.9781	21.7552	21.7416	21.7877	21.6322	21.757	22.4428	21.5602	21.2797	20.0284	21.7228	21.0071	22.2992	21.4095	21.5668	20.7981	21.7333	21.3395	21.0619	21.7343	21.4122	21.4509	21.6737	21.6774	21.813	21.9518	21.4869	21.5409	21.3425	20.9513	21.2988	20.5843
XP_006566986.1	25.4735	25.4825	25.2731	25.7459	25.6228	25.5514	25.5179	25.4694	25.5052	25.5044	25.4635	25.2876	25.0899	25.5859	25.2598	25.5374	25.2834	25.3889	25.3279	25.4862	25.5574	25.7636	25.6185	25.3294	25.5669	25.646	25.637	25.585	25.3853	25.5255	25.5301	25.3939	25.5538	25.3952	25.5893	25.5377	25.6069	25.3979	25.6343	25.72	25.6469	25.6919	26.1103	25.744	25.9187	26.4477	25.8996	26.6182
XP_006566989.2;XP_625134.3	22.3838	22.2	19.8251	22.3342	22.4316	22.3054	22.0151	22.2276	22.3144	22.0796	22.2007	22.0208	22.1047	21.9437	22.5514	22.2764	22.3495	22.169	22.0796	21.9272	22.2855	22.0501	22.3626	22.2505	22.0958	22.4577	22.2971	22.2788	22.2243	22.1676	22.3716	22.4582	22.1699	22.1641	NaN	22.3855	22.5824	22.2516	22.478	22.5203	22.5426	22.38	21.6014	22.0262	22.1954	21.3958	21.9248	21.9046
XP_006567025.1;XP_623220.1	26.6869	26.6199	26.7389	26.5306	26.2541	26.6695	25.9757	26.4285	26.3448	26.389	26.1562	25.9545	26.4805	26.525	26.1356	26.6409	26.4723	26.5925	26.8218	26.3376	26.2768	26.56	26.2481	26.094	25.9738	26.3395	26.326	26.358	25.776	26.316	26.4661	26.0943	26.3125	26.1192	25.9686	25.8916	25.9904	26.0906	26.5452	26.297	26.6518	26.1397	27.2892	27.1881	27.2143	27.5882	27.6121	27.1735
XP_006567038.1;XP_006567037.1	23.9268	23.499	24.049	24.1205	23.6756	23.6038	24.0695	23.9895	23.9767	NaN	NaN	23.7107	NaN	23.3152	23.5499	23.3164	NaN	23.728	23.6185	23.5322	23.9371	23.7869	24.0851	23.9516	23.7925	23.9276	23.8699	23.4156	24.0129	NaN	23.741	23.9551	23.8675	23.8125	NaN	23.3685	24.1722	23.5554	23.7769	23.3412	23.8428	23.85	23.4196	22.5335	23.1247	22.516	22.803	22.8054
XP_006567053.2	21.7935	21.7199	NaN	21.684	NaN	21.6597	NaN	21.3425	21.7734	21.5478	NaN	21.7328	21.8214	21.6768	21.3437	21.7833	21.7543	22.0525	21.4802	21.6392	21.5495	21.6815	21.8178	21.9095	21.2534	21.4467	22.2355	21.5338	21.0501	21.5054	20.9169	NaN	21.4407	21.0096	NaN	NaN	22.0518	NaN	21.9663	21.9384	21.7392	21.8289	22.0934	21.5321	21.5257	21.4517	21.2992	21.6524
XP_006567256.1	20.9715	NaN	20.2293	NaN	NaN	21.0727	NaN	NaN	NaN	NaN	NaN	20.1704	NaN	20.6478	NaN	20.1292	NaN	21.7136	21.1727	21.4209	19.9303	20.4462	20.3874	NaN	NaN	NaN	NaN	21.193	NaN	NaN	NaN	21.2786	NaN	21.0924	NaN	NaN	NaN	20.396	21.0419	20.839	21.0046	NaN	20.782	NaN	21.2807	20.9961	20.7727	21.4949
XP_006567267.1	25.4591	25.0996	24.9789	25.4238	25.0981	25.5148	24.9985	25.0349	25.2905	25.2448	25.2792	25.0527	24.8616	25.2739	25.1454	25.3203	25.3901	25.5238	25.2769	25.0669	24.93	25.0584	25.2938	25.1477	25.0644	25.1895	25.3207	25.1479	25.0215	25.0035	25.1061	25.271	25.2212	25.1438	25.2212	25.136	25.3171	25.1421	25.4466	25.223	25.3547	25.2743	25.5569	25.4114	25.3233	25.313	25.2293	25.2554
XP_006567283.1;XP_006567281.1;XP_006567280.1	22.0205	22.4076	NaN	22.8253	NaN	23.1559	22.3477	NaN	22.4271	22.1236	NaN	22.1294	21.7913	22.3073	22.0295	22.0029	22.1823	22.3325	21.2905	22.0524	22.3646	21.7421	23.1309	22.3736	22.1222	22.1267	21.9446	21.7312	22.4042	21.6932	21.2644	22.0854	22.4614	NaN	22.1068	21.6293	22.0362	22.116	22.603	NaN	22.3595	22.4561	21.2163	21.5334	21.3812	21.0904	21.4335	22.6872
XP_006567317.1;XP_006567316.1;XP_392327.4	NaN	20.3275	NaN	21.1418	20.7477	19.5676	NaN	20.6869	21.0561	NaN	20.9107	20.8781	NaN	20.9744	NaN	20.759	21.1727	20.8984	20.6362	21.0881	20.8415	20.4212	20.585	20.8617	NaN	NaN	20.8796	NaN	21.3246	21.1265	20.6712	NaN	20.9021	NaN	NaN	20.3187	21.2292	21.7438	21.7206	NaN	21.4185	21.1534	20.8591	20.5893	20.2413	20.6439	20.4042	20.3696
XP_006567330.1;XP_016767130.1	19.4524	20.4681	NaN	NaN	19.9883	NaN	20.5731	20.0882	19.7017	NaN	NaN	20.1146	NaN	20.0188	NaN	19.9872	NaN	NaN	20.2493	20.303	NaN	20.1347	20.0632	20.0402	20.2254	NaN	19.6987	NaN	20.1864	19.9538	20.3397	NaN	20.3478	NaN	NaN	NaN	19.2691	NaN	NaN	NaN	19.6702	NaN	19.8484	20.1307	NaN	20.8873	20.1433	NaN
XP_392511.2;XP_006567437.1	23.9619	23.8747	23.7023	23.5824	23.6795	24.0137	23.481	23.4359	23.7482	23.8949	24.0065	23.6737	23.1569	23.9675	23.8983	23.9696	23.8888	23.7454	23.907	23.9998	23.7814	24.0476	24.0086	24.0366	23.6996	23.8853	24.0972	24.0077	23.6606	23.7157	23.7862	24.0324	23.9449	24.1899	24.0893	24.025	24.0059	24.0497	24.0463	23.9731	23.9739	23.946	23.7913	23.5664	23.4841	23.5892	23.5268	23.4544
XP_006567440.1;XP_392515.2	21.8803	21.7418	21.9546	21.3999	21.514	21.8683	21.7974	21.6303	21.7353	21.5692	21.6674	21.9948	NaN	21.6609	21.828	22.0158	21.9999	21.5524	21.9216	21.5913	21.9011	22.0294	22.0136	21.7578	22.2769	21.9628	21.7584	21.5815	21.5421	21.7556	21.8871	21.7697	21.6888	21.6532	21.6461	21.8921	21.6032	NaN	21.4381	22.1428	21.6773	21.8285	22.0599	21.4593	21.3775	21.7176	21.2898	21.3659
XP_006567452.1	NaN	NaN	NaN	NaN	20.4037	20.6652	20.6499	NaN	20.5752	NaN	NaN	20.5311	20.0352	20.2412	20.429	20.0765	20.9204	NaN	20.4977	20.1495	19.9449	19.8692	20.3993	20.1628	20.4296	20.0319	19.7645	19.9717	20.343	20.4252	20.2672	20.0807	20.5384	NaN	19.7558	NaN	NaN	NaN	20.9165	NaN	20.4692	20.291	19.8456	20.9336	20.4347	NaN	NaN	20.6433
XP_006567460.1	25.4607	25.3582	25.3289	25.1645	25.568	25.3901	25.6733	25.3852	25.2477	25.5626	25.511	25.4504	25.8508	25.0505	25.421	25.282	25.0916	25.3491	25.5525	25.3796	25.2369	25.2318	25.0759	24.8904	25.2893	25.3485	24.8777	25.2167	25.7236	25.5711	25.8581	25.4717	25.2604	25.3221	25.1395	25.118	25.1269	25.4643	25.1214	25.3268	25.279	25.1308	25.4165	25.9598	25.8524	26.1638	25.8229	25.7036
XP_006567467.1	26.4729	26.5066	26.5147	26.5716	26.485	26.5697	26.4187	26.2851	26.6023	26.4349	26.4664	26.5187	26.2353	26.5201	26.3347	26.4943	26.673	26.5586	26.3361	26.3469	26.3107	26.3545	26.6998	26.6023	26.3042	26.5192	26.5694	26.393	26.3607	26.2948	26.3459	26.3103	26.6089	26.4304	26.3219	26.4673	26.6501	26.5511	26.7771	26.5115	26.4528	26.5159	26.8339	26.6718	26.3766	26.3855	26.7498	26.4554
XP_006567509.1	22.2153	22.5007	NaN	NaN	NaN	22.0784	NaN	21.4003	22.0216	22.0694	22.3858	21.9227	NaN	22.348	22.3297	22.4396	NaN	22.2755	22.1341	22.4299	22.4018	22.2255	22.4455	22.5594	22.408	22.0356	22.0739	22.0989	22.1887	22.242	21.6657	22.8804	22.26	22.1405	22.4254	NaN	21.9832	22.0739	22.3345	22.4244	21.899	22.1987	NaN	22.5325	22.3443	NaN	NaN	22.582
XP_006567762.1;XP_006567761.1	NaN	20.1436	NaN	20.3781	NaN	NaN	NaN	NaN	20.663	NaN	NaN	20.6599	NaN	NaN	NaN	20.2909	NaN	20.7706	20.5881	20.813	NaN	NaN	20.2574	20.5583	NaN	20.3171	20.0726	20.6291	NaN	20.808	20.5466	NaN	20.5714	NaN	NaN	20.6669	20.3789	NaN	20.6294	20.1712	20.776	20.7319	20.0254	20.0994	19.7727	19.3989	19.4679	NaN
XP_006567771.1	22.3132	21.8462	21.1929	21.8587	21.4436	21.983	21.8084	21.7366	21.5193	21.7683	21.577	22.0454	21.9545	22.0064	21.6095	22.2792	22.2169	22.0555	22.4845	21.6111	21.7682	21.6605	21.9414	21.8379	21.5425	21.4654	21.9505	21.8521	21.7319	21.9479	21.8085	21.6867	21.9228	21.5428	22.5034	22.0057	21.935	21.9076	22.0041	21.6554	22.1203	21.7094	22.5739	22.2112	21.593	22.1568	22.5068	22.2155
XP_016767690.1;XP_006567781.1;XP_006567780.1;XP_026296359.1;XP_016767689.1;XP_006567779.1;XP_006567778.1;XP_006567777.1;XP_006567776.1;XP_026296358.1;XP_006567775.1	NaN	19.4857	20.3293	NaN	19.9647	NaN	20.2399	NaN	19.6908	19.8381	NaN	20.0596	19.7548	NaN	18.8707	19.2389	NaN	19.039	NaN	NaN	20.0102	19.5999	19.4945	19.751	19.754	NaN	NaN	19.7147	NaN	NaN	NaN	NaN	NaN	NaN	NaN	19.2716	20.0542	20.1107	19.3844	NaN	19.165	19.3655	NaN	NaN	NaN	NaN	NaN	NaN
XP_006567802.2;XP_026296601.1;XP_006567801.2	NaN	21.2356	21.0076	21.1972	21.0899	20.7494	NaN	20.6571	20.6171	NaN	NaN	21.0024	21.3777	20.7279	20.8741	20.594	21.0017	20.9815	21.4293	20.7706	20.8809	20.8633	21.0234	20.6837	21.2637	21.1355	20.8568	20.5271	21.71	20.9266	21.5455	20.6681	21.3687	NaN	20.984	20.9454	21.2695	21.3555	20.6159	20.6851	21.2364	21.0037	20.8207	21.0348	20.7258	21.9512	NaN	NaN
XP_006567817.1	NaN	20.7131	NaN	21.2656	NaN	20.9433	NaN	NaN	21.1435	NaN	NaN	20.9551	NaN	21.0991	NaN	21.0112	21.2975	21.2894	NaN	NaN	NaN	20.6771	21.2048	21.2222	20.7969	21.1164	21.3641	21.0714	20.7979	20.9853	20.9743	NaN	21.0004	NaN	NaN	NaN	21.1802	NaN	20.963	NaN	21.0258	20.5881	21.1869	NaN	NaN	20.6417	NaN	NaN
XP_006567869.1;XP_395296.3;XP_026296566.1;XP_016767625.1	21.7165	21.5044	NaN	21.1048	20.9227	20.811	NaN	21.0248	21.5095	NaN	NaN	21.8899	NaN	21.4647	20.9343	21.0059	21.2756	NaN	20.8056	21.5517	21.4866	21.2649	21.709	21.1329	21.4421	21.1991	21.327	21.4007	21.8224	21.3586	20.9311	NaN	21.4017	21.4552	20.651	21.31	21.3782	21.2568	21.3057	21.0087	20.8264	21.5981	21.1512	20.9626	21.8546	21.8942	22.1917	21.339
XP_006567925.2;XP_392679.5	20.8351	21.3498	NaN	NaN	21.2411	21.0741	20.8589	21.4408	21.2549	21.2898	20.909	20.8857	NaN	20.7712	19.7024	20.7291	21.3128	NaN	NaN	NaN	21.1613	NaN	NaN	20.6649	21.2637	NaN	20.6918	20.8893	21.105	NaN	NaN	NaN	20.6068	NaN	NaN	20.924	20.7541	NaN	21.3911	NaN	20.8073	NaN	NaN	20.9129	NaN	21.1957	21.9819	NaN
XP_006567927.1	23.4912	23.422	23.5863	23.9087	23.4154	23.6797	23.3538	23.604	23.5083	22.9543	23.5997	23.574	23.2179	23.7563	22.4915	23.6377	24.0896	23.8412	23.5175	23.5011	23.8479	23.6275	24.1157	23.9996	23.637	23.6842	24.0274	23.3741	23.7524	23.4995	23.417	22.8248	23.7267	23.5226	23.545	23.4364	23.7152	23.7443	23.4241	23.2006	23.3355	23.6084	22.4933	22.9008	22.2634	22.5892	21.5382	22.0367
XP_006567931.2;XP_026296719.1	20.4589	20.3074	20.4335	NaN	20.3651	21.0713	20.2919	NaN	20.4221	20.4693	20.9062	20.4543	20.8469	NaN	NaN	20.2722	NaN	NaN	NaN	NaN	NaN	NaN	20.3972	20.3872	20.2871	NaN	NaN	NaN	NaN	20.3573	19.6713	20.455	20.106	20.3786	20.1863	20.2016	NaN	NaN	20.6117	NaN	NaN	NaN	20.582	19.8225	NaN	20.3524	NaN	NaN
XP_624292.1;XP_006567932.1;XP_006567933.1	20.0095	19.8544	NaN	19.6075	19.85	NaN	NaN	NaN	19.9767	20.1328	20.2998	19.7392	20.0431	19.6868	NaN	20.2598	20.0659	20.287	NaN	19.9382	NaN	20.0132	19.9648	20.1135	NaN	19.7488	20.1784	20.0072	19.4967	NaN	20.3316	NaN	20.1014	19.6488	20.2383	NaN	20.1171	NaN	NaN	NaN	20.1356	NaN	21.0537	19.8247	20.1466	19.6168	NaN	19.6819
XP_623936.2;XP_006568031.1	22.9377	22.8516	22.7507	23.1018	22.5185	22.905	22.7363	22.4335	23.0791	22.8057	21.9754	23.1807	22.1038	23.0088	23.0185	22.9196	22.9019	23.2127	23.0958	22.996	22.9799	22.7706	23.1814	22.9933	22.6383	22.4403	23.1431	22.9276	22.9	22.7995	22.6949	20.959	22.7617	22.9278	22.8401	22.881	23.2277	22.2493	22.7418	22.6815	22.6942	22.9859	22.2316	21.669	21.681	22.3272	22.6061	22.2042
XP_006568093.2	23.9552	23.0805	23.623	24.5332	23.4799	22.8291	23.8322	25.1869	23.5655	23.6642	22.1895	23.6841	23.6027	22.5627	24.1945	23.3232	23.6081	22.9735	23.6695	24.0459	24.5281	23.649	23.3665	24.6054	23.9568	22.8753	23.7235	23.7404	21.5003	21.3678	23.0242	23.9494	23.735	23.9246	23.5302	23.6297	23.3852	23.551	23.0542	23.4044	23.2173	23.3586	23.5287	23.9539	24.0679	23.6196	23.3073	23.682
XP_006568103.1;XP_006568102.1	NaN	20.1249	NaN	20.0898	NaN	NaN	NaN	NaN	19.9816	20.8224	NaN	20.8464	NaN	19.734	NaN	20.1078	19.8996	19.9952	20.1132	NaN	20.4606	20.0546	20.1301	19.7515	20.1122	NaN	NaN	20.2575	20.5684	20.126	20.2687	NaN	19.8402	NaN	NaN	NaN	20.1417	NaN	20.2407	20.1003	20.1667	20.1648	NaN	NaN	NaN	NaN	NaN	20.305
XP_006568107.1;XP_006568106.1	22.3759	22.6635	22.6347	22.8158	22.7141	22.5807	22.1892	22.9854	22.515	22.1356	22.6098	22.5232	23.1187	22.1322	21.9151	22.8737	22.3752	21.7887	22.5196	22.5879	23.2874	22.695	22.5326	22.4231	22.8958	22.5939	21.8935	23.1119	22.841	22.8783	22.9714	22.3509	22.3029	22.824	21.8312	22.321	22.4027	22.3137	22.2698	22.6069	22.5862	22.4659	22.2966	22.6127	22.9613	23.152	23.2975	22.8317
XP_006568110.1;XP_393234.2;XP_016771411.1;XP_006568114.1	22.0774	21.5695	22.0811	NaN	21.7544	22.0817	21.7548	21.7907	21.397	21.783	21.7164	22.1396	21.6803	21.8562	21.6435	21.6175	22.3153	21.6465	21.6823	21.4275	21.713	21.7414	22.1525	22.1222	21.9007	21.7043	21.696	21.9488	21.7379	21.7314	22.0986	NaN	21.8751	21.7048	22.023	NaN	21.659	21.8805	21.7677	21.9445	21.8249	21.8529	22.1716	22.5483	22.132	20.1441	22.6921	22.6328
XP_006568170.1;XP_393418.3	20.5267	20.521	NaN	NaN	NaN	20.9719	NaN	NaN	19.9159	20.0344	NaN	20.3729	20.3515	20.3024	20.3052	20.3288	NaN	NaN	20.7329	20.1201	20.3823	20.3592	20.6093	20.2851	20.4468	NaN	20.4861	20.5798	20.3071	20.0091	NaN	NaN	20.0422	NaN	21.1626	NaN	20.8304	NaN	20.6165	20.3638	20.9084	NaN	19.8058	19.4178	NaN	18.8447	NaN	19.7935
XP_006568215.3	21.9344	21.7698	NaN	21.403	21.9525	22.0031	21.7344	21.7381	20.2506	21.972	21.3467	21.1655	22.0745	21.8432	22.0561	21.8185	21.4072	21.3594	21.7273	22.2421	22.2923	21.8431	21.8996	20.9179	20.8758	22.0214	21.0011	21.9672	20.9426	21.8165	21.9654	NaN	21.1313	NaN	22.1525	21.5691	21.3478	22.1422	20.6398	21.6591	21.5361	21.298	20.9436	21.9733	20.6693	21.2158	21.3687	21.8155
XP_006568270.2;XP_006568269.2;XP_006568268.2	20.7099	NaN	NaN	NaN	NaN	NaN	NaN	NaN	NaN	20.1757	NaN	NaN	NaN	20.4448	NaN	20.5137	NaN	NaN	NaN	NaN	19.6908	20.3776	20.3316	20.4251	20.2386	NaN	20.3061	20.1361	NaN	NaN	NaN	NaN	NaN	NaN	NaN	NaN	20.4346	NaN	NaN	NaN	19.6579	NaN	20.9534	NaN	NaN	20.0068	20.1766	NaN
XP_392408.3;XP_006568300.1	21.3505	NaN	21.2928	NaN	21.5989	21.3274	22.4451	21.4884	20.5571	21.5369	21.7135	NaN	21.5347	20.1195	20.7237	20.0869	NaN	20.5805	21.3732	21.5337	21.6679	21.4749	NaN	20.5524	21.1348	21.4482	NaN	21.4815	20.6407	20.9469	22.2713	21.5524	20.3952	21.569	21.0103	21.9543	20.7301	21.4309	NaN	21.0817	20.7712	NaN	NaN	NaN	20.8345	21.6654	20.8696	21.931
XP_006568317.1;XP_006568316.1	21.2923	21.5254	21.2164	21.202	20.6502	20.9221	20.7664	19.9015	20.9211	21.0879	20.0819	20.8102	20.949	21.4776	20.6049	21.0095	21.6545	20.9415	20.8187	20.6068	20.3766	20.826	20.6356	20.7618	21.455	20.3513	21.9745	21.3895	19.919	20.8676	20.9453	20.7453	20.918	20.6067	20.4931	21.0432	20.2424	20.5684	21.1099	21.0856	21.264	21.0068	22.1894	22.1642	21.7542	21.618	22.4362	22.6826
XP_623698.2;XP_006568325.2	20.5804	20.423	NaN	20.7917	20.2928	NaN	20.5558	20.6132	20.5154	NaN	NaN	20.6347	NaN	20.7052	NaN	20.6409	NaN	NaN	NaN	NaN	20.4281	20.5108	20.7062	20.4785	20.302	NaN	20.6756	20.9137	20.6361	20.4253	NaN	NaN	NaN	NaN	20.8003	21.074	21.2261	21.1258	NaN	NaN	NaN	20.7314	20.0588	19.9763	19.5738	19.2801	NaN	NaN
XP_006568343.1;XP_006568342.1;XP_016768703.1;XP_392573.4;XP_006568341.1	20.0155	NaN	NaN	NaN	NaN	NaN	NaN	20.1499	20.2061	19.8237	NaN	20.6497	NaN	20.6167	NaN	20.3507	NaN	NaN	20.4905	NaN	20.8886	20.954	20.7187	20.9601	20.0478	NaN	19.8819	19.8924	NaN	NaN	NaN	NaN	20.1488	NaN	NaN	NaN	20.4493	19.2913	20.0197	NaN	20.4583	20.28	20.126	20.2126	NaN	18.798	20.7828	20.9924
XP_006568363.1;XP_006568362.1;XP_026297646.1;XP_016768696.2	21.7005	22.0503	23.1508	22.8767	22.5742	22.066	22.5249	22.4871	22.2932	21.5177	21.5563	22.5947	21.6166	22.3405	22.4493	22.4009	22.0336	22.0313	22.659	22.5752	22.9743	22.896	22.5983	22.495	22.3424	22.2831	22.6221	22.3974	22.303	22.2055	22.292	22.0891	22.5813	22.3468	21.9615	22.6354	22.3326	21.6921	22.138	22.2661	22.3696	22.0545	22.4141	21.9708	21.6736	22.0404	21.5951	21.888
XP_006568415.1;XP_006568414.1	20.2682	NaN	NaN	NaN	NaN	NaN	NaN	NaN	NaN	NaN	NaN	NaN	NaN	20.1413	19.9616	19.932	NaN	NaN	19.6304	19.5936	19.7935	19.8102	20.433	19.4652	19.5264	NaN	20.0603	19.2773	NaN	NaN	NaN	NaN	NaN	NaN	20.3675	NaN	20.0239	20.0391	NaN	NaN	20.175	19.9084	19.9974	19.9937	NaN	NaN	NaN	NaN
XP_392631.2;XP_016768724.1;XP_006568424.1;XP_006568423.1	19.971	18.6692	NaN	NaN	20.556	NaN	NaN	NaN	19.7593	NaN	17.5521	NaN	NaN	20.1831	19.6587	19.9189	NaN	19.2558	NaN	NaN	19.5237	19.8747	20.3544	NaN	20.2774	19.9011	20.1924	NaN	20.0811	18.2452	NaN	NaN	NaN	19.8626	19.4426	20.602	20.7241	20.2855	18.1145	20.4874	NaN	20.1335	19.5436	NaN	NaN	NaN	NaN	NaN
XP_006568474.1;XP_006568473.1;XP_006568471.1;XP_006568470.1;XP_026295542.1;XP_026295541.1;XP_026295540.1;XP_026295539.1;XP_026295538.1;XP_026295537.1;XP_394399.3;XP_026295536.1;XP_026295535.1;XP_026295533.1	20.9996	21.2851	21.1501	21.3565	NaN	20.5354	NaN	NaN	21.2177	20.3716	20.302	20.9981	NaN	21.5602	20.9982	21.1401	21.5473	20.3651	21.4394	21.1381	21.1078	21.2189	21.2727	21.0046	20.9737	NaN	21.479	21.5747	21.4311	21.2212	20.9023	21.1306	20.9846	21.1031	NaN	NaN	21.2905	21.1093	21.0579	NaN	20.8805	21.4737	20.9685	21.126	20.9324	NaN	21.5037	20.8586
XP_006568498.2;XP_623065.2	24.1051	23.972	24.1077	24.0446	24.2791	24.271	24.2412	23.9562	24.0528	23.8176	23.9173	24.0383	24.126	23.9754	23.944	23.8963	24.2214	23.3257	24.2792	23.2397	23.5674	23.7352	23.702	23.8353	23.8177	23.9155	24.0321	23.7309	23.9915	24.1	24.2084	23.9053	23.8249	23.7246	23.9554	24.1297	23.6623	24.0327	23.9288	24.1106	24.1402	24.0302	24.6008	24.0754	24.1717	23.749	23.0783	23.4284
XP_006568543.1;XP_396930.1	22.8009	23.1031	23.6734	23.4594	23.1166	22.6388	22.5608	23.2121	23.125	22.6373	22.6911	23.1212	22.7037	23.2918	23.0555	22.9878	23.1842	22.9568	22.6177	22.5878	22.7522	21.5745	23.5695	23.2489	23.0868	23.3058	23.7866	23.0654	23.2316	NaN	22.7463	22.6223	23.5301	NaN	22.6257	23.8796	23.7133	23.2985	23.1198	23.2633	22.4165	23.7161	23.7783	23.3433	23.6231	22.5009	22.8158	22.4052
XP_624663.4;XP_006568571.2;XP_006568570.2;XP_006568569.2	20.5395	20.8832	20.8591	21.0815	20.694	20.7563	20.7913	NaN	20.9525	NaN	NaN	NaN	NaN	20.9137	19.4354	20.7979	21.0474	21.1023	21.2513	NaN	20.6273	20.9396	21.0408	20.7129	20.7899	21.24	21.0656	20.788	21.1588	20.9804	21.137	20.0029	21.1063	NaN	21.0614	20.9315	21.0487	20.8098	20.9823	20.8884	21.1971	20.9852	20.9098	20.8425	19.8692	21.8564	20.5197	20.4434
XP_006568626.1	21.302	NaN	NaN	NaN	20.9144	20.405	NaN	20.7955	NaN	21.0532	22.9052	NaN	19.5878	20.8046	NaN	20.9188	20.8167	20.7829	20.7574	20.0803	NaN	20.6095	20.3685	20.1751	NaN	21.373	21.1944	20.3824	NaN	NaN	20.2827	20.1636	19.8079	20.4848	21.6704	19.1233	20.208	22.6138	NaN	20.6527	21.803	20.3727	22.0592	20.7764	NaN	NaN	19.4194	19.9563
XP_393070.4;XP_006568660.1	NaN	NaN	NaN	NaN	20.7411	20.5155	NaN	19.8165	NaN	NaN	NaN	20.8122	20.3781	20.334	20.5053	20.4706	20.896	21.0096	20.6552	20.4106	20.6515	20.563	20.7634	20.9208	20.1238	20.9277	20.7175	20.4807	20.3305	20.4045	20.4946	NaN	20.6173	20.5287	20.9594	20.0691	20.5832	21.0015	20.6175	20.6912	20.973	20.6656	20.3064	19.9866	NaN	19.9982	NaN	20.3334
XP_006568753.1;XP_016773477.1;XP_016773472.1;XP_016773473.1;XP_016773475.1;XP_016773474.1;XP_016773476.1;XP_026302151.1;XP_006568731.2;XP_016773479.1;NP_001035346.1;XP_006568735.1;XP_006568745.1	23.7723	24.6395	24.2247	24.3386	25.3845	22.8514	24.1697	24.6397	25.0824	23.794	24.8274	25.2231	24.2477	23.7479	23.7448	23.5922	22.9508	22.9186	23.9098	24.0573	24.7345	24.1079	23.5215	23.3191	24.7555	24.4956	23.8441	24.1013	24.9778	25.1826	24.6042	23.5477	24.0826	24.7923	22.4424	23.8794	23.5547	24.0018	23.6721	24.4594	22.9138	24.5485	24.3448	24.5936	25.166	25.2134	23.984	25.3788
XP_006568760.1;XP_623060.3;XP_006568762.2;XP_006568761.2	21.8956	21.8821	20.917	21.5789	21.5994	21.3536	21.5238	21.4852	21.5411	21.3103	21.0309	21.8746	21.3746	21.7117	21.7418	21.5311	21.5542	21.665	21.6834	21.2525	21.0493	21.5201	21.9423	21.8842	21.8079	21.7729	21.48	21.7184	21.5401	21.5253	21.6602	21.3023	21.8403	NaN	20.7487	21.6871	21.6636	21.9622	21.6614	21.7861	21.6274	21.7205	21.4696	20.7218	21.3325	20.6562	20.9384	20.4378
XP_006568800.1;XP_624403.2;XP_006568799.1	20.0125	20.1549	NaN	20.2246	NaN	20.9747	NaN	20.5471	20.2912	NaN	NaN	20.8366	NaN	20.9774	NaN	20.9174	NaN	20.2245	21.149	20.8817	20.0943	21.0301	21.0362	21.2126	20.5308	20.1762	20.6866	20.4321	20.5701	20.7447	20.7126	20.484	20.819	20.6837	21.1198	21.0274	20.1406	NaN	20.7487	20.2484	20.8889	20.9735	21.5573	21.0366	21.184	21.5273	20.7976	21.5173
XP_006568803.2	21.0605	NaN	NaN	NaN	20.8688	20.9996	20.4757	21.6279	20.4802	21.5391	20.9208	21.3937	21.3795	20.6538	20.8551	21.0366	NaN	20.8459	20.7681	21.1134	20.9668	20.7312	20.8009	20.3709	20.8535	20.9319	20.6452	20.0583	21.1186	21.5078	21.1202	21.1484	20.5092	20.6823	20.17	20.4816	20.5676	20.5133	20.5354	21.2288	20.4953	20.8039	21.0982	20.8694	20.4766	21.0598	20.8317	20.5791
XP_006568814.1	24.0312	23.7338	23.9032	24.0015	23.7179	24.096	23.887	23.345	23.9208	23.975	24.1256	23.9396	23.6399	23.7805	23.9754	23.7785	24.1923	23.9875	23.77	23.7153	23.4748	23.6227	23.9229	23.8696	23.405	23.9499	23.8485	23.5487	23.7801	23.6782	23.6681	23.2687	23.9253	23.8646	23.8905	23.7676	23.8419	23.3785	24.0408	23.8925	23.8974	23.7789	23.6668	23.5297	23.7686	23.5916	23.3973	23.4134
XP_396656.1;XP_006568820.1	22.3325	21.9201	21.581	21.2495	22.3911	22.1434	22.1151	21.61	21.7054	22.5298	22.3475	21.6905	21.7792	21.7722	22.575	22.2031	22.0428	21.9651	21.9726	22.2119	21.5451	21.9252	21.407	21.4129	21.8149	22.1101	21.3572	21.8933	21.7936	22.0619	22.0934	22.2744	21.81	21.6264	22.1397	21.0452	21.6978	22.3899	22.2704	21.8276	22.2189	21.7872	21.6917	22.3293	22.3448	21.9953	22.1701	21.0196
XP_006568824.1	25.1347	25.1179	24.8496	24.663	24.9213	25.1264	25.0317	24.8167	25.0861	25.1602	25.3566	25.1323	24.8308	25.1275	25.2144	25.1433	25.6067	25.2534	25.3271	25.1368	24.9022	25.0401	25.3084	25.1303	24.7371	25.1067	25.1846	24.8107	25.0752	25.1214	25.2067	25.322	25.1734	25.2723	25.4387	25.2336	25.1528	25.328	25.2645	25.0436	25.2324	25.0321	24.9991	25.0615	24.8722	24.6169	24.1854	24.3344
XP_006568873.1	22.7795	22.5443	23.0985	22.6084	22.6976	23.1035	22.7967	22.7936	22.9042	23.1794	22.8959	22.8985	22.6779	23.2873	23.0606	23.0205	22.9019	23.0101	21.7539	23.0152	23.1642	23.2266	23.2894	23.438	23.3391	22.9406	23.0239	22.7608	22.4657	22.7165	23.0992	22.8506	23.1888	22.9084	23.1633	22.5128	23.2486	23.0725	22.7772	22.9208	22.944	22.8688	22.9655	22.8758	22.9839	22.6853	22.3581	22.8067
XP_006568915.2;XP_006568914.2;XP_026295079.1;XP_006568910.2;XP_006568908.2;XP_006568907.2	19.2948	20.308	NaN	NaN	20.2175	19.0003	19.211	19.3538	19.3609	NaN	NaN	NaN	20.0773	NaN	NaN	20.1726	NaN	NaN	20.1918	20.0081	19.0335	19.9002	19.7076	NaN	NaN	20.3808	19.728	19.2604	19.7085	19.3568	19.9189	20.4911	19.4823	20.0375	19.5414	19.5981	19.066	20.3395	NaN	20.2536	19.5599	19.3666	19.7004	20.0091	20.01	19.9599	19.9888	NaN
XP_006568967.1;XP_026302197.1;XP_006568970.1	21.1522	21.3926	21.2583	20.2903	20.8241	21.4462	20.2994	21.111	21.1255	21.1973	21.084	20.3405	20.6123	20.8264	21.3378	21.2521	21.7386	21.0024	21.2591	20.5815	20.4604	21.0847	21.2197	20.892	20.5231	21.475	21.3335	20.6626	20.5905	20.611	20.9813	NaN	21.0959	NaN	21.8378	20.9778	NaN	21.116	21.2857	21.1417	21.3106	20.9772	21.181	20.8468	20.4751	20.6667	20.7395	21.2285
XP_006569022.1	22.8085	NaN	22.5775	NaN	22.0055	22.5653	22.7	23.2744	21.7995	21.5455	NaN	NaN	23.7819	20.6809	23.1152	21.3482	NaN	21.1716	22.2501	22.9132	23.3142	22.3498	NaN	NaN	20.1727	21.8149	NaN	22.889	NaN	21.8667	22.5859	22.6811	21.2597	21.956	21.1817	23.1565	NaN	21.6764	20.5081	20.772	22.848	NaN	NaN	NaN	NaN	20.396	20.0988	NaN
XP_006569051.1	NaN	20.7604	NaN	21.2616	NaN	NaN	NaN	20.7642	21.2248	NaN	NaN	21.1548	20.8957	21.3316	NaN	NaN	NaN	21.1605	20.6751	21.4962	NaN	21.0843	21.1993	NaN	NaN	NaN	NaN	21.0501	20.8551	21.1171	20.6324	20.6024	NaN	NaN	NaN	21.3568	NaN	21.21	NaN	NaN	NaN	20.997	NaN	19.7825	NaN	NaN	20.2268	NaN
XP_006569061.1	26.0501	26.1157	25.735	25.9396	25.4976	26.1502	25.9578	25.9106	25.9758	26.1481	25.5996	25.8626	25.8374	25.8546	25.5213	25.9047	26.0831	26.032	26.0695	25.9195	25.7942	25.8468	25.9757	25.9911	25.8065	25.7495	25.9001	25.8162	25.915	26.0403	25.8811	25.7214	25.8781	25.6977	25.6855	25.6394	25.7772	25.9103	26.0744	25.8122	25.9449	25.89	25.7277	25.9543	25.5483	25.6244	25.443	25.5611
XP_006569146.1	19.7235	NaN	NaN	NaN	NaN	19.8871	NaN	NaN	NaN	NaN	NaN	19.0916	19.4443	19.3049	NaN	19.0224	NaN	19.6704	19.47	NaN	NaN	19.3783	19.4994	NaN	19.6457	19.5452	19.3035	19.6531	19.2862	19.4884	NaN	NaN	19.5484	19.2134	NaN	NaN	19.4455	NaN	NaN	19.3464	19.6164	19.3229	19.557	20.1541	NaN	NaN	NaN	19.7834
XP_006569244.2	NaN	20.545	NaN	NaN	NaN	20.4588	NaN	20.5315	20.6974	21.3308	NaN	20.4912	20.9506	20.6888	20.4846	20.7126	20.6356	20.7053	20.7912	20.775	20.5773	20.7522	20.8766	20.4293	20.3931	20.9484	20.8525	21.2975	NaN	20.5476	NaN	20.4055	NaN	NaN	NaN	NaN	21.1366	20.9288	20.9012	20.9001	20.8535	20.7999	20.2518	20.2201	20.0882	19.9486	20.9104	19.8958
XP_016769868.1;XP_016769867.1;XP_006569245.1	21.9992	22.3972	22.0247	22.1403	21.9265	22.3835	21.4836	22.0939	22.203	21.8963	21.7128	22.6411	22.241	22.747	21.6635	22.3494	22.6585	22.3733	21.6937	21.6615	22.0995	22.2963	22.8486	22.6372	22.5682	21.9333	22.6719	21.8297	22.6578	22.1962	22.3959	NaN	22.9114	22.1219	NaN	22.2954	22.7718	22.1457	22.3025	22.162	22.7103	22.8045	22.7848	22.541	22.3809	22.0897	21.6947	22.0889
XP_006569265.3;XP_026295175.1	21.2696	21.1735	20.8106	21.9012	21.1245	21.7726	20.8314	21.3204	21.4468	21.1595	21.695	21.2096	21.2016	21.7448	20.8787	21.8598	21.5135	21.5427	21.7023	21.676	21.4793	21.6256	21.9171	21.5643	21.255	21.2479	22.146	21.3271	21.5311	21.3615	21.0509	21.4632	NaN	21.3668	20.9841	NaN	21.5247	21.3178	22.0835	21.4188	21.4752	21.2624	21.6685	21.329	21.2543	21.3939	22.329	22.1839
XP_006569286.1;XP_006569287.1	20.8279	NaN	NaN	19.0521	19.845	20.7755	20.2505	NaN	NaN	20.4771	20.1802	20.0262	21.0389	20.2099	20.5868	20.4564	21.4471	20.7314	20.7027	NaN	NaN	20.0791	20.2795	17.9489	NaN	20.6136	21.1989	20.6376	NaN	20.0321	19.6899	20.4118	20.4672	NaN	20.8822	NaN	NaN	20.5401	NaN	20.4535	20.5896	20.2168	20.7444	20.2886	NaN	20.598	NaN	19.9555
XP_006569310.1	21.7149	21.5663	21.7494	21.8393	20.8785	NaN	21.2676	21.3204	21.5148	21.5262	21.3277	22.057	NaN	21.5879	21.5846	21.2641	21.072	21.7778	21.7018	21.3676	21.7974	21.4448	21.7613	21.7179	21.3125	21.5231	21.6121	21.9771	21.3286	21.5223	21.3122	NaN	21.7923	21.6536	21.889	21.706	21.6007	21.4576	21.8069	21.584	20.7542	21.461	21.4271	21.4143	21.8659	21.3553	21.2289	NaN
XP_006569315.2	NaN	21.9301	20.7962	21.7997	21.1127	21.3307	21.2949	21.5985	22.1297	21.8327	21.4122	NaN	21.8494	21.799	20.2541	21.5498	21.5229	21.9774	21.4303	20.4506	20.9455	21.3492	22.3247	21.5535	21.2	22.0159	22.1444	21.3505	21.7058	21.8373	21.357	21.1389	21.6281	21.7722	21.7014	21.7639	21.6469	NaN	21.7944	21.6365	21.9472	21.3896	22.5881	21.8458	NaN	22.0669	22.8057	20.8712
XP_006569316.1	22.7458	22.7753	23.224	22.9988	22.7225	22.6169	22.5698	22.6763	23.1292	22.58	22.7509	22.8646	22.7707	23.0137	22.7233	22.7269	22.8806	23.063	22.4208	22.8309	22.698	22.9069	22.8093	23.3191	22.8037	22.5848	22.8798	22.6715	22.6648	22.815	22.4416	22.4023	23.0625	22.8541	22.9606	22.8327	23.1439	22.8589	22.7259	22.8001	22.9965	22.9798	23.5122	23.0985	23.6606	24.1508	23.523	23.4232
XP_624593.1;XP_006569397.1	23.2076	22.5616	22.3382	22.7593	22.0705	22.5817	22.4447	22.5901	22.7744	22.7985	23.0777	22.717	22.4974	22.9475	22.9777	22.9652	22.8838	22.7155	22.7717	22.7601	22.7263	22.761	22.8226	22.9762	22.6682	23.0458	22.8871	22.722	22.3618	22.695	22.7399	23.1218	22.7181	22.9644	23.0733	23.0478	22.7438	22.8008	22.8358	22.9814	22.8694	22.6591	23.1023	22.8123	22.8038	22.615	22.3642	22.6665
XP_006569403.2;XP_016767282.2;XP_016767281.2;XP_016767280.2;XP_016767279.2;XP_016767278.2	20.0716	NaN	19.7443	NaN	NaN	NaN	NaN	NaN	20.0062	19.8911	NaN	19.4465	NaN	19.7048	NaN	20.0246	NaN	NaN	19.9172	19.4827	19.7208	19.7866	19.8528	NaN	18.688	19.7841	20.3469	19.5953	NaN	18.1284	NaN	NaN	NaN	NaN	NaN	NaN	20.0085	NaN	19.9432	NaN	20.3416	NaN	19.4518	19.8823	NaN	19.3491	NaN	19.2899
XP_006569466.2	20.8973	NaN	NaN	NaN	20.2897	20.5717	NaN	NaN	NaN	NaN	NaN	NaN	NaN	20.4409	19.2546	20.2448	NaN	NaN	20.7522	20.4233	20.44	20.4251	20.4602	20.51	20.0867	20.4331	20.6606	20.2403	20.3388	20.5356	20.7107	20.7177	20.7329	20.3661	NaN	20.4305	20.2774	20.6313	20.812	NaN	20.605	20.3953	NaN	NaN	NaN	19.8029	NaN	NaN
XP_006569483.1	24.6178	24.4963	24.3416	24.5676	24.7403	24.7315	24.4295	24.266	24.5235	24.8174	24.7192	24.2317	24.6309	24.5205	24.8418	24.4548	24.7572	24.6496	24.7771	24.5606	24.614	24.4874	24.5833	24.477	24.6515	24.7251	24.6042	24.5393	24.4558	24.5781	24.7509	24.7526	24.6039	24.798	24.613	24.5839	24.7352	24.7487	24.5727	24.7096	24.8368	24.7778	24.8301	24.5878	24.4791	24.4359	23.9601	23.9022
XP_006569494.1;XP_392437.2	21.246	21.1869	21.1439	NaN	21.57	21.2365	21.3081	21.292	21.4537	21.507	22.0145	21.3124	21.6833	21.3884	21.3845	21.3047	NaN	21.5914	21.5894	21.5373	21.6975	21.5221	21.5944	21.2237	21.4628	NaN	NaN	21.2468	21.5008	21.5005	21.6645	NaN	21.3114	21.6681	NaN	NaN	21.465	21.458	21.3988	NaN	21.0901	21.3388	20.1863	20.2173	21.995	20.0589	20.0851	20.3347
XP_392439.4;XP_016768588.1;XP_016768587.1;XP_006569510.1;XP_026297623.1	23.4059	23.1904	22.8969	23.4187	22.6595	23.3731	23.0225	22.9359	23.2539	23.3565	23.3203	23.351	22.8247	23.4506	22.7998	23.2744	23.5892	22.99	23.1605	22.7538	23.1693	23.3042	23.5525	23.5123	22.9973	23.3003	23.595	23.0028	23.121	23.0408	23.0167	23.3129	23.3067	23.176	23.5613	23.4744	23.3105	23.2669	23.3871	23.2877	23.3488	23.2587	22.9774	22.6402	22.0972	22.2466	22.0654	22.5725
XP_006569514.1;XP_623269.1	NaN	NaN	NaN	NaN	NaN	20.7397	NaN	NaN	20.8843	20.979	NaN	NaN	20.2556	20.8079	21.0307	20.5263	NaN	NaN	NaN	NaN	20.2773	20.5513	NaN	20.5074	NaN	20.5981	20.4449	20.4407	NaN	NaN	NaN	20.9338	NaN	NaN	NaN	NaN	20.5874	20.6077	20.7692	20.4743	20.5802	NaN	20.506	20.434	20.4277	20.2145	20.1863	19.719
XP_006569527.1;XP_006569526.1;XP_006569525.1	19.2304	19.597	19.2401	NaN	NaN	19.2473	NaN	NaN	18.6723	NaN	NaN	NaN	NaN	19.456	19.3915	NaN	19.1213	NaN	19.3829	19.482	18.9949	NaN	19.3828	19.4477	NaN	18.9815	19.4718	19.5555	NaN	19.4029	18.2259	19.8806	19.2825	19.4819	NaN	19.7472	19.1272	18.6297	19.0282	NaN	19.2391	18.7428	19.5395	19.9625	19.9124	NaN	NaN	20.204
XP_006569554.2	21.4722	20.578	21.1983	21.1694	20.0554	NaN	21.286	21.4109	21.3871	19.5189	NaN	21.456	NaN	21.1425	20.9182	21.1239	NaN	21.4041	21.1877	21.2025	20.9875	20.8992	21.0873	21.2902	20.773	21.0934	21.1277	21.1115	21.1866	21.2254	21.288	21.274	21.3769	21.1485	21.502	21.2725	21.3975	NaN	21.4695	21.576	21.1062	21.3722	20.2821	20.9479	NaN	20.8967	NaN	21.9064
XP_006569606.1;XP_624088.2	23.531	23.6632	23.6714	23.9315	23.6123	23.6812	23.8177	23.6128	23.5364	23.4116	23.7867	23.908	23.809	23.6673	23.5254	23.5375	23.7106	23.7498	23.4202	23.5059	23.2966	23.5305	23.8144	23.6338	23.3677	23.657	23.5266	23.2836	23.626	23.6886	23.7688	23.6392	23.6172	23.4054	23.5373	23.389	23.583	23.3903	23.8767	23.4826	23.8501	23.8597	23.8926	23.9451	24.1191	23.8081	24.0522	25.1467
XP_006569643.2	21.6117	22.0669	20.8935	21.3526	21.9984	22.015	21.5285	21.4008	21.9544	21.3636	21.1831	21.9597	22.0287	21.2813	21.0409	21.9262	22.0658	21.8643	22.1651	21.5818	21.1262	21.1301	21.5069	21.513	21.2025	21.6942	21.371	21.204	21.8888	21.5382	21.8544	21.9215	21.4124	20.4832	22.146	21.723	21.4705	21.5503	21.6628	21.5739	21.6978	21.5737	21.8229	21.6051	20.4022	21.3811	20.626	20.9936
XP_624501.1;XP_006569695.1	21.828	21.5199	21.8206	NaN	21.6786	22.1764	21.9258	21.8829	21.3314	22.0825	22.2484	21.8726	21.8883	21.8448	22.2818	22.0182	21.5783	22.0483	21.7942	22.1285	22.17	21.8123	22.0837	21.6998	21.727	22.131	21.8728	21.9018	22.03	22.0088	22.1755	22.3192	22.1341	21.9511	22.2893	22.0248	22.0351	22.4659	21.8005	22.0869	22.0673	21.9449	21.8492	21.6128	21.9955	21.6927	21.827	21.9679
XP_006569731.1;XP_006569729.1;XP_006569730.1	23.6788	22.5439	23.2686	23.2089	22.8401	23.4689	22.8356	22.741	22.832	23.8522	22.5434	21.8046	23.1729	23.6598	23.7225	23.5087	23.0952	23.2507	23.6866	23.6565	22.9177	23.5965	22.9016	23.0709	NaN	23.3835	23.4029	23.3331	22.7598	22.8475	23.2087	23.2066	23.1357	23.157	23.7227	23.2401	22.7237	23.2378	23.5904	23.0144	23.5516	22.9816	23.4535	23.0849	21.7536	22.7816	22.6129	22.4481
XP_026297838.1;XP_016769012.1;XP_006569767.2;XP_006569769.1	22.5229	22.9391	22.5584	22.8079	22.2893	22.7107	22.9375	22.5545	22.8039	22.9907	22.6635	22.626	23.0577	22.2907	22.6865	22.5803	22.8507	22.8402	22.4438	22.6849	22.755	22.6729	22.6626	22.2827	22.7222	22.9144	22.3462	22.914	22.6195	22.5963	22.6241	22.746	22.5333	22.0986	22.2943	22.7485	22.2422	22.4412	22.5861	22.9491	22.656	22.5609	22.0928	21.6345	22.2744	22.936	22.5113	22.9434
XP_026298296.1;XP_026298295.1;XP_006569796.2;XP_016769086.2	20.0617	20.605	20.6012	21.1331	20.1893	NaN	20.1886	NaN	21.0445	NaN	NaN	20.3645	20.5035	20.7605	NaN	21.0947	20.6558	21.1656	20.3177	20.6722	20.9255	20.4091	20.9606	21.201	19.6687	NaN	21.6812	NaN	20.5524	20.9375	19.8138	20.2087	20.7118	NaN	NaN	NaN	20.804	NaN	21.6068	NaN	20.2084	20.9863	20.7999	19.6222	21.3888	21.0676	21.7635	21.4079
XP_016769131.1;XP_006569831.1;XP_006569829.1;XP_016769130.1;XP_016769129.1;XP_006569827.1	25.1088	25.1634	25.0557	25.1693	25.2062	25.3136	25.4712	25.0835	25.2656	25.1121	25.3928	25.1479	25.1777	25.2182	25.2293	25.1141	25.2447	25.2336	25.2875	25.251	24.9477	24.9855	25.4691	25.2262	25.3291	25.2675	25.1349	24.9612	25.4386	25.2496	25.1868	25.0416	25.3872	25.1594	25.3407	25.388	25.4032	25.2677	25.2831	25.0374	25.3484	25.3351	25.6898	25.6793	25.7668	25.8201	25.8762	26.0886
XP_006569862.1;XP_016768906.1;XP_006569860.1	27.7001	28.4574	28.0247	28.6628	29.3891	27.9533	28.2331	28.6423	29.056	28.0973	29.1215	28.9439	29.182	27.1405	28.1757	27.4953	28.0931	28.4012	27.862	27.7808	28.6476	27.6306	27.0804	26.8791	28.6146	28.5118	27.1479	27.6743	28.7978	28.9674	28.7145	27.7595	27.8955	28.708	27.3288	27.4239	27.4789	27.6911	27.8166	28.201	27.5069	28.3535	27.9912	29.0221	29.0756	28.932	28.3936	28.4912
XP_006569888.1;XP_026298238.1;XP_392483.3	21.0125	20.7173	NaN	20.9621	21.4094	21.3076	NaN	20.8097	NaN	21.289	NaN	21.0493	NaN	21.0441	20.7464	20.7838	21.3815	20.859	21.0948	NaN	20.923	21.2741	20.8493	20.6938	20.9445	20.9459	21.2458	20.6715	20.6498	21.1145	NaN	NaN	20.7315	NaN	NaN	NaN	20.7743	20.5965	20.6693	NaN	20.8647	20.7634	21.2076	21.0455	20.6581	21.1969	20.4102	21.2416
XP_006569897.2	21.8303	21.6956	21.5032	21.7874	21.85	22.2373	21.7048	21.4135	21.8626	22.1822	21.9988	21.1248	21.7517	21.6175	NaN	21.8304	21.8509	22.1885	22.075	21.5851	21.0084	21.5594	21.0528	21.4028	21.8649	21.9149	21.4086	21.4548	21.4097	21.7638	21.8101	21.496	21.7123	21.6311	21.8549	21.3999	21.5678	21.8168	22.2402	21.5509	22.1692	21.799	21.7954	22.0604	21.8953	22.1342	21.2511	21.7292
XP_006569916.1	21.2877	21.3848	NaN	21.2618	21.0559	21.3018	21.1375	21.1414	20.9327	NaN	NaN	21.1089	21.3508	20.9595	21.1025	21.1873	21.3499	NaN	21.1366	NaN	20.8221	20.9654	21.3005	21.0044	21.1284	21.1661	21.0688	20.9982	20.9088	21.1677	21.2945	20.9357	21.0882	20.9793	NaN	NaN	21.1723	21.353	21.1953	21.07	21.357	21.0676	20.9317	21.0595	NaN	21.2063	NaN	20.6376
XP_006569957.1;XP_006569955.1;XP_006569954.1;XP_006569953.1;NP_001014993.1	27.7372	27.896	27.9279	28.1177	27.4961	27.9464	27.8254	27.7503	27.9277	27.9734	27.9578	27.931	27.8294	28.0968	28.0741	28.1103	28.082	28.0561	27.7801	27.9057	27.735	27.8201	28.1083	28.1062	27.8631	27.8965	27.9675	28.014	27.9414	27.9286	27.8385	27.9144	28.0467	28.0691	28.0924	27.7811	27.95	27.6891	27.9811	27.8502	28.1449	28.0689	28.2921	28.2418	27.9397	28.1972	27.9523	28.831
XP_026296529.1;XP_006569964.1	22.1576	21.5489	21.2511	NaN	21.6477	21.5892	22.2986	21.6852	21.4023	NaN	20.4682	NaN	NaN	20.1101	22.4879	20.3412	NaN	NaN	21.3275	21.5115	20.8178	22.4846	19.2736	20.4397	21.1545	21.1984	18.605	22.4295	20.2406	21.1438	21.1175	22.3026	NaN	NaN	20.6594	22.2052	19.7329	21.4601	NaN	21.4092	21.1153	NaN	NaN	NaN	21.178	22.4824	22.9036	21.7918
XP_006570014.1	NaN	20.3685	19.8517	19.6467	NaN	21.3875	NaN	NaN	21.2401	20.7025	NaN	20.5267	20.857	20.5328	20.2942	20.7266	20.2587	20.8135	20.5772	19.8248	19.3206	NaN	20.6786	20.5705	20.3358	20.5206	NaN	NaN	20.6162	20.3648	21.0848	NaN	20.7358	NaN	NaN	NaN	19.9872	NaN	20.8125	20.2867	20.7276	20.508	21.0158	21.56	18.7979	21.2139	20.3056	NaN
XP_006570084.1;XP_006570082.1;XP_016770134.1;XP_006570081.1;XP_026300742.1;XP_016770125.1;XP_016770124.1;XP_016770123.1;XP_016770141.1;XP_006570083.1;XP_016770135.1;XP_016770143.1	19.9317	NaN	NaN	NaN	NaN	NaN	NaN	18.6527	19.4536	19.9078	20.4849	18.9361	18.8851	19.0877	19.7901	19.4261	18.6857	19.4704	19.5941	19.1456	NaN	18.9858	19.1599	19.3501	18.3938	19.5506	19.4266	18.7837	NaN	18.1894	18.7429	19.6922	19.5218	NaN	19.1828	19.0436	18.6168	NaN	NaN	NaN	19.6662	19.3988	NaN	NaN	NaN	NaN	NaN	NaN
XP_006570250.1;XP_026296784.1	24.3032	24.4633	24.3455	24.1937	24.0753	24.3768	24.8126	24.1456	22.9311	24.495	23.3441	24.025	24.3005	24.3754	24.6333	24.366	24.4556	24.0644	24.3042	24.234	24.2602	24.1964	23.9265	23.2345	23.1318	24.5409	24.0567	24.2041	24.0769	24.1009	24.5599	24.312	23.9073	22.3025	24.3135	24.3191	23.5517	24.5293	23.3028	24.3633	24.4817	23.9715	23.9045	24.358	23.9831	24.2121	24.2019	24.2459
XP_006570274.1	21.0447	20.8266	20.4544	20.2599	21.0992	20.8792	NaN	20.3922	20.6071	20.4398	NaN	20.6385	20.5502	20.7604	20.905	20.5106	20.6745	NaN	20.9983	21.1921	20.7301	20.9758	20.6983	20.4255	20.6398	20.7646	20.75	20.504	20.4354	20.8006	20.8111	20.5577	20.6811	20.7789	21.0532	20.9607	19.7442	20.6333	19.8786	20.9839	20.8674	20.1657	21.2126	21.4058	20.8771	21.1064	21.7626	22.1453
XP_006570292.1	23.6765	23.7408	23.9288	24.1729	23.6487	23.8225	23.7395	22.6915	23.911	23.8466	23.9053	23.9593	23.8735	23.9944	23.2912	23.8512	23.8738	23.9474	23.8415	23.5035	23.9232	23.8384	24.0092	24.0209	23.9874	23.8283	23.9202	23.736	23.6874	23.8282	23.7668	23.8068	23.9635	23.7554	23.4063	23.7143	23.9381	23.6549	23.9248	23.1407	24.0114	24.0801	23.9388	23.9545	23.9215	23.8744	23.6103	23.5315
XP_006570300.1;XP_006570299.1	23.8539	23.7308	23.4702	23.7584	23.1698	23.6769	23.1454	23.6906	24.1204	23.2093	23.7351	24.1568	23.0974	23.5667	23.66	23.7243	NaN	23.6518	23.3526	23.3372	23.5867	23.065	23.2681	24.1388	23.7106	23.7646	23.2116	23.6702	23.4536	23.7436	23.6969	23.0536	23.9171	23.8403	22.6133	23.6271	24.0664	23.2795	23.4167	23.779	23.7832	23.7127	23.4483	23.7727	23.6043	23.4107	22.7467	22.1914
XP_026296489.1;XP_006570321.2	21.3591	21.4414	NaN	NaN	21.4379	21.3579	21.421	21.5379	21.1079	20.9293	20.9498	20.5762	NaN	21.1103	21.0387	21.2327	NaN	NaN	21.1209	21.0574	21.0152	21.1788	21.3729	21.2543	20.9875	NaN	21.0885	21.3246	21.5445	21.0547	21.6556	21.1783	21.1628	21.5556	20.9272	21.4556	21.2559	21.2571	21.2836	21.1597	21.506	21.3599	21.019	20.934	21.0155	20.4511	20.7434	19.9721
XP_006570355.1;XP_016770715.1;XP_006570354.1	NaN	21.0924	21.762	21.1719	20.8201	NaN	21.1588	21.8795	21.374	NaN	NaN	20.9937	21.537	21.4758	NaN	NaN	21.0366	21.3387	21.4965	21.5391	21.4497	NaN	NaN	21.0804	NaN	NaN	NaN	21.6258	21.6876	21.1019	NaN	NaN	21.3973	NaN	NaN	21.187	21.895	NaN	NaN	NaN	NaN	21.5171	NaN	NaN	21.2164	20.9734	20.4478	NaN
XP_026299893.1;XP_026299892.1;XP_006570443.2;XP_006570442.2;XP_026299891.1;XP_026299890.1	20.7786	20.9463	19.6533	20.8207	20.729	21.2188	21.0596	NaN	20.9737	20.8548	20.785	21.059	20.6649	21.4372	21.0083	21.3032	20.693	20.9214	20.5143	20.5262	20.8263	21.0301	21.7771	21.881	21.314	21.0357	21.25	20.9513	21.3156	20.8778	20.1079	20.8581	21.629	20.7904	21.3167	21.5186	21.3885	21.1685	21.6885	21.3182	21.3933	21.6899	21.5149	20.2732	20.1603	20.4048	22.4871	22.2045
XP_006570449.2;XP_006570448.2;XP_396542.5	20.8014	20.4565	NaN	20.882	20.4353	20.5339	20.8194	20.5331	20.8506	20.892	20.905	20.8973	NaN	20.3418	NaN	20.7452	19.9373	20.9138	20.6193	20.8284	20.1061	19.8768	20.6427	20.5646	19.9992	20.8889	20.6653	20.2222	19.9001	20.3881	20.7116	20.2771	20.3457	NaN	21.0257	20.3833	20.3929	NaN	20.7382	NaN	20.7485	20.5738	20.6982	20.9813	21.6641	20.7504	21.7467	21.576
XP_006570475.1;XP_623397.2;XP_006570473.1	23.6396	23.6546	23.8247	23.6531	23.6099	23.723	23.6846	23.4981	23.4314	23.6478	23.9291	23.9129	23.7837	23.9235	22.8385	23.6448	23.8379	23.6748	23.6401	23.5748	23.0638	23.6543	23.7974	23.6213	23.6467	23.6571	23.8851	23.4366	23.8852	23.6738	23.8427	23.3022	23.9646	23.6841	23.3426	23.6171	23.7323	23.3773	23.5229	23.7446	23.6371	23.731	23.9297	23.6256	23.7961	23.7548	23.8856	23.9334
XP_393761.1;XP_006570503.1	24.1416	23.9261	24.5394	24.1157	23.8922	24.1429	24.1001	24.201	24.2332	24.2085	23.3645	24.3266	24.1017	24.3687	24.0448	24.3513	24.4155	24.385	24.0538	23.7576	23.9783	24.1388	24.3111	24.2506	24.2419	24.2001	24.2718	24.3557	24.3062	24.1169	24.1815	23.9594	24.6791	23.9682	23.2691	24.2912	24.2833	24.2567	24.4294	23.8101	24.3593	24.3545	24.6713	24.6214	24.5249	24.3513	23.7618	24.5627
XP_006570570.1;NP_001177850.1	22.5885	22.7303	22.0489	22.6035	22.3367	22.6118	22.2974	22.3474	21.9178	22.9666	22.7138	21.9825	22.4574	22.6929	21.6804	22.9529	22.8331	22.9545	21.7794	22.8484	22.6795	22.4235	22.4894	22.6046	21.8761	22.4348	22.3038	22.4404	21.6738	22.4561	22.2365	22.8489	22.3591	NaN	22.9674	22.6109	22.6219	22.434	22.7799	22.4507	23.089	22.5507	21.8842	22.0803	21.6811	21.6118	21.7343	21.6812
XP_026297212.1;XP_006570612.1;XP_006570611.1;XP_006570610.1;XP_016768147.1	20.6404	20.2358	21.9614	NaN	21.328	NaN	21.7792	23.665	21.8116	NaN	21.6511	NaN	NaN	NaN	22.4117	21.4503	NaN	NaN	20.881	NaN	NaN	19.8655	19.7265	NaN	NaN	NaN	NaN	21.1615	NaN	18.8168	23.2388	NaN	NaN	NaN	NaN	NaN	19.8234	20.6863	NaN	21.0971	20.9944	NaN	19.5942	19.6667	20.925	22.1809	22.4176	NaN
XP_006570633.1	25.0804	23.8326	23.8474	24.0658	24.3743	24.9371	24.0585	24.6577	24.5446	25.2284	23.4175	NaN	23.6899	23.2582	25.384	23.5055	NaN	23.44	25.4115	24.7776	24.7766	25.1183	22.8587	23.6535	24.5124	25.3834	24.3264	25.1885	NaN	23.6815	23.8909	24.6796	23.9229	23.9802	23.9057	24.5071	23.5688	25.156	23.1463	25.0143	25.1997	21.4352	22.3081	23.0872	23.662	24.1461	25.3873	24.804
XP_006570643.1;XP_006570644.1	22.1657	21.9095	22.1472	NaN	21.5804	22.1428	21.8738	21.8252	21.8822	22.5855	21.7964	21.9336	NaN	22.1481	21.9829	21.4958	22.1812	22.3227	22.0942	22.3289	22.2361	21.9953	21.8992	21.9395	22.0452	22.1489	22.6049	22.0953	21.3124	21.8657	22.3834	22.0962	22.1114	21.6152	NaN	22.1637	21.8843	21.4605	21.809	22.3655	22.1941	22.134	22.1949	21.6158	21.9325	21.7562	22.0758	21.9741
XP_006570646.1;XP_623181.2	24.0604	23.542	23.7985	23.6087	23.7739	23.9814	23.8994	23.562	23.761	24.0167	24.1047	23.8435	23.4169	23.409	24.3523	23.6707	23.9163	23.5869	23.8563	24.043	23.9488	23.9672	23.9725	23.7956	23.6619	23.9424	23.2836	23.7168	23.7569	23.6974	24.0184	24.0699	23.865	23.7989	24.2281	23.5816	23.7559	24.1794	23.9813	23.9442	23.8805	23.7413	23.488	23.413	23.4995	23.176	23.3247	23.0319
XP_006570768.1	22.4228	22.3496	22.4174	22.6117	22.2762	22.5628	22.4667	22.3376	22.5627	22.6245	22.3238	22.5591	22.4163	22.4237	22.7239	22.6495	22.7898	22.8197	22.6711	22.4227	22.4466	22.416	22.519	22.4213	22.4028	22.4879	22.6961	22.4122	22.4269	22.3408	22.5951	22.4086	22.3949	22.4851	22.6953	22.5001	22.5314	22.6835	22.6095	22.5476	22.5104	22.5016	22.1365	22.6353	22.2664	22.1342	22.1159	22.5508
XP_016766871.1;XP_006570790.1;XP_006570789.1;XP_016766860.1	21.6313	21.2129	21.1443	21.5859	21.0556	21.3692	20.9542	21.1083	21.3046	21.1628	21.3863	21.236	21.0128	21.6369	21.3021	21.4169	21.4888	22.0012	21.451	21.4278	21.3648	21.3701	21.5153	21.5505	NaN	20.9225	21.2044	21.3916	21.1322	20.197	NaN	NaN	NaN	21.5287	20.6122	21.2566	21.6886	20.3685	21.7218	21.6092	21.7589	21.5266	21.5702	21.5235	21.043	NaN	20.8923	20.9655
XP_006570877.1;XP_006570876.1	24.6578	24.6745	24.2869	24.8894	24.0086	24.1853	24.4125	24.0743	24.4977	23.9642	24.2332	24.6401	24.7243	24.8742	23.3138	24.7725	24.5845	25.1355	24.8049	23.5723	24.4092	24.604	24.6619	24.4338	24.5358	24.6211	24.955	24.2616	24.5101	24.9579	24.5894	24.3697	24.7775	24.1167	NaN	24.124	24.7691	24.6813	24.5796	24.2669	24.8769	24.7868	25.6335	24.739	24.7767	24.8953	24.6976	25.3206
XP_006570961.1	22.077	19.8453	NaN	NaN	NaN	NaN	NaN	NaN	20.314	21.0013	20.3642	NaN	NaN	20.3421	20.8209	20.2804	NaN	NaN	20.6148	20.0628	18.9982	20.6424	NaN	NaN	19.3832	20.2	19.9762	NaN	20.2092	NaN	NaN	NaN	NaN	NaN	NaN	19.9725	20.3286	20.6176	20.8858	20.4491	NaN	19.8881	20.9226	20.1103	NaN	NaN	20.243	NaN
XP_006570969.1	22.7469	22.5037	22.4382	22.5919	22.8434	22.8506	22.4597	22.4121	22.9713	22.4703	22.992	23.0145	23.2184	22.7078	22.2733	22.9877	22.9462	23.0419	22.7286	22.2811	22.7655	22.7417	22.7719	22.6387	23.0531	22.6564	22.6363	22.5524	23.03	22.8491	23.0056	22.4672	22.6827	22.8062	23.5302	22.6765	22.4117	23.0508	22.611	22.5374	22.8814	22.7729	NaN	22.168	21.9333	21.584	21.3971	19.7689
XP_396955.5;XP_006570973.2	NaN	NaN	NaN	NaN	19.6593	NaN	NaN	NaN	20.0951	20.1724	NaN	20.0208	NaN	20.3234	20.0607	19.8866	NaN	20.4901	20.2326	20.056	20.0659	20.001	20.2055	20.0223	19.8913	20.2111	19.9087	20.1559	19.8355	19.8568	19.5303	19.3918	19.6997	20.1712	20.5447	NaN	20.2538	NaN	NaN	20.0787	20.8339	19.9978	20.1541	NaN	NaN	20.1487	19.9908	NaN
XP_016768321.2;XP_006571053.2	24.0269	24.2045	23.9208	24.3907	24.3787	24.2745	23.9884	23.8385	24.5268	24.322	24.5128	24.0746	24.3977	24.4011	24.32	24.2465	24.3017	24.297	24.2895	24.0256	24.4748	24.2079	24.3886	24.1275	24.4461	24.4678	24.0723	24.201	24.5316	24.5341	24.3602	24.138	24.1744	24.2912	24.229	22.6606	24.068	24.004	24.2886	24.1792	24.3453	24.3073	24.4607	24.4731	24.1511	24.1574	24.049	24.8659
XP_016772839.1;XP_006571155.1;XP_006571154.1;XP_016772832.1	23.8588	23.4524	23.5352	23.3331	23.5543	23.6116	23.235	23.4475	23.0892	24.0683	23.7458	22.9213	23.426	23.965	24.0889	22.9403	23.6915	23.7368	23.913	23.0988	23.1024	23.4864	23.4628	23.6323	22.7738	23.811	23.9088	23.7548	23.4991	23.5254	23.3987	23.8433	23.4048	22.8293	24.2557	23.4945	23.3137	23.6635	23.4005	23.5088	23.8104	23.4021	24.0644	22.7071	23.0627	23.6422	23.9579	24.15
XP_006571175.2	20.6886	20.1126	20.2591	NaN	NaN	20.0204	NaN	20.4808	20.224	20.1939	20.6539	20.333	NaN	20.9763	20.3194	20.3135	NaN	20.1772	22.0398	19.9144	20.753	20.3473	20.7867	20.771	NaN	19.9834	21.0411	20.505	20.5595	20.078	19.8291	20.5599	20.6858	20.3346	20.5815	20.5963	21.0013	20.3288	20.2723	20.9093	20.4077	20.4921	21.0538	20.3376	20.2243	20.5021	20.7884	20.3378
XP_396469.1;XP_006571187.1;XP_006571186.1;XP_006571185.1	22.7593	22.522	22.6039	23.5074	21.6711	23.1693	20.4702	22.7869	23.3757	22.1765	21.6043	23.3038	23.1844	23.3182	21.0973	23.3112	23.5286	23.0806	23.0271	22.4244	22.3996	23.0842	23.2313	23.5533	22.5807	22.7568	23.535	22.7987	23.0868	23.1445	22.7512	20.9909	22.9244	22.4156	23.1528	22.5156	22.9839	22.049	22.9668	22.9472	23.2417	23.1599	23.1954	23.0053	22.7028	22.6225	22.7663	22.3336
XP_006571218.1	21.3912	21.3777	21.1435	21.5115	NaN	21.5939	21.3375	20.9572	21.4548	NaN	21.0939	NaN	NaN	21.5194	21.4432	21.1983	21.824	21.9887	21.2857	21.5311	20.9102	21.2701	21.7382	21.5671	21.2442	21.6218	21.4568	21.4366	21.296	21.2417	21.2503	21.5943	21.4423	21.1549	21.5745	21.6203	21.6726	21.3758	21.1037	21.2419	21.3957	NaN	20.8926	21.0742	20.3875	20.645	20.5848	20.8178
XP_006571238.1;XP_016771359.1;XP_006571235.1;XP_006571230.1;XP_006571231.1;XP_006571232.1;XP_016771305.1;XP_026302125.1;XP_006571233.1;XP_006571234.1;XP_006571237.1;XP_006571241.1;XP_006571242.1;XP_006571228.1;XP_006571247.1;XP_006571236.1;XP_006571248.1;XP_006571243.1;XP_006571244.1;XP_006571245.1;XP_006571246.1	20.7769	20.7089	20.0281	21.184	NaN	NaN	NaN	20.8791	19.7226	NaN	NaN	20.5139	21.063	21.2038	NaN	NaN	20.6139	20.9911	21.0208	NaN	20.4957	20.9024	21.1739	20.992	20.4011	NaN	21.512	NaN	NaN	NaN	20.7889	20.5755	20.8915	NaN	NaN	NaN	20.3924	20.9938	NaN	NaN	21.2544	NaN	21.6528	20.6008	20.1599	20.1933	NaN	NaN
XP_006571252.1;XP_006571251.1	NaN	20.8394	NaN	NaN	NaN	20.5092	20.6879	19.7112	NaN	20.3306	20.8449	NaN	20.0637	20.7616	NaN	20.1466	NaN	20.359	20.8247	20.7923	20.2339	20.891	20.6011	20.6943	20.139	NaN	20.7698	19.8887	20.4966	20.3942	20.4593	20.4254	20.4702	NaN	NaN	20.773	20.1067	20.9195	20.617	NaN	20.0806	20.0065	NaN	NaN	NaN	NaN	NaN	20.1062
XP_006571335.2	25.0851	24.9928	24.7331	25.219	24.8254	25.1353	24.8504	24.5867	24.8845	25.1544	25.2117	24.8401	24.7431	25.1172	25.1167	25.177	24.9138	25.0231	25.2751	25.0198	24.5132	25.0127	25.0331	24.9222	24.8612	25.0875	25.131	24.9281	24.7875	24.9889	24.8194	25.0728	24.9755	24.8567	25.373	25.3582	25.1011	24.9646	25.0199	25.1135	25.2938	24.765	25.114	25.1351	25.038	24.9156	25.2098	25.0368
XP_006571359.2	21.9131	19.9095	22.0163	NaN	21.9256	NaN	22.2167	22.3036	20.7237	21.2248	21.721	NaN	21.9659	19.7666	21.4087	20.4837	NaN	NaN	21.7917	22.1598	21.5366	21.2396	NaN	21.1051	21.805	20.838	NaN	21.42	NaN	NaN	21.1592	NaN	NaN	NaN	NaN	NaN	20.8292	21.0406	NaN	21.3851	NaN	NaN	NaN	21.8252	23.4496	22.8335	22.6194	19.8227
XP_006571374.1;XP_392750.1;XP_016767286.1	19.6082	20.247	NaN	NaN	19.5409	19.845	19.7909	20.1222	19.6723	NaN	20.0072	20.0739	NaN	19.892	NaN	19.5615	NaN	NaN	19.6781	20.6396	19.6182	20.2948	20.5491	19.8429	NaN	NaN	NaN	20.1355	20.0616	20.0608	NaN	NaN	NaN	NaN	NaN	NaN	20.3229	NaN	19.8099	NaN	NaN	NaN	NaN	NaN	19.3578	19.3631	19.9872	20.1982
XP_006571383.1	21.6824	21.531	21.0214	NaN	21.5437	21.8219	21.7468	21.6833	21.19	NaN	21.6665	21.4751	21.4489	21.933	21.6345	21.9145	21.883	21.7846	21.6282	21.682	21.5616	21.9229	22.1587	21.86	21.3677	NaN	21.7778	21.5193	21.6688	21.5611	21.6244	NaN	21.737	21.9153	21.9873	NaN	21.7253	21.5425	22.0887	21.6689	21.8819	21.9242	21.7975	21.755	21.4061	21.4749	21.7957	20.7332
XP_006571393.1	23.8189	23.826	23.3045	23.6809	23.4152	23.4361	23.5078	23.4978	24.0677	23.7566	24.0331	23.865	23.7191	23.4133	23.4223	23.733	23.681	23.9059	23.6476	23.469	23.3045	23.3805	23.6103	23.6393	23.3142	23.5584	23.3864	23.5371	23.5405	23.5589	23.6812	23.4242	23.6202	22.8535	23.6849	23.1541	23.7337	23.8552	24.0595	23.7219	23.9635	22.9784	23.6606	23.5717	23.216	23.228	23.3596	23.1885
XP_006571525.1	21.7245	21.6457	21.587	22.0875	NaN	21.658	NaN	21.6464	21.5579	NaN	22.1303	21.9654	22.1034	21.1271	NaN	21.7026	21.9072	21.8267	21.6444	21.9494	21.9478	21.6601	21.7545	21.5627	21.8302	21.7035	21.393	21.583	22.0726	21.8084	21.8118	21.6233	21.5692	21.8967	21.8901	NaN	21.4665	NaN	21.378	NaN	21.4003	21.6231	20.8709	21.0221	20.6697	20.5046	20.1739	20.5361
XP_006571646.1;XP_393567.3	22.3596	21.6123	NaN	21.928	21.9387	22.5039	22.4008	22.3184	21.8472	22.6594	22.3862	22.5868	22.7047	22.0349	22.2074	22.3334	22.1642	22.31	21.8484	22.2745	22.3846	22.1024	21.9243	21.6044	22.2813	22.4036	22.044	21.9075	22.4461	22.2041	22.1328	NaN	22.0083	22.1994	NaN	22.0693	22.1041	NaN	NaN	NaN	22.1304	22.069	21.8222	22.1948	19.9991	18.9847	19.1297	NaN
XP_026296890.1;XP_006571655.2;XP_393376.3;XP_026296887.1;XP_006571654.2;XP_006571653.2;XP_006571652.2	21.4546	21.2093	20.6368	NaN	21.4563	21.1125	20.9815	20.7168	21.5119	NaN	21.4048	21.7601	NaN	21.2486	21.5882	21.4012	21.8387	21.281	21.4707	21.2548	21.3046	20.8886	21.4617	21.1088	21.0847	21.3265	21.2892	20.924	21.1301	21.196	21.2789	21.5254	21.203	21.1294	21.9298	21.3169	21.4601	21.5513	21.8317	21.4919	21.4404	21.3762	21.3853	20.2076	21.2457	20.6539	NaN	20.7392
XP_006571750.1;XP_623637.3	22.5249	22.5566	22.842	22.7384	22.2485	22.0282	22.0555	22.1562	22.4357	22.4958	22.1287	22.3345	22.1778	22.4137	22.4805	22.4314	22.4939	22.7134	22.742	22.4401	22.2607	22.3594	22.6801	22.3791	22.2651	22.4529	22.4816	22.2505	22.4992	22.191	22.3523	22.3287	22.3563	22.22	22.7621	22.5956	22.4706	22.4289	22.5047	22.5413	22.419	22.5648	22.4088	22.2312	22.1728	22.0514	21.6933	22.1613
XP_006571765.2	24.4827	24.4505	23.8899	24.4681	23.8161	24.3268	24.4476	23.9982	24.3369	24.5456	24.5012	24.6711	24.25	24.5709	24.5694	24.538	24.6624	24.6119	24.6329	24.259	23.9351	24.2648	24.4519	24.4515	24.054	24.3599	24.811	24.0922	24.4415	24.1948	24.3831	24.5161	24.2032	23.9738	24.5446	24.5916	24.5229	24.4014	24.5013	24.4003	24.4715	24.3899	24.9883	24.4401	24.1749	24.1755	24.1733	23.7478
XP_006571767.1;XP_026297891.1;XP_006571769.1	NaN	NaN	20.2279	20.0042	NaN	NaN	NaN	19.8087	NaN	NaN	NaN	19.7347	20.4418	20.0731	NaN	20.4399	20.1619	19.9103	19.8781	19.842	NaN	20.625	20.3974	20.3148	NaN	NaN	20.244	NaN	NaN	NaN	20.4331	NaN	NaN	NaN	NaN	NaN	20.1277	NaN	NaN	NaN	20.2057	NaN	NaN	NaN	NaN	19.8751	NaN	NaN
XP_397416.4;XP_006571828.2	NaN	20.0014	NaN	19.3372	19.7827	20.139	NaN	19.7127	19.9689	19.7311	19.7652	20.149	20.4577	19.801	NaN	19.7476	19.9069	19.9977	20.0144	19.7708	20.2096	19.9519	20.1067	19.5237	19.7639	20.0102	19.7239	20.0297	20.286	19.6059	20.0841	19.7897	20.195	19.764	20.1993	NaN	NaN	NaN	19.8538	20.0255	20.1806	19.8354	19.664	19.6261	NaN	NaN	NaN	NaN
XP_006571875.2	23.0583	23.2078	23.0595	23.0451	23.0537	22.8564	23.2626	22.9322	23.5008	23.3361	22.8685	23.1545	22.9899	22.9453	23.3312	23.2781	22.6744	23.0335	23.2656	22.9	22.4227	22.6613	22.7951	22.8967	23.0338	23.3244	22.9974	22.5928	23.0702	23.0805	23.099	23.3288	23.2156	23.0063	23.3196	23.4031	22.9119	23.3717	23.0182	23.3922	22.9361	23.3195	23.3974	23.0519	23.3042	23.4757	22.736	23.6248
XP_006571886.1	23.8863	23.7602	23.7653	23.825	23.899	24.0414	23.826	23.4712	23.7346	24.1695	24.0679	23.7665	23.6795	23.8721	23.7581	23.8738	24.0781	23.7663	24.0176	23.8508	23.6445	23.8552	23.9449	23.9178	23.7012	23.6635	23.8048	23.597	23.5993	23.6793	23.8132	23.8645	23.4448	23.6373	24.1863	23.8501	23.643	23.7847	23.9682	23.7922	24.056	23.3483	23.7664	23.9577	23.773	23.5175	23.1318	23.5477
XP_006571913.1;XP_006571912.1	20.5319	20.5794	20.3439	21.0013	20.8597	19.4195	20.8479	20.8249	20.7893	19.5302	19.3373	21.4815	NaN	NaN	NaN	20.8406	20.9675	20.9767	21.5061	NaN	21.0083	20.9173	20.9945	20.6996	20.5555	NaN	NaN	20.9977	20.7692	20.9903	20.8711	20.3537	21.0206	NaN	NaN	21.2232	21.0308	20.5051	20.6231	20.6216	21.0451	21.0641	21.3699	20.6756	21.0658	21.1135	20.8519	20.9444
XP_393332.1;XP_006571915.1;XP_006571914.1	19.7987	20.2266	NaN	19.9608	NaN	20.22	NaN	NaN	19.881	20.3472	NaN	20.1554	19.8944	19.8458	NaN	20.2829	NaN	20.2478	20.3857	20.0769	20.0477	19.7862	20.5048	20.3074	18.9387	20.0913	20.1098	20.0585	20.2759	20.2691	NaN	19.9491	20.0626	NaN	20.215	20.2097	20.0053	20.0548	20.1438	20.2867	20.1812	20.1995	20.5684	20.6732	20.5606	20.5686	20.9973	NaN
XP_006571960.1;XP_006571958.1	24.0909	24.4585	25.1379	24.7163	24.8418	23.9345	24.7165	25.0409	24.9099	24.6143	24.6346	24.5873	24.1776	24.7779	24.668	24.5559	24.3598	24.4425	24.6279	24.7218	25.0203	24.7232	24.901	25.0677	25.0092	24.744	24.8954	24.8616	24.7937	24.7065	24.4774	24.7193	24.9033	25.0711	24.6478	25.0329	25.1386	24.2084	24.6612	25.0631	24.6546	25.2285	25.104	24.4041	25.0563	24.7154	24.0156	24.6294
XP_006572097.2	26.7012	26.3425	26.5323	26.5969	26.4337	26.9515	26.1317	26.2349	26.6146	26.6688	26.7075	26.5061	25.9996	26.6239	26.7776	26.6141	26.8469	26.8248	26.7213	26.1004	25.7543	26.4498	26.9059	26.7027	26.3901	26.6031	26.9363	26.2682	26.2712	26.4803	26.3181	26.5789	26.6667	26.4222	27.0386	26.7557	26.4289	26.7174	26.5017	26.5796	26.7316	26.2212	26.3268	26.1836	26.0787	25.9159	26.1253	26.6202
XP_006572124.1	21.4977	21.4979	21.1433	21.4357	21.4116	21.4339	20.7914	21.0821	21.5382	21.5227	21.5112	21.0366	21.3654	21.4705	20.8504	21.4678	21.8041	21.4357	21.1767	20.8781	21.0587	20.9913	21.3845	21.5702	21.407	21.8993	21.7094	21.5409	21.4239	21.2742	21.0524	21.6009	21.2942	21.2744	21.6828	21.8825	21.6546	21.6364	21.8224	21.7323	21.2768	21.4825	22.0676	21.6966	21.6298	21.6611	21.8594	21.6845
XP_006572136.1	22.812	22.9479	22.978	23.0753	22.4658	22.7757	22.4003	22.4361	22.941	22.386	22.6374	22.8199	23.0456	23.1262	23.2067	23.149	22.8159	23.2669	22.9273	22.883	21.8793	22.3805	23.0155	22.984	23.0261	22.5917	22.9892	22.6212	22.9419	22.9988	23.0986	23.2597	22.9267	23.2316	23.3384	22.9137	22.6242	22.1561	23.2853	22.9002	23.1567	22.8509	23.169	23.1347	22.9854	23.0793	23.6808	23.4239
XP_006572159.1;XP_006572158.1	23.6607	23.7738	23.1181	22.9261	23.8528	23.7708	23.345	23.5476	23.6164	24.0244	23.9892	23.6177	24.2136	23.2641	23.7875	23.5537	23.6139	23.82	23.691	23.1793	23.6812	23.4264	23.5316	23.2212	23.5605	23.6737	23.3807	23.4871	23.5058	23.4741	23.8489	23.5359	23.3539	23.6287	23.637	23.4394	23.3365	23.7121	23.5243	23.6593	23.6232	23.4078	23.1622	23.3102	23.5	23.211	22.5039	22.8337
XP_006572172.1	22.653	22.939	23.2737	23.0693	22.1714	22.9054	22.0914	23.0206	23.1433	22.0453	21.9809	23.1046	22.6787	23.0024	22.0055	22.8667	23.2938	23.0597	22.8881	22.2743	22.9965	22.6574	22.9045	23.3782	23.0376	22.088	22.8769	22.8193	22.889	22.6926	22.6116	21.8206	23.1145	22.0045	22.7487	22.7576	23.2126	22.499	23.0033	23.0019	22.9956	23.1889	22.9755	22.9889	23.2605	22.8907	22.9187	22.3743
XP_006572194.1;XP_026294788.1	21.4761	21.0548	20.7943	21.173	20.8586	21.0851	21.0749	21.0841	21.2001	20.445	20.8168	21.3115	20.4978	21.7893	21.03	21.1521	21.0795	21.4134	21.4629	21.1086	20.8386	21.2562	21.2988	21.3256	21.1921	20.3886	21.3127	21.2022	21.3853	21.0374	20.7628	21.1641	21.4815	20.9572	20.9825	20.6276	20.7995	20.2222	20.7418	20.969	20.9119	21.2606	22.0103	21.583	21.6635	20.691	22.3661	22.3477
XP_623701.2;XP_006572212.1	NaN	NaN	NaN	19.4338	NaN	NaN	NaN	NaN	NaN	NaN	NaN	19.1564	NaN	19.5726	NaN	19.4158	19.3421	NaN	NaN	NaN	19.3877	19.2893	19.8059	NaN	19.2635	NaN	19.6194	19.7831	NaN	19.4421	18.9882	NaN	19.3831	NaN	NaN	18.7547	19.741	NaN	NaN	NaN	19.4919	19.7285	19.646	NaN	NaN	NaN	NaN	20.1921
XP_006572237.1	22.8644	23.5532	22.8737	23.41	21.8135	22.7294	22.7556	22.7664	23.4496	21.3872	22.5088	23.2781	22.5968	23.0539	22.8695	23.1749	23.5602	23.5833	22.8973	22.7674	22.8113	22.6782	23.3864	23.4308	23.1952	22.889	23.4623	22.8203	23.1427	22.8904	22.313	21.2915	23.2288	22.764	23.0308	21.5718	23.2181	23.1501	23.472	23.0821	23.0877	23.2284	23.6349	23.1859	23.0296	23.0201	22.6678	22.6025
XP_006572255.1;XP_006572254.1	24.1262	24.1353	23.5859	24.0994	23.7979	24.0003	23.4316	23.8619	24.1771	23.828	24.3922	24.1899	23.789	24.0197	24.0363	23.5136	24.0115	24.3033	23.4069	24.0478	23.7388	23.71	24.0444	23.9219	23.6026	23.9986	23.7201	23.7436	23.7204	23.8611	23.9365	23.9938	24.0975	23.9822	23.9299	23.1306	24.0022	24.0525	24.1953	24.1291	24.062	24.0774	24.2151	24.1381	23.7706	23.3655	24.0358	23.3041
XP_006572261.1	NaN	NaN	NaN	NaN	NaN	19.6597	21.0968	22.1755	NaN	NaN	21.8962	NaN	NaN	21.045	NaN	20.9852	NaN	NaN	NaN	20.6693	21.953	21.5914	20.6592	21.5413	21.587	NaN	NaN	22.0854	21.0127	21.7279	20.5811	20.8732	21.4787	21.1824	NaN	21.9194	NaN	NaN	20.4218	21.4374	21.3254	21.5312	21.8403	21.1905	21.4707	NaN	NaN	NaN
XP_006572317.1	23.0045	22.9814	23.2857	23.2305	23.4078	23.2833	23.0525	23.502	23.469	23.2866	23.5666	23.5406	23.5986	23.6141	23.6129	23.2677	23.2209	23.4356	23.4253	23.3479	23.6235	23.3657	23.5554	23.3065	23.7461	23.7197	23.211	23.2866	23.7063	23.3695	23.6548	NaN	23.3242	23.6693	23.4499	NaN	22.6681	23.8963	23.2669	23.6804	23.4007	23.7569	23.3217	23.3248	23.6027	23.0464	22.8898	23.2406
XP_623325.1;XP_016772966.1;XP_006572330.1;XP_006572329.1	NaN	21.2827	21.2346	NaN	20.9004	NaN	21.2346	21.1772	21.0643	21.311	NaN	21.3164	21.5022	21.0354	NaN	21.0288	20.7331	21.693	21.1482	NaN	NaN	21.2966	21.0813	20.9948	21.3455	20.9989	NaN	20.785	NaN	20.6839	21.1669	20.9157	20.9433	NaN	20.7924	21.2671	NaN	NaN	20.9925	NaN	20.998	20.6391	21.1474	NaN	21.4711	21.0863	21.2894	20.8517
XP_006572338.2;XP_006572337.2;XP_006572336.2;XP_006572335.2	21.9206	22.3899	21.0359	22.5228	21.2659	22.6112	20.785	21.9866	22.5526	22.5563	22.6115	22.2282	21.3579	22.6609	22.3656	22.6426	23.0783	23.0975	22.5793	22.507	22.1876	22.3946	22.956	22.7668	22.1987	22.0519	23.6443	22.1886	22.2434	22.2603	22.6254	22.8293	22.6446	22.0444	22.9038	21.8524	22.5245	23.0541	22.1005	22.1953	22.9545	22.8724	23.2908	22.9824	21.3968	23.6215	22.2832	22.1875
XP_006572525.1	24.6064	24.9596	25.23	25.0067	24.6283	24.9012	24.7051	24.7197	25.149	24.8735	24.9307	25.3777	25.1921	25.1228	24.991	24.9062	25.4021	25.3731	24.9147	24.7476	24.6505	24.8351	25.3923	25.2009	24.9518	24.8675	25.2343	24.6534	25.1403	24.8361	24.8526	24.9183	25.1747	25.4376	24.8271	24.9565	25.273	24.8199	25.5688	25.1314	25.1421	25.2807	24.8767	24.9595	24.7728	24.5548	24.3241	23.709
XP_016766165.1	21.6467	NaN	NaN	22.2518	NaN	21.7445	NaN	NaN	NaN	21.7228	NaN	NaN	NaN	22.0375	20.9715	21.9198	NaN	21.4328	20.7859	NaN	21.0295	22.019	21.8247	21.8397	22.1687	21.6678	21.369	21.6823	21.5121	21.5775	20.9314	21.2736	21.6581	21.057	NaN	21.7302	21.4329	NaN	21.7101	NaN	22.0817	22.074	20.7262	NaN	NaN	NaN	NaN	NaN
XP_016766172.1	24.0094	22.1727	23.2687	21.7688	21.0817	22.7775	22.2882	NaN	21.0927	23.504	23.4891	20.6265	22.3312	22.6306	22.9828	23.9229	21.7205	21.5814	23.8245	23.8716	22.2292	24.4674	21.6139	21.3478	20.9663	22.5232	22.5443	23.5758	NaN	21.1813	22.2821	23.2378	21.7494	21.7518	23.7806	22.3401	20.06	22.9646	21.1581	22.8656	23.9619	NaN	23.5705	23.5349	22.637	22.6735	24.4603	23.3499
XP_392230.1;XP_016766353.1	22.3142	21.6181	21.7428	21.3473	21.5878	22.2997	21.6644	21.6692	21.993	21.8936	21.8405	21.6604	22.0059	21.6337	22.1579	21.8192	21.7445	21.4508	22.0948	22.0443	21.728	21.7388	21.7925	21.8831	21.495	22.0987	21.5773	21.6285	21.7216	21.6945	21.9923	22.26	21.5644	21.3983	22.3741	22.5933	21.8827	22.1925	21.7546	22.0029	22.3732	21.5344	21.2087	21.3254	21.6702	21.3573	21.3622	22.0872
XP_026294884.1;XP_016766508.2	22.3794	22.3624	NaN	22.0866	22.0868	22.4158	22.1695	22.0366	21.3431	NaN	21.816	21.8805	NaN	22.5172	NaN	23.0474	22.503	22.6563	23.3927	NaN	22.2749	22.5514	22.5162	22.8075	22.1423	21.7428	22.8406	22.9961	NaN	NaN	21.6668	23.2929	20.1202	22.2918	23.0923	22.6935	22.1166	22.8531	23.5747	22.895	22.5272	22.565	22.5619	22.4007	20.6628	21.4506	22.1394	22.7812
XP_396375.5;XP_016766675.1	21.1686	20.0967	NaN	NaN	21.0108	NaN	NaN	21.1534	20.4464	20.9282	NaN	20.9507	20.8858	21.1613	20.0387	20.6411	21.0696	20.7865	20.9337	21.1187	21.5096	21.3423	20.8375	20.5637	20.2404	20.9504	21.0922	21.2109	20.9506	20.886	20.5193	20.9028	20.4171	NaN	21.8425	20.9599	21.2768	NaN	20.4179	21.0485	20.9101	21.108	21.1165	20.6151	21.649	21.6352	20.6234	21.0076
XP_016766755.1;XP_026295657.1	19.2795	NaN	17.6831	NaN	NaN	18.5747	19.0644	18.8111	20.036	19.2269	NaN	19.849	NaN	19.4088	19.5141	NaN	NaN	NaN	NaN	19.6792	19.0485	19.2991	NaN	19.4388	NaN	NaN	19.2862	19.0354	19.6397	NaN	19.7062	NaN	18.9056	NaN	19.5653	18.897	NaN	19.7538	19.9491	NaN	19.3969	19.0835	19.3043	19.7633	19.3482	18.9066	NaN	18.5609
XP_016766883.1;XP_016766882.1;XP_016766881.1;XP_016766874.1;XP_026296500.1;XP_016766878.1;XP_016766875.1	21.976	21.5935	22.0477	21.449	21.9969	21.0788	21.5943	21.7695	NaN	NaN	20.5929	22.1548	NaN	21.8314	NaN	21.0092	21.537	21.8715	21.3692	21.8038	21.8355	21.9136	21.4219	21.5147	22.0339	20.2128	21.2007	21.5755	22.068	21.6734	20.9694	21.3318	21.5613	21.9243	20.3583	21.8293	22.0495	21.6405	21.4715	21.6715	22.3188	21.5526	19.9704	19.9922	21.1988	20.912	20.1188	20.1926
XP_026295178.1;XP_016766933.1	23.1378	23.6319	NaN	23.1605	23.4184	23.0207	22.4894	23.4783	23.1552	23.6417	22.5331	23.9369	23.6472	22.8994	22.9712	23.1964	22.8279	23.0869	23.2696	21.9216	23.3434	23.5717	22.6543	22.4514	22.9455	23.2183	23.11	22.694	23.647	23.1323	23.8229	23.3445	23.2644	23.4718	22.3064	22.766	23.3305	21.9357	23.0392	23.0759	23.0798	23.1585	23.713	23.921	24.0688	24.0566	22.496	22.8031
XP_016766950.1;XP_016766948.1;XP_016766949.1	22.7645	22.8042	22.4232	23.2342	22.6251	22.3055	22.6844	22.8879	22.8964	22.7585	NaN	22.7099	NaN	21.488	22.8384	22.6555	22.8503	22.9714	22.9014	23.0306	NaN	22.6868	22.8194	NaN	22.5818	NaN	NaN	NaN	NaN	NaN	22.8657	22.6907	22.7333	22.7817	NaN	NaN	22.8297	22.8617	22.8412	NaN	22.6991	22.5994	22.1516	22.064	22.0784	21.6189	21.586	22.0374
XP_016767012.1	21.8461	21.6486	21.5011	22.147	NaN	21.4685	21.298	20.9579	22.0191	21.5272	NaN	21.6752	21.5599	22.0421	21.8651	21.831	21.6286	22.1976	21.6128	21.4666	21.0671	21.5733	22.0822	21.939	21.6062	21.81	22.0317	21.6435	21.6485	21.6654	21.6031	21.4224	22.0982	21.3434	22.161	22.3515	21.4281	21.4195	21.1239	21.9073	21.9164	21.0566	22.0111	21.6072	20.6647	21.1428	21.8414	21.7868
XP_026296074.1;XP_026296081.1;XP_026296088.1;XP_026296087.1;XP_026296086.1;XP_026296085.1;XP_026296083.1;XP_026296084.1;XP_016767109.2;XP_026296090.1;XP_026296080.1;XP_026296079.1;XP_026296078.1;XP_026296077.1;XP_026296076.1;XP_026296075.1;XP_026296109.1;XP_026296091.1;XP_026296110.1;XP_026296092.1;XP_026296104.1;XP_026296103.1;XP_026296102.1;XP_026296101.1;XP_026296100.1;XP_026296099.1;XP_026296…	21.4958	20.9764	NaN	21.2002	21.4151	21.2371	20.8808	20.7677	21.2455	20.0173	21.7614	20.7717	22.042	20.5704	20.6639	21.3656	20.8227	21.0475	21.8778	21.164	21.601	20.2332	20.8697	20.7979	21.0471	20.7783	20.4916	20.3999	21.7924	21.1211	20.9387	20.448	20.2827	20.8623	19.1837	20.6493	20.5715	20.7997	20.7791	20.2561	21.5959	20.9065	21.4265	21.296	21.1759	21.5219	21.2468	21.3116
XP_016767150.1	23.557	23.4358	23.4974	22.8141	23.7531	23.6229	23.4731	23.4237	23.6312	23.663	23.7393	23.472	22.9255	23.6992	23.6406	23.4846	23.6786	23.6827	23.3865	23.2521	23.7054	23.6855	23.6576	23.6632	23.6024	23.8226	23.5497	23.5821	23.5022	23.318	23.3476	23.4409	23.4974	23.7153	23.4629	23.5983	23.6325	23.4363	23.773	23.626	23.5053	23.6041	22.6432	22.6388	22.8875	22.8726	22.2144	23.4169
XP_016767161.1	19.7097	NaN	NaN	NaN	NaN	NaN	NaN	19.9933	NaN	NaN	NaN	19.6165	NaN	20.1981	NaN	19.985	NaN	NaN	NaN	NaN	NaN	NaN	NaN	20.1616	20.001	20.0661	20.0591	NaN	20.5994	19.415	NaN	NaN	20.139	19.9105	NaN	20.0885	NaN	20.412	19.9927	NaN	NaN	20.4157	20.5164	NaN	NaN	20.0636	NaN	NaN
XP_016767177.1;XP_016767176.1;XP_016767172.1;XP_016767171.1;XP_016767173.1;XP_016767170.1;XP_016767166.1;XP_026295967.1;XP_016767164.1;XP_006569416.1;XP_016767165.1;XP_016767169.1;XP_016767167.1;XP_016767168.1;XP_016767174.1;XP_016767175.1;XP_026295968.1	24.0738	23.7964	23.8381	23.8381	23.9362	24.1445	23.8516	23.5478	23.8022	24.1415	24.304	23.875	24.2367	23.8186	24.2772	23.9983	24.4379	24.2205	24.0741	24.1598	23.7904	23.8809	23.9483	23.614	23.3521	23.7483	23.7978	23.7225	23.8613	23.6625	23.9662	24.117	23.6891	23.9277	24.2167	23.9255	23.8152	23.5601	24.0316	24.0092	24.1566	23.8732	23.5748	23.5984	22.9542	23.2863	23.3247	23.4931
XP_393283.2;XP_016767229.1	23.0344	23.1545	23.0244	23.0433	23.3884	23.0211	23.3657	23.0532	22.7268	22.9906	22.8049	23.852	23.108	22.6537	22.8734	23.0274	23.1291	23.2784	23.0472	22.6452	23.5361	23.2201	23.1096	23.0193	23.4098	22.8177	22.9495	23.2407	24.1232	23.4543	23.7369	22.8691	23.0464	23.3717	22.8886	23.2326	23.1956	23.1964	22.9652	23.1577	23.1383	23.2085	22.9663	23.3106	23.1896	23.3764	22.8408	22.6796
XP_016767284.1;XP_016767283.1	21.8185	21.9211	21.7753	22.2479	21.883	NaN	21.967	21.7606	21.8498	NaN	22.1544	22.1833	NaN	22.0321	22.3023	22.0781	22.3461	21.8038	22.2979	22.1505	22.1519	22.2221	22.3278	22.1575	21.9399	21.9792	21.9221	21.7746	21.8537	21.8366	22.0751	22.0451	22.066	22.0444	22.1795	22.0874	22.0499	22.3346	22.308	22.264	22.1991	22.1135	21.5934	21.5714	20.8517	21.6505	21.9373	21.9963
XP_016767446.1	24.7977	24.7137	24.8245	24.6756	24.8375	24.9126	24.5814	24.7195	24.969	24.8216	25.0697	24.9114	24.7079	25.0383	24.7528	24.8922	25.0161	25.0383	24.9499	24.7492	24.8466	24.8677	25.2732	25.1286	25.0306	24.8852	25.0212	24.8187	24.9916	24.8795	24.8927	24.6814	25.0895	25.1098	24.8753	24.8387	25.2959	24.7781	25.104	25.0243	25.0833	25.16	24.7577	24.899	24.8533	24.54	23.9277	24.465
XP_016767451.1;XP_006566000.1;XP_006565999.1	26.1738	26.2097	26.0714	26.0914	26.2101	26.2926	26.2486	26.0808	25.8738	26.2759	26.243	25.7942	26.0009	26.0552	26.316	26.0485	25.9799	26.076	26.2104	26.2605	25.9972	26.0188	26.1276	26.1411	26.1026	26.1671	25.7006	26.1116	26.022	26.1793	26.2705	26.294	26.2812	26.2842	26.2916	26.2032	25.9524	26.4414	26.3275	26.3133	26.1777	26.1472	26.47	26.1042	26.2982	26.0421	25.5811	26.2056
XP_016767463.1	20.9302	20.731	NaN	NaN	20.8235	21.2856	NaN	20.7786	20.6793	NaN	NaN	20.6974	NaN	20.9626	21.0991	20.9026	20.5307	21.1112	20.8282	20.9232	20.5951	20.8263	21.136	21.2085	20.407	20.9001	20.5196	20.6401	20.8104	20.4814	21.0534	20.9345	20.6765	20.8635	21.4599	20.8357	20.6161	21.0179	NaN	20.8184	20.7684	20.4643	20.4947	20.6886	20.296	20.3112	20.9757	20.9688
XP_395376.3;XP_016767503.1	20.9925	21.1032	21.444	22.0169	21.3984	21.6336	21.505	21.3399	21.487	21.5619	22.0245	21.9862	21.509	21.7807	21.4387	21.4925	21.6845	21.7848	21.5995	21.4607	21.2683	21.489	21.712	21.7359	NaN	21.4	21.853	21.2165	22.1283	21.6174	21.9103	NaN	21.6948	NaN	NaN	NaN	21.7038	21.6246	21.3511	21.2937	21.3222	21.4642	21.4394	21.3366	21.1901	21.3071	21.1003	21.8809
XP_394533.5;XP_016767742.2	20.9859	21.0249	20.3942	19.3597	20.7352	21.1627	19.9436	19.9682	21.0291	20.8634	21.5169	21.0196	NaN	21.7634	21.0256	21.2883	20.6144	21.4779	21.307	21.1945	20.7519	21.0796	21.7831	21.5354	21.0889	20.877	22.1412	20.5192	21.0469	21.0106	21.2074	20.6206	20.9088	21.2029	20.3818	20.7777	20.7417	21.0031	20.3325	NaN	21.4357	20.849	20.8263	21.0048	20.6261	20.6608	20.4091	20.4677
XP_392691.2;XP_016767773.1	26.674	26.5605	26.4381	26.6497	26.3332	26.7376	26.3933	26.43	26.6116	26.6688	26.7226	26.441	26.3991	26.5428	26.6179	26.6389	26.731	26.7676	26.6075	26.5982	26.3076	26.5112	26.7828	26.6486	26.4564	26.5888	26.5675	26.4749	26.279	26.4339	26.5243	26.4762	26.4764	26.5088	26.6806	26.6843	26.6284	26.6435	26.775	26.5916	26.75	26.5485	26.2355	26.0385	26.0468	25.8463	25.9405	25.6657
XP_016767782.1	23.2864	22.8318	23.4111	23.6785	23.2603	23.3164	22.7924	22.9411	22.7135	23.1365	22.5496	23.2396	22.8084	23.7585	22.7821	23.595	23.5275	23.2418	23.2404	22.4491	22.917	22.7946	23.9731	23.6697	23.8645	23.2158	23.5382	23.4353	23.7782	23.459	23.166	22.0065	23.8213	22.8866	22.2895	22.6747	23.4241	23.3851	23.615	23.2158	23.6282	23.6242	22.8795	22.8157	23.2968	22.5487	21.1945	22.2007
XP_016767802.2;XP_392874.5	22.5408	22.6096	22.1114	22.6453	21.921	22.5473	20.7635	22.3333	22.5282	22.4499	21.6966	22.7246	20.9102	23.0355	22.0341	22.7985	22.5059	22.6356	22.8727	21.7355	22.4897	22.7751	23.0967	22.7709	22.4334	22.6139	23.0437	22.3298	22.5323	22.4219	22.2923	22.3807	22.4433	22.3816	22.67	22.2619	22.5349	22.5117	22.1904	22.4967	22.6665	22.5567	22.5285	22.1968	21.3087	21.8532	22.3028	22.6114
XP_016767900.1	24.6654	24.6033	24.5665	24.84	24.7109	24.6711	24.6039	24.4333	24.6597	24.7358	24.7481	24.539	24.533	24.6214	24.6435	24.5255	24.7496	24.7079	24.4964	24.5523	24.6173	24.6288	24.725	24.6695	24.5206	24.5759	24.5284	24.5115	24.4762	24.3762	24.5947	24.6514	24.598	24.6286	24.4685	24.6376	24.6049	24.4651	24.8631	24.6711	24.6795	24.6344	24.2617	23.9583	23.9453	24.0148	23.8346	23.905
XP_016768230.1	23.2887	23.3772	22.9032	22.6825	22.9638	23.0022	22.8774	23.1182	23.4061	23.1339	22.9718	23.3377	23.2287	23.3675	23.0683	23.4692	23.5459	23.4239	23.1057	23.1597	22.7551	23.047	23.4722	23.3667	22.7394	22.8904	23.3601	22.7835	23.0635	23.1509	23.2724	23.0779	23.0054	23.0883	23.0001	22.2511	23.0785	22.7257	23.2506	23.2785	23.2996	23.3531	24.0638	23.9644	23.4243	23.8262	22.9775	23.3185
XP_026297457.1;XP_016768511.2	21.3911	20.6341	20.0649	NaN	19.8892	NaN	21.8079	19.9502	21.0725	NaN	NaN	NaN	NaN	19.9475	20.0319	19.7166	NaN	NaN	20.434	21.1968	20.9515	21.0969	NaN	20.7467	19.9197	20.8418	NaN	19.6617	NaN	NaN	NaN	20.2181	21.2023	20.8386	NaN	21.887	NaN	21.7728	NaN	22.2502	NaN	NaN	NaN	19.3727	20.3466	22.8988	21.3341	20.0457
XP_016768618.1	20.6244	NaN	NaN	20.0182	NaN	20.4173	19.8845	21.1049	20.3007	NaN	20.5435	19.9519	20.1396	20.4725	19.8014	19.9185	19.9912	20.3142	19.5792	21.0126	19.9172	20.4837	20.3571	20.4344	20.2439	20.0477	20.6787	19.6029	20.0185	19.8959	19.8189	NaN	20.6624	20.2251	19.9948	20.1287	20.3806	18.9285	20.7188	20.1721	20.6068	20.1348	21.6133	20.6628	20.6852	20.3524	20.58	20.9368
XP_624014.2;XP_016768675.1	22.2444	21.9969	21.574	21.3176	21.8661	21.8501	21.8617	21.8424	22.2003	21.8768	22.3914	22.5201	21.9181	22.5467	21.6686	22.2847	22.3598	22.3975	22.1236	21.8772	21.9398	22.2989	22.5063	22.2421	22.1015	21.9132	23.0366	21.9571	22.292	22.1884	22.1871	20.9863	22.376	22.1803	22.4453	21.9141	22.6226	21.666	22.1644	22.2089	22.2883	22.7093	21.7567	20.9593	20.9792	21.1308	21.5942	21.1207
XP_396725.4;XP_016768732.1	NaN	21.6927	22.2613	21.8716	21.7053	NaN	22.0184	22.1471	21.7743	21.8226	NaN	22.1627	20.5947	22.3087	NaN	22.0381	21.0703	21.3044	21.862	NaN	22.2289	21.9665	21.8796	22.0722	21.701	21.3472	22.1146	21.8964	21.5461	22.0654	21.5965	20.8427	22.3087	21.5912	19.8515	21.7658	22.0936	NaN	21.6082	21.2899	21.4967	21.7285	NaN	21.6484	22.5647	22.6011	22.1933	22.4298
XP_016768886.2	23.6067	23.1347	22.8924	23.3892	23.5298	23.4878	23.4505	23.2533	23.4609	23.772	23.6085	23.7837	23.4844	23.1461	23.3636	23.3119	23.5267	23.2497	23.718	23.4804	23.4152	23.4472	23.3264	23.5285	23.3453	23.5414	23.4961	23.5232	23.2567	23.4488	23.3048	23.8152	23.5219	23.2795	23.606	24.0003	23.6233	23.566	23.5293	23.5845	23.1069	23.2812	22.923	23.5426	23.3547	22.879	23.2812	23.4855
XP_016769016.1	25.1297	25.2849	25.044	25.6673	25.3023	24.9623	24.7125	25.1041	24.9829	26.3004	25.0796	25.5541	25.6565	25.1911	24.8712	25.1292	24.9616	24.7308	25.1358	24.4623	25.3372	25.1672	24.7598	24.8586	25.5106	25.0381	24.9539	25.3049	25.7473	25.2165	25.0768	24.69	25.0827	25.2096	23.8461	24.614	24.9812	24.6982	25.0417	25.0214	24.8474	25.0936	25.2245	26.1274	26.2554	25.6567	25.9958	25.6628
XP_016769151.1	23.046	23.2169	20.5858	23.3237	23.0191	22.8355	22.3139	22.9189	23.3878	23.2853	22.8724	22.0793	23.0343	23.2463	NaN	23.4444	23.2044	23.2551	23.2198	22.8988	23.2907	22.9459	23.2601	23.312	23.2744	23.2362	23.1736	22.9807	23.2204	23.51	22.9878	23.0404	23.3388	23.039	22.5957	22.721	23.2897	22.8254	23.2641	22.7543	23.2661	23.4252	23.7648	23.4955	23.469	24.1863	24.0247	23.5909
XP_016769186.2;XP_016769185.2;XP_026297871.1;XP_016769183.2;XP_016769182.2	20.7279	21.7617	21.9257	20.7842	21.7021	21.2935	21.2801	22.3364	20.1401	22.9153	NaN	22.9597	21.9239	21.0842	21.7551	21.4169	NaN	22.376	21.1543	21.7739	22.0621	21.8692	21.0813	21.0222	22.2093	21.141	20.6311	21.11	21.6946	21.6821	21.4592	22.0349	20.7582	21.9121	21.6924	21.4477	21.295	21.669	21.4846	21.9401	21.2949	21.609	21.0203	21.3968	22.232	21.4322	21.2893	21.4468
XP_016769350.2	21.4463	21.1004	20.9592	21.3674	21.4507	20.5609	20.1521	21.5316	21.1555	NaN	NaN	21.8781	21.5175	21.4171	NaN	21.9942	21.6106	21.183	20.937	21.2661	21.6492	21.6818	21.7543	21.7233	21.4212	20.8348	NaN	NaN	21.9178	21.6898	NaN	NaN	20.9654	NaN	NaN	NaN	20.9991	NaN	21.9007	20.9635	NaN	21.6735	22.3895	21.0008	NaN	20.6047	NaN	20.2285
XP_016769479.1	NaN	20.4477	NaN	NaN	NaN	NaN	NaN	NaN	20.8524	20.5193	NaN	20.8735	NaN	20.0876	19.7108	19.8206	19.6073	NaN	20.1391	19.8331	20.1038	19.9147	20.581	20.5714	NaN	20.0798	20.7799	20.53	19.7744	19.8417	20.1791	NaN	NaN	NaN	NaN	NaN	21.3812	NaN	20.3367	NaN	20.1131	20.6244	19.6398	18.9538	19.779	19.2302	19.3258	19.642
XP_623495.1;XP_016769524.1	25.6783	25.6977	25.4424	25.3664	25.4801	25.8241	25.7476	25.7503	25.4844	25.6353	25.1958	25.2735	25.8628	25.4116	25.3886	25.8327	25.4118	25.5613	25.851	25.3708	25.6225	25.7498	25.3666	25.418	25.5709	25.6306	25.2416	25.6937	25.6867	25.5625	26.0573	25.5468	25.4452	25.5489	25.3152	25.4921	25.4707	25.9078	25.5397	25.6436	25.7166	25.4569	25.5822	25.7021	25.8532	25.8147	26.0112	25.5365
XP_016769783.2;XP_026299043.1	23.2107	22.9334	21.1191	23.2388	23.1247	23.3193	23.2272	22.9035	23.3067	23.1265	22.3974	23.2967	22.4256	23.466	23.3576	23.3152	23.0893	23.2387	23.4193	23.335	23.2631	23.2244	23.7195	23.4121	23.1945	23.4051	23.5331	22.8922	23.5012	23.0152	23.2083	22.2145	23.1723	22.8729	23.0026	22.8828	23.6101	22.506	23.1124	22.5995	23.5036	23.5042	23.3556	23.3608	23.3588	23.1989	23.329	23.3399
XP_026298974.1;XP_016769951.1;XP_026298973.1	22.5732	22.2093	22.3914	22.2184	22.3583	22.6239	NaN	21.9533	22.3734	22.3497	22.1446	22.0864	21.408	22.7217	22.3268	22.3491	22.1432	21.3936	22.2491	22.7333	22.0854	22.6299	22.1428	21.9921	22.0949	NaN	22.5793	22.3146	22.0289	22.2648	22.0325	22.5162	22.2043	22.2178	22.8221	22.5971	22.3073	22.3071	22.367	22.259	22.0442	22.0812	22.7505	22.0441	22.3877	22.0546	21.6509	21.5709
XP_393006.1;XP_016769990.1	21.9111	21.8987	21.2174	21.9549	21.5436	21.9412	21.2944	20.3031	21.6322	21.2222	22.4213	21.7435	NaN	21.9729	21.1827	21.2112	22.1244	21.1675	21.2729	21.6698	20.8878	21.5042	21.8474	22.1759	21.6041	21.722	21.4194	21.7162	21.4993	22.2223	20.5982	NaN	20.7756	NaN	21.4409	NaN	21.747	NaN	NaN	NaN	21.1088	21.7782	21.2968	20.8671	21.3058	21.6518	21.8697	21.653
XP_016770111.1	22.6275	21.5351	21.8055	22.2135	21.9947	22.4821	22.2368	21.6442	22.4406	22.8012	22.7298	21.5397	22.3392	20.703	22.2848	21.8737	22.1756	22.6748	22.751	22.259	21.4995	21.2433	21.7362	21.8725	22.2409	22.3789	21.6598	21.7798	21.7667	22.0382	22.3225	22.5655	21.9169	22.5163	NaN	22.3764	21.9097	22.2855	22.1889	21.9706	22.3253	21.7102	21.5672	21.9052	22.4844	21.9253	22.0017	21.6836
XP_016770294.1	25.6211	25.4154	25.6507	25.5186	25.3158	25.6121	25.39	25.561	25.4638	25.5826	25.4493	25.3635	25.3254	25.6636	25.7708	25.6944	25.6827	25.5847	25.6114	25.5845	25.4692	25.5028	25.6787	25.7606	25.5919	25.5224	25.5225	25.4847	25.4694	25.5253	25.4223	25.8347	25.6891	25.4938	25.5627	25.8683	25.5753	25.6707	25.4616	25.4567	25.7899	25.3937	25.7572	25.724	25.2465	25.4839	25.2532	25.1763
XP_016770368.1	23.0574	21.2298	21.7421	NaN	21.0803	22.0831	20.4261	20.6412	NaN	23.0935	21.4381	NaN	21.9046	21.8711	22.9232	22.654	21.2844	20.2915	23.2862	22.4156	20.9699	22.5487	18.9212	19.1155	NaN	21.2574	21.4363	21.7232	NaN	19.6935	19.9969	23.5035	NaN	20.83	23.3196	21.0396	NaN	22.2714	NaN	21.353	21.762	NaN	21.8851	22.3889	NaN	21.0653	23.7552	20.9757
XP_016770369.1	19.5246	19.1632	20.5844	19.2025	NaN	NaN	19.9515	NaN	NaN	NaN	NaN	19.9525	NaN	20.3174	19.8367	20.2124	NaN	20.1956	20.7807	20.444	18.7292	20.8855	19.4688	19.7773	NaN	19.8609	21.195	20.14	20.3525	18.8883	19.3421	NaN	NaN	NaN	19.3126	20.4292	20.4962	NaN	NaN	NaN	19.9847	19.8667	21.2568	20.6567	20.1288	20.3798	NaN	20.2011
XP_016770426.1	22.159	22.678	22.1658	22.0465	22.2466	21.8049	22.0154	NaN	22.4424	22.2748	22.0349	22.0956	NaN	22.4059	NaN	22.1854	22.2118	21.59	22.0874	22.3376	22.5238	22.5113	22.5814	22.3552	22.351	22.1636	22.2826	22.1877	22.1697	22.2146	NaN	NaN	22.2118	22.073	22.3824	22.7015	22.2548	22.6985	22.0238	22.3997	21.9443	22.3325	22.5981	22.6885	22.8062	22.6057	22.5466	22.3162
XP_016770440.2	NaN	19.1314	19.1355	NaN	20.985	NaN	NaN	19.4763	19.7706	19.863	20.0522	19.3119	NaN	20.3239	20.4513	20.1155	NaN	19.931	20.3238	NaN	20.7091	20.4319	19.4522	19.4692	20.1888	19.858	20.0713	19.9133	19.7157	20.6308	19.5476	NaN	20.4588	20.5247	NaN	NaN	19.7088	19.0997	NaN	19.7681	19.2626	20.0046	20.7213	21.1239	21.0105	21.0355	21.6828	21.7133
XP_016770523.2	20.6092	NaN	NaN	NaN	NaN	20.6494	NaN	NaN	NaN	NaN	NaN	NaN	NaN	20.1819	20.7198	20.5539	NaN	NaN	20.4672	20.5334	20.3162	20.7197	20.9201	20.1003	NaN	NaN	NaN	20.0838	NaN	20.3444	NaN	NaN	NaN	20.7887	20.4927	NaN	20.5397	20.8775	20.067	20.7208	19.8315	20.4984	19.9965	19.589	19.9122	20.5906	NaN	NaN
XP_016770707.1;XP_016770706.1	NaN	19.8844	NaN	NaN	20.1971	NaN	NaN	20.2576	NaN	NaN	NaN	NaN	NaN	20.3634	19.9112	19.9696	NaN	20.3938	20.3913	20.1562	20.4459	20.1766	20.4012	20.0672	20.2573	20.1987	20.3694	20.4157	20.3771	19.5619	19.8399	20.3742	19.9887	20.4158	20.2835	20.5103	20.6396	20.0987	19.9301	20.1405	19.8307	19.6654	NaN	20.6029	20.3199	19.9182	19.8336	19.8664
XP_623660.2;XP_016770794.1;XP_016770793.1	20.1352	NaN	19.2418	19.5398	20.4766	19.9632	20.1776	20.1287	20.3964	NaN	20.413	20.18	NaN	19.6815	20.0637	19.8403	NaN	NaN	20.4	20.1202	19.5561	19.8085	19.8145	19.8765	19.5981	20.3737	19.9947	NaN	19.5998	20.1557	19.4271	20.0777	NaN	20.287	20.6061	19.9398	20.1774	20.3576	20.8453	20.0542	NaN	20.0435	20.0842	NaN	19.9458	20.7876	19.5871	19.2758
XP_393876.1;XP_016770895.1	22.1995	22.5355	22.4278	22.3295	22.4694	21.9565	22.5398	22.0207	21.843	21.8941	22.4828	22.2288	22.377	22.4996	22.3877	22.4167	22.375	22.2585	22.2966	22.0364	22.2492	22.1596	22.2795	21.9911	21.8926	22.2137	22.5547	22.0231	22.1662	22.1909	22.1695	22.25	22.331	22.0045	22.3528	22.2276	22.2309	21.3777	22.1388	22.5244	22.3132	22.2878	22.6307	23.0941	22.9647	22.8488	22.4395	23.5905
XP_016770906.1	21.8755	NaN	21.7102	21.7359	21.33	20.1289	21.5869	21.6281	21.6487	21.5577	NaN	21.8411	21.9437	22.1066	21.4967	21.8218	21.873	22.2016	22.1815	21.7538	21.8782	21.8272	21.9867	21.8879	21.4978	21.8301	21.8959	21.6145	21.8945	21.7907	21.7476	21.2521	21.9607	20.9646	21.5269	NaN	21.8812	21.1726	22.0201	21.5131	21.9593	22.0858	21.4809	21.844	21.3162	21.3227	21.5773	21.936
XP_016770982.1;XP_016770981.1;XP_026300240.1;XP_006565283.1;XP_006565282.1;XP_006565281.1	24.4591	25.0246	24.5942	25.3872	25.6747	24.5455	24.5844	25.0071	25.3627	24.5349	25.477	25.2598	25.2308	24.3815	24.6216	24.3779	24.8073	24.9802	24.4345	24.41	25.2027	24.2379	24.3161	24.2758	25.2071	24.7947	24.1842	24.4625	24.7548	25.2692	24.6558	23.8064	24.6682	24.7495	23.0874	23.9195	24.3909	24.285	24.741	24.6807	24.4533	24.8514	24.706	25.2699	25.1995	25.0653	24.8513	25.3593
XP_396981.5;XP_016771068.2;XP_026300082.1;XP_006558380.2	21.7672	21.7203	21.5259	21.8908	21.1659	22.0907	21.8241	21.186	21.7573	21.7766	21.6121	21.3163	20.9582	21.6745	21.7408	21.8003	22.0649	21.6489	21.8036	21.4482	20.9038	21.7142	22.1111	21.7057	21.7506	21.9591	22.0516	21.5933	21.6394	21.4042	21.3616	21.7953	21.9054	21.5967	21.8878	21.6179	21.958	22.0564	22.0525	21.6439	22.0555	21.9897	21.8385	21.2661	20.8933	20.5922	21.6553	20.7057
XP_016771089.2	20.8945	21.0202	20.0128	20.4685	20.2769	20.9794	20.6807	20.5887	20.9426	NaN	20.1282	20.8938	20.5159	21.0212	20.1362	21.2388	21.1798	21.0533	20.4608	20.5621	20.5254	20.6741	20.9922	20.6979	20.6562	20.4573	21.352	20.4853	20.9689	20.9142	NaN	20.2722	20.9763	20.2232	20.4942	20.5984	20.4765	20.3533	21.3511	20.9483	20.7474	21.101	20.9521	20.9508	21.1163	21.0376	19.422	20.6619
XP_016771167.1;NP_001152775.1	23.6412	23.5337	24.1021	24.0037	23.5961	23.7666	23.8855	24.2114	23.728	23.782	23.6614	24.6689	24.0162	23.8782	24.2297	23.717	24.1547	23.5552	23.4544	24.2635	24.2276	23.7557	24.247	23.8986	24.3547	24.1378	23.5145	23.5808	23.9122	23.9015	24.1956	23.9662	24.0408	23.9295	24.0056	24.0113	24.05	24.5609	23.9417	23.9016	24.0154	24.3725	23.0747	22.6353	22.5194	23.3142	22.7192	22.6676
XP_016771183.1	24.9665	24.1724	24.4252	23.4142	24.1697	24.3393	24.9648	24.673	24.1852	23.9587	24.1703	22.9631	24.4544	23.6325	24.77	23.8114	23.6483	23.8073	24.6547	24.3851	24.625	24.7326	23.8547	24.3246	23.2377	24.9675	23.4054	25.1469	23.8866	24.2475	24.5638	24.9277	24.5243	23.9996	24.2322	25.6858	24.2077	24.2764	23.1914	24.1661	24.2722	23.3441	22.9935	24.0331	24.0599	24.8645	24.7008	23.2479
XP_016771237.1;XP_016771236.1;XP_016771235.1;XP_016771234.1;XP_016771233.1;XP_006559380.1	23.4527	23.1742	22.9562	23.2757	22.4987	23.1951	23.062	23.0942	22.7896	23.4289	23.2433	22.8114	23.2938	23.2835	23.7416	23.5752	23.4077	23.4695	23.4422	22.9943	23.0354	23.3367	23.0677	22.8698	22.1398	22.6516	23.7143	23.0369	23.0934	23.0621	23.3523	22.3119	22.7172	22.4557	23.3957	23.1912	23.1961	23.4248	22.6079	22.562	23.4026	23.129	24.0176	23.8786	21.5468	23.0904	23.9373	23.3258
XP_016771614.1;XP_016771612.1;XP_016771617.1;XP_016771616.1;XP_016771615.1;XP_016771613.1;XP_026300737.1;XP_026300736.1;XP_026300735.1	25.1033	24.6979	24.7106	24.9756	24.8199	24.7085	24.5095	24.5243	24.9776	24.8361	24.5742	25.0811	25.0742	25.2484	25.4636	25.1259	24.7284	24.9664	25.2697	25.1615	24.8128	25.29	24.9465	25.0078	24.8546	24.6782	25.2787	24.9925	24.7866	24.8459	24.5558	25.0954	24.8468	24.4833	24.2857	24.8693	24.9052	25.0309	25.4874	24.6727	25.0041	25.1222	25.35	25.2389	24.8767	25.0705	25.4636	25.5456
XP_016771663.1;XP_016771662.1;XP_016771661.1;XP_016771660.1;XP_016771659.1;XP_016771658.1;XP_026300800.1;XP_026300799.1;XP_016771655.2;XP_016771654.2;XP_026300798.1;XP_026300801.1	24.0645	23.9009	23.7309	23.9946	23.7522	23.6205	24.0341	23.814	23.964	23.677	23.6346	24.0503	22.4578	24.1135	23.6398	23.8681	23.8266	23.8013	23.9905	24.0647	24.0249	23.9536	24.1447	24.1171	24.1001	24.205	24.1829	23.9489	23.8922	23.7483	23.743	23.6929	23.9238	23.9755	24.262	24.0938	24.202	23.9834	23.8556	24.0801	23.9591	24.0505	23.9991	23.4631	23.6739	23.5912	23.2179	23.5755
XP_016771803.1	24.8602	25.0209	24.6483	24.8643	24.5352	24.6811	24.5442	24.8333	25.3506	24.244	24.2973	25.2323	24.6956	25.1285	24.8606	25.4578	25.2637	25.1414	24.8846	24.6876	24.5445	24.7946	25.2419	25.3582	24.9729	25.0365	25.2756	24.9386	25.2955	25.1924	24.8177	24.5946	25.1578	24.2285	24.7581	24.9783	25.2332	24.3437	25.1051	24.8819	25.032	25.3089	25.8115	25.3532	24.9634	25.4204	25.3594	25.7232
XP_016771837.1;XP_006563063.1	21.7065	21.9833	21.6068	22.0282	21.8043	22.0739	21.7195	21.4362	21.917	22.13	21.3669	21.9412	21.8857	21.0606	21.7164	21.6948	22.2672	22.0515	21.5671	20.2829	21.2822	21.3477	22.0036	21.2845	21.1847	21.8482	21.7152	21.4867	21.8646	21.7515	21.8898	21.5966	21.7874	21.5483	NaN	21.5201	21.931	22.0156	21.8697	21.7907	21.9444	21.7292	20.886	20.8661	21.3472	20.7948	21.0888	20.856
XP_016771850.1	25.6647	25.6349	25.5847	25.9981	25.4399	25.6608	25.5663	25.5486	25.7059	25.7067	25.6195	26.0176	25.3858	25.8458	25.3156	25.6107	25.9502	25.5799	25.5195	25.6804	25.7212	25.6842	26.0894	25.8366	25.748	25.795	25.9358	25.7337	25.7176	25.6254	25.617	25.5566	25.8532	25.7603	25.8791	25.7452	26.1736	25.889	26.0637	25.6943	25.8755	25.9172	25.5467	25.0675	25.6794	25.1568	24.6518	25.3848
XP_026300745.1;XP_026300744.1;XP_026300743.1;XP_026300741.1;XP_016771852.2	24.3335	23.7278	23.9801	23.1543	23.5769	23.5154	23.6882	23.7629	23.7366	24.5993	23.2452	23.8089	23.5106	24.392	23.0538	24.2121	24.0991	24.0215	24.3019	23.9915	23.5766	24.2855	24.4005	23.9557	23.8763	23.8667	23.6596	23.7786	24.0492	23.7245	23.4122	23.8291	23.647	24.0935	24.6325	23.9299	24.2545	24.3842	24.0086	24.2654	24.3089	24.0995	24.0835	24.0299	23.7662	23.3119	23.1261	23.192
XP_016771943.1	23.9797	24.1386	24.1688	24.3379	24.2257	24.2057	24.2195	24.2977	24.5347	23.909	24.1265	24.4078	24.1704	24.152	23.8336	23.9578	23.8498	24.2389	24.0697	23.9226	24.0182	23.9977	24.3434	24.1534	24.1526	24.1089	24.1793	24.2887	24.254	24.3376	24.1817	23.8514	24.4032	24	24.1396	24.3472	24.4702	23.793	24.5386	24.1218	24.4142	24.4466	24.7365	24.4123	24.2028	23.2554	23.9397	24.1585
XP_016772010.2	20.5287	NaN	20.3739	NaN	NaN	NaN	NaN	19.0434	NaN	NaN	NaN	20.3315	NaN	21.6166	22.9941	21.634	NaN	21.8673	21.1327	21.3114	21.1415	21.4551	21.7435	22.0119	20.1265	NaN	21.0812	20.3636	20.4777	NaN	18.9299	21.1874	20.079	NaN	21.0117	20.5684	20.2218	NaN	20.3347	NaN	19.8228	20.2482	20.2432	20.6031	19.7377	20.336	20.5823	20.7656
XP_016772103.2	23.3609	22.1555	22.6795	22.6194	22.5818	23.2666	23.1418	23.0138	22.2161	22.5104	23.7666	22.3036	22.2926	22.8315	22.6469	23.3291	22.4201	22.6181	23.1869	21.8293	22.5375	22.9883	22.0683	22.3235	22.3376	22.8013	22.9356	22.9919	22.6097	22.5498	23.1879	NaN	22.2988	21.9748	22.7343	22.2129	21.9632	22.1681	22.3987	22.295	21.9884	22.1655	23.0405	23.8579	24.0006	23.7274	23.8396	23.7786
XP_016772139.1	23.5662	23.8541	23.8508	23.7712	24.0469	23.6047	24.3779	24.2059	23.9253	24.4733	23.8392	23.5174	24.271	23.4187	23.9802	23.6031	23.0247	23.2497	23.8393	22.7023	24.363	23.9028	23.7859	23.3629	23.8999	24.1183	23.5259	24.2176	24.1417	24.2671	24.0647	23.4342	23.4581	24.2408	23.4956	23.9432	23.4344	22.9249	23.7231	23.7795	23.3809	23.3745	23.2728	24.0552	23.6837	24.1678	23.6445	23.6944
XP_026301077.1;XP_016772254.2	23.5653	23.64	23.3721	23.4493	23.754	23.9661	23.8828	23.8896	23.9585	23.4546	23.7225	23.2305	23.9888	23.5413	23.3476	23.5804	23.5486	23.6125	23.7825	23.503	24.2573	23.8765	23.2713	23.5588	23.9076	23.603	23.2397	23.8133	23.6495	23.8278	23.6735	23.9432	23.586	23.0331	23.6949	23.6262	23.7063	23.3813	23.7293	23.5631	23.5427	23.5845	23.5375	23.5572	23.7978	23.4672	23.6622	24.1461
XP_026301080.1;XP_016772258.2	23.7936	23.7238	23.7708	23.5975	23.7971	24.004	23.8935	23.8833	23.755	23.8515	23.5025	24.0026	23.8691	23.5231	23.953	23.7267	23.6583	23.4303	23.7583	23.3484	23.7944	23.7291	23.7675	23.643	23.5527	24.0299	23.4989	23.5324	23.9513	23.896	23.9249	23.4422	23.7526	23.7146	23.5183	24.0781	23.6672	23.6737	23.5938	23.5778	23.9715	23.7052	23.9399	24.6401	24.1693	24.258	24.3295	24.2054
XP_016772335.1	22.8495	23.0412	22.6307	22.3453	22.6269	22.6555	22.0659	22.7269	22.0714	22.8589	22.3774	21.6436	22.4947	22.7576	22.589	23.1927	23.0474	22.1015	23.0737	22.5835	21.7862	22.9189	22.6538	22.5249	22.8678	22.8219	22.7889	22.6167	22.8968	22.555	22.9845	22.0397	22.869	21.8035	NaN	22.3687	22.4599	22.535	22.9474	22.2309	23.0825	22.879	23.4555	22.9943	22.8772	23.494	23.0322	24.149
XP_016772427.1	24.7263	24.7165	24.0466	25.0559	24.6938	24.6436	22.6475	24.1757	25.2848	25.6638	24.538	24.4102	25.0319	24.532	25.2383	24.23	24.7529	24.5447	24.391	23.7081	24.3898	24.3061	24.5062	24.23	24.6672	25.2341	24.635	24.2526	24.2122	23.9464	24.2436	25.4905	24.1719	24.966	24.2116	24.83	25.0216	24.5896	24.5645	24.8829	24.3784	24.3444	23.8628	25.2477	25.2796	24.797	24.7541	24.813
XP_397330.3;XP_016772586.1	21.4578	22.0696	NaN	22.3118	21.8397	20.7383	20.7771	21.9254	22.0301	21.6653	21.4252	22.0947	NaN	21.8178	21.6416	22.0145	22.1003	22.1704	21.6106	21.6526	21.7599	21.5588	22.0755	21.821	21.9991	21.5495	21.8784	20.8176	22.031	22.0418	21.8909	21.5408	22.0396	21.5458	NaN	NaN	21.4477	NaN	20.9918	NaN	21.8883	21.83	21.8448	22.1577	21.329	21.8851	21.8306	22.6827
XP_016772675.1	23.0519	22.7898	22.7102	23.2551	22.4762	22.8886	22.641	22.3132	23.0368	22.3369	23.0193	22.9511	22.1542	22.9757	21.8295	22.942	22.6177	22.9396	22.8929	23.1094	23.2093	23.3625	23.0219	23.0359	23.0728	22.4111	22.6321	23.0897	22.8485	22.8667	22.6519	22.3039	22.9959	23.0036	22.6095	22.5363	22.9919	21.5169	23.2636	22.7552	22.897	23.203	23.2531	23.3222	23.058	23.2877	23.5464	23.1993
XP_395852.4;XP_016772826.1	NaN	21.3972	21.3019	21.8437	21.3295	21.7087	21.3648	21.2229	21.3948	21.527	21.235	21.7389	21.2313	21.3201	21.9872	21.1384	21.7722	21.2418	21.3599	21.3572	21.797	21.0661	21.8799	21.3758	21.6607	21.947	21.5682	21.5378	21.2053	21.6162	21.4385	21.6678	21.8945	20.9772	21.7948	21.3073	21.835	21.8741	21.3683	NaN	21.6432	21.7367	20.8139	20.4572	20.8529	20.8225	NaN	20.9692
XP_016772827.1;XP_392902.1	21.1901	21.2893	19.8904	21.1592	NaN	21.6132	20.6701	20.9541	20.1209	NaN	21.6118	20.6273	21.041	21.1092	21.5813	21.3865	NaN	20.3443	NaN	20.7307	NaN	21.0746	21.2931	20.8752	20.5866	NaN	20.9486	19.8542	21.0307	21.2148	NaN	NaN	20.5099	NaN	NaN	NaN	20.4759	21.1894	20.8811	20.9663	21.7784	NaN	21.4883	21.5107	21.2193	21.1396	21.5852	21.1651
XP_392903.1;XP_016772903.1	21.6889	21.6832	NaN	NaN	21.4121	21.7439	21.649	NaN	NaN	21.8132	NaN	NaN	21.4941	NaN	21.997	NaN	21.9551	NaN	21.7435	NaN	21.4181	21.5861	NaN	21.3863	21.546	21.9893	21.3074	21.3366	NaN	NaN	NaN	NaN	NaN	NaN	21.8781	21.798	NaN	21.9367	21.7304	NaN	NaN	NaN	NaN	NaN	21.2315	21.2681	21.1653	NaN
XP_016772926.2;XP_026299027.1;XP_016772929.2	21.4525	21.2457	21.0272	21.2133	21.3086	21.5522	21.0534	21.1461	21.4511	20.8907	20.2838	20.8411	21.2896	21.5908	20.6219	21.8911	21.4709	21.3837	21.0453	21.1041	20.8639	21.3463	21.5341	21.3292	21.2261	20.8514	21.8347	21.213	21.5461	21.4175	21.215	NaN	21.3996	21.3403	NaN	21.6536	21.6045	21.0068	21.0536	20.7148	21.3311	21.5791	21.7123	21.7244	20.7793	21.0791	21.7327	21.2222
XP_016772927.1	NaN	20.1249	NaN	NaN	NaN	NaN	NaN	20.0548	NaN	NaN	NaN	NaN	NaN	20.0261	20.0227	20.0554	NaN	NaN	20.1296	NaN	19.8062	20.0095	20.3632	20.1531	NaN	NaN	20.2725	20.5359	19.9368	NaN	20.2268	19.8404	NaN	NaN	NaN	NaN	19.8678	NaN	20.4901	NaN	20.0998	NaN	19.3775	20.0961	NaN	19.8848	NaN	19.7021
XP_623603.1;XP_016772970.1	24.2301	24.1175	23.5953	24.3275	23.9903	24.299	24.0881	24.3412	24.1375	24.3333	23.8349	24.1341	23.9912	24.3755	24.3544	24.1664	24.2251	24.2817	24.2999	23.9404	24.1829	24.0658	24.3891	24.1899	24.0634	24.4322	24.2042	24.0225	24.0636	24.1317	24.1251	23.9595	24.2905	24.096	24.1478	24.2707	24.3241	23.9329	24.1892	24.2324	24.2238	24.3211	24.1769	24.0838	24.3919	24.0925	24.0812	24.1522
XP_625152.1;XP_016773031.1	24.5255	24.8592	24.8072	25.0728	24.4967	24.6405	24.4703	24.8512	25.0691	24.7129	24.4406	25.0558	24.7826	25.1427	23.9209	24.7848	24.2556	24.588	24.4892	24.7354	25.1129	24.8484	25.1691	25.2445	25.1628	24.7832	25.2128	25.0517	24.855	24.9228	24.5519	24.4532	24.9743	24.6438	24.8797	24.6453	25.14	24.5793	24.6303	24.7598	24.9184	25.1137	24.9772	24.512	24.5201	24.8153	23.7933	24.9815
XP_016773107.2;XP_026302065.1;XP_397273.4;XP_006558666.1	20.502	20.3744	20.8897	20.5855	NaN	20.698	NaN	20.3774	NaN	NaN	20.5133	20.6768	NaN	20.5704	NaN	20.5782	NaN	NaN	20.136	20.8374	20.6105	20.6498	20.7152	20.5128	20.3996	20.7302	NaN	NaN	NaN	20.2537	20.7028	NaN	NaN	NaN	NaN	21.0793	20.4902	20.9394	20.8792	NaN	20.6298	20.5868	20.302	19.9139	NaN	20.0381	NaN	18.9814
XP_016773166.1;XP_016773168.1	21.1137	21.1448	20.703	20.4937	NaN	20.4804	20.777	20.9936	21.1476	20.5612	20.5926	21.067	NaN	20.9587	NaN	21.1226	20.7848	20.8162	21.1323	NaN	20.9561	21.0438	21.2621	20.7585	20.2731	20.6907	21.1013	20.8979	NaN	21	20.9259	20.6579	20.9904	20.4263	21.4698	20.49	21.3569	NaN	20.8105	20.6123	21.4333	NaN	20.9038	20.9123	NaN	20.7975	20.2428	20.6089
XP_016773276.1;XP_016773275.1	23.2763	23.4695	23.6639	23.77	22.97	23.3605	22.6927	22.9722	23.0145	23.4098	23.3001	23.8492	23.3273	23.5161	22.6181	23.6173	23.8306	23.4129	23.4353	23.2902	23.0865	23.4086	23.668	23.9997	23.1315	23.1473	23.7855	23.3979	22.8316	23.23	23.0474	22.7794	23.4862	23.2098	23.2505	22.9536	23.4761	22.9841	23.4117	23.1043	23.469	23.46	24.6031	24.3666	23.6487	24.145	24.1944	24.7557
XP_016773296.1;XP_624006.3	21.7571	22.1861	21.7307	22.4441	21.341	NaN	22.1689	22.2144	22.1515	22.2842	22.4215	22.0099	22.0426	22.8887	22.1204	22.6593	22.8731	22.8031	22.6902	21.9879	22.5958	22.2765	22.5661	22.4815	22.2743	22.1184	23.0745	22.2111	22.4375	22.2627	22.3724	22.065	22.6134	21.8745	22.4042	21.8164	22.3789	22.0213	22.433	22.2561	22.5602	22.4397	22.6347	22.3916	22.1684	22.1798	22.2054	22.113
XP_016773364.2	23.1372	23.425	23.4721	23.3423	23.247	22.7292	23.4991	23.2073	23.2594	23.4046	23.2954	23.6003	23.5032	24.4649	23.0862	23.133	23.3185	23.2915	23.4074	24.2792	23.4669	23.5862	23.6562	23.3651	23.3109	23.3966	23.9413	23.6678	22.9981	23.3236	22.5858	23.541	23.0633	23.4416	23.2119	23.9884	23.427	23.883	23.4466	23.4684	23.4529	23.5487	23.6706	23.3842	23.3744	23.4429	23.5979	23.4458
XP_016773511.1	21.3474	21.5221	NaN	NaN	20.475	21.828	NaN	NaN	NaN	20.7534	NaN	NaN	NaN	20.364	20.9574	21.8201	21.0222	NaN	21.9202	21.5284	20.2763	21.2444	20.5183	19.7503	NaN	NaN	NaN	20.8617	NaN	NaN	20.9606	21.4765	NaN	20.015	22.2014	NaN	20.237	20.1801	21.0834	21.5058	22.1654	20.2253	20.6934	19.6306	NaN	NaN	20.7852	20.8194
XP_016773517.2	21.6572	NaN	NaN	NaN	21.3694	21.5605	21.0985	21.175	21.2904	21.6923	21.3112	21.1922	NaN	NaN	21.8449	22.0383	21.5949	21.1865	21.9623	21.5477	21.4583	21.7282	21.7343	21.5047	NaN	NaN	21.9102	21.59	NaN	21.5465	21.336	NaN	21.3515	NaN	21.4991	21.8083	21.4911	21.7246	21.3311	21.9151	21.2403	NaN	NaN	20.0185	21.2957	20.9501	20.4689	NaN
XP_026294634.1;XP_026294632.1;XP_026294635.1;XP_026294633.1	20.5628	21.7109	21.6838	21.1207	21.3842	20.8205	20.9813	21.7275	21.5759	21.4554	21.5279	21.2196	20.8611	21.2033	20.4388	21.3918	21.4771	21.5472	21.0765	20.8053	21.8	21.2107	21.3509	21.4692	21.4479	21.5144	20.7931	21.1954	21.4412	21.2937	21.1189	19.9446	21.3865	21.4216	20.4054	NaN	21.2437	20.0501	21.4513	21.2612	21.2851	21.5256	20.6621	21.0216	21.515	21.4615	20.7394	21.4928
XP_026294636.1;XP_026294637.1;XP_026294638.1	20.4324	20.5509	NaN	NaN	20.704	21.034	20.8975	20.3732	20.9163	20.5839	NaN	20.7654	NaN	20.6894	20.8151	20.6009	NaN	NaN	20.8602	20.5175	20.2006	20.7682	20.8872	20.6134	20.8519	NaN	20.5506	20.0148	20.5694	20.69	20.7361	NaN	20.7998	NaN	NaN	20.8694	20.7747	20.4747	20.8666	20.4847	20.9792	20.3845	20.8063	20.6148	20.6686	NaN	NaN	21.4263
XP_026294641.1;XP_026294654.1;XP_026294679.1;XP_026294672.1;XP_026294642.1;XP_026294671.1;XP_026294661.1;XP_026294656.1;XP_026294651.1;XP_026294652.1;XP_026294653.1;XP_026294655.1;XP_026294666.1;XP_026294657.1;XP_026294659.1;XP_026294660.1;XP_026294650.1;XP_026294648.1;XP_026294647.1;XP_026294646.1;XP_026294644.1;XP_026294643.1;XP_026294668.1;XP_026294670.1;XP_026294669.1;XP_026294658.1;XP_026294…	24.0566	24.9439	24.0646	25.0982	26.0472	24.0115	24.7526	25.2144	25.7251	24.3656	25.5288	25.9548	26.0499	23.7036	24.322	24.0169	24.4796	24.8204	24.3353	24.1572	25.4039	24.1623	23.829	23.3761	25.2902	24.7813	23.136	23.9411	25.7254	25.7608	25.158	23.4728	24.4192	25.1801	22.9277	23.014	24.2537	24.0017	24.0512	24.6805	23.9259	24.9225	24.1108	25.8628	25.4138	25.9263	24.7188	25.3923
XP_026294726.1;XP_026294725.1	23.23	23.0652	22.5897	23.4664	22.9505	23.3351	22.5332	23.2078	23.1335	23.1917	22.8249	23.2032	22.96	23.1138	19.9767	23.0127	23.52	23.2871	22.9597	23.0805	23.0886	23.1777	23.2047	23.0773	23.0535	23.0796	22.9746	22.9847	23.1091	22.9338	22.9026	22.6285	22.6008	22.6642	21.835	22.3405	23.1684	21.9002	23.1117	22.983	23.1501	23.2917	22.9483	23.253	22.5929	23.0538	22.7742	22.8863
XP_026294823.1;XP_026294822.1	NaN	20.3114	NaN	NaN	19.916	NaN	NaN	NaN	NaN	NaN	NaN	20.1893	NaN	20.0382	NaN	20.4544	20.175	20.4607	20.3782	20.0422	19.9323	19.9748	20.3728	20.3706	20.0062	NaN	20.1391	NaN	20.2773	19.9035	20.4419	NaN	19.9794	20.1683	20.0953	NaN	20.2185	NaN	20.5762	20.323	20.3651	20.1012	20.2663	20.0262	19.6074	19.666	NaN	NaN
XP_026294975.1;XP_026294885.1;XP_026294914.1;XP_026294944.1;XP_026294923.1;XP_026294940.1;XP_026294921.1;XP_026294919.1;XP_026294926.1;XP_026294929.1;XP_026294933.1;XP_026294948.1;XP_026294947.1;XP_026294911.1;XP_026294910.1;XP_026294906.1;XP_026294904.1;XP_026294900.1;XP_026294899.1;XP_026294897.1;XP_026294889.1;XP_026294913.1;XP_026294955.1;XP_026294958.1;XP_026294962.1;XP_026294967.1;XP_026294…	21.8661	21.6317	21.7441	21.9594	21.3388	21.9127	21.4906	21.7172	20.0738	21.9733	21.29	20.8714	21.6914	21.9529	21.6073	21.8123	22.2689	21.8957	22.1167	21.5427	21.4216	21.6783	21.4729	21.4112	NaN	21.6359	21.9701	21.9724	21.1118	21.4303	21.8581	22.0964	21.4178	22.0689	22.0547	22.3781	21.1982	22.1395	21.2606	21.9946	22.0632	21.6405	21.7694	21.6331	NaN	21.5124	21.4213	21.1224
XP_026295154.1;XP_026295153.1;XP_026295148.1;XP_026295142.1;XP_026295135.1;XP_026295127.1;XP_026295158.1;XP_026295151.1;XP_026295145.1;XP_026295138.1	23.9781	23.9429	23.4317	23.8977	23.0342	24.0211	23.8477	23.701	24.0728	24.0077	23.4521	24.0386	23.4889	23.9441	23.8188	24.0195	24.3083	24.17	24.0757	23.7834	23.8845	23.9769	24.1723	23.8933	23.8132	23.9585	23.9734	23.7472	23.9934	23.6877	24.0158	23.7584	23.9441	23.8467	23.8004	23.4349	23.8798	24.1984	23.9917	23.9138	23.9482	24.0942	24.1271	23.6101	23.463	23.7213	23.3919	23.5449
XP_026295141.1	23.4951	23.6425	23.3365	23.7918	23.6706	23.3681	23.4511	23.2874	23.6359	23.5039	23.8368	23.8031	23.8834	23.2967	23.1249	23.2617	23.8082	23.6612	23.5228	23.2909	23.4684	23.2393	23.4193	23.2558	23.6411	23.2255	23.2528	23.3355	23.423	23.573	23.4545	22.9326	23.4934	23.4839	23.1722	23.2613	23.3292	23.3732	23.4799	23.4126	23.3437	23.4962	23.7018	23.8152	23.9032	23.9506	23.4832	24.0519
XP_026295167.1	22.5486	22.5143	23.1335	22.5842	22.9639	22.9176	23.1478	23.0306	22.6527	22.6203	22.7725	22.6132	22.5742	22.6463	22.5932	22.5688	22.5899	20.7908	22.7501	22.6723	22.9782	22.5861	22.5637	22.7077	22.8768	22.7146	22.647	22.9561	22.5864	22.622	22.7877	22.2786	22.8284	22.8185	22.3674	22.2146	22.7745	22.9931	22.8047	22.7401	22.6906	22.7425	21.5173	22.3466	22.4244	22.508	21.8883	22.4666
XP_026295184.1;XP_026295183.1;XP_026295185.1;XP_006557313.1	21.9907	21.9861	21.8232	22.3109	21.1777	21.6888	20.9854	21.596	21.4042	21.2517	NaN	21.9719	21.3704	22.4275	NaN	22.3774	22.7521	22.1301	22.2161	22.254	21.6942	22.1485	22.2318	22.612	22.1606	21.789	22.4095	22.2827	NaN	21.8428	21.4929	22.4243	22.3738	21.8842	22.3447	21.9314	22.055	22.1712	22.2956	21.8275	22.4643	22.3058	22.7562	22.1313	22.0329	21.8877	22.6995	22.4999
XP_026295227.1;XP_026295226.1;XP_026295225.1	22.5705	21.6597	21.9072	NaN	22.3246	22.1775	22.2522	22.8691	22.0748	22.2012	21.9747	19.8479	23.0645	20.7118	22.0194	21.4663	NaN	21.5886	22.3795	22.4537	22.4912	22.3861	19.6563	21.7649	22.3215	22.2468	NaN	22.8161	21.2738	22.0113	22.7597	21.5063	21.382	21.6893	21.2385	22.1166	21.7668	22.4401	20.0824	22.1238	21.7296	19.5857	NaN	22.017	22.718	22.4309	22.8105	22.4399
XP_026295413.1	22.072	22.1829	21.9501	22.4579	22.1512	22.1845	22.1744	21.7467	22.5271	22.2052	22.4068	22.4102	21.8865	22.3238	21.9643	22.249	22.6312	22.5724	22.0408	21.8799	21.937	22.016	22.2864	22.0807	22.2176	22.2516	22.3887	21.8722	22.2576	22.1744	22.0993	21.9342	22.2918	22.1287	22.2216	21.7151	22.2683	22.1112	22.3336	22.0527	22.3887	22.4451	22.3331	22.0092	22.1814	22.0671	22.1595	23.0727
XP_026295419.1	26.1921	26.6057	25.8743	26.3381	26.4233	26.3901	26.2713	25.6228	26.2124	26.02	25.9038	26.2983	26.3192	26.0605	26.4616	26.0944	26.1793	26.2356	26.2307	26.1152	25.5058	26.0103	26.1775	25.8526	25.6981	26.7774	26.1743	25.8073	26.3288	26.2524	26.2486	26.2053	25.9606	25.8439	26.6103	25.8839	25.8964	26.7646	26.2184	26.2287	26.1629	25.8929	25.9999	26.2494	26.1389	26.3987	26.0374	26.306
XP_026295420.1	20.1087	19.7641	NaN	NaN	NaN	20.6243	20.356	19.7507	20.0978	20.6455	NaN	19.9132	NaN	20.8867	20.8573	20.3958	NaN	19.9887	20.9838	20.5828	19.7293	20.4768	20.4032	NaN	NaN	NaN	20.8164	19.3579	NaN	19.7223	NaN	NaN	19.8241	NaN	NaN	NaN	20.156	20.9303	20.5002	20.5971	20.5417	18.7868	20.9323	NaN	NaN	19.384	NaN	19.9583
XP_026295471.1;XP_026295470.1;XP_026295469.1;XP_026295468.1;XP_026295467.1;XP_026295472.1;XP_026295475.1;XP_026295473.1;XP_026295474.1	23.9246	23.865	23.7559	23.9075	24.0943	23.8869	23.9694	23.7596	23.9152	23.9516	23.8632	23.98	23.8061	23.5345	23.764	23.8822	23.917	23.8777	23.6858	23.6613	23.9008	23.7914	23.7129	23.7757	23.4501	23.9449	23.6372	23.5851	23.9675	23.7925	23.6919	23.1246	23.7301	23.5957	23.3621	23.6883	23.7413	24.0165	23.767	23.6762	23.874	23.8164	24.159	24.1197	24.2662	23.7862	24.0092	23.4202
XP_026295486.1;XP_026295485.1;XP_026295484.1	21.9891	21.1406	21.3245	21.4977	21.0055	21.5366	21.3067	21.5412	21.3904	20.8029	21.0515	21.2881	21.6435	22.3866	21.4843	21.441	21.0498	21.8073	21.6242	21.8268	21.6309	21.3133	21.6751	21.7195	21.792	21.0378	22.3974	21.3748	21.8979	21.1541	20.9296	21.5054	21.8809	21.6376	21.5733	21.6236	21.76	21.6212	21.9801	21.2228	21.8921	21.9033	21.7847	21.0513	21.6165	21.1292	21.4568	21.6295
XP_026295501.1	19.6384	21.3775	NaN	20.3577	NaN	NaN	20.297	21.3551	21.4383	NaN	NaN	20.6326	NaN	20.7613	NaN	20.7949	20.8371	NaN	21.2932	21.3133	21.1538	NaN	NaN	20.4552	21.8867	NaN	20.8154	20.726	NaN	20.1449	NaN	NaN	21.0759	NaN	NaN	NaN	21.3567	NaN	21.1174	NaN	NaN	NaN	21.3629	20.8743	19.99	20.8093	20.6633	20.1924
XP_026295534.1	24.4133	23.6754	24.2584	23.8475	23.3951	23.84	24.0843	23.8584	23.8185	24.0361	23.9722	23.9393	23.5279	24.1531	24.2939	23.668	24.0848	23.7194	23.3906	24.1565	23.8682	24.1414	23.7341	24.0459	23.9318	24.0121	24.2509	24.0241	23.3974	23.6824	23.483	23.9861	24.0392	23.8266	24.3875	24.22	24.0174	23.8966	23.6315	23.985	23.7088	23.7632	23.958	23.4149	23.5907	22.7201	23.2378	23.0009
XP_026295546.1;XP_026295545.1	22.1471	22.6047	NaN	22.3452	22.1	22.5929	21.7013	21.7416	22.0175	21.6844	21.808	21.745	22.1138	22.3853	21.3964	22.3879	22.7559	22.5859	22.3331	22.1588	22.2238	22.2108	22.3852	22.4223	21.9626	NaN	22.6157	22.4596	21.7939	21.8781	NaN	22.4392	22.0517	22.2105	22.6775	22.1066	22.2663	22.0924	22.507	22.3133	22.491	22.2357	22.7582	22.5495	21.7947	22.0209	22.4054	21.7881
XP_026295577.1	23.1312	22.8584	22.8357	23.0617	23.1585	22.9815	22.5809	22.6637	23.1944	23.2982	23.399	22.7742	NaN	23.4422	22.9728	23.2828	NaN	23.5882	23.454	23.3074	22.7653	23.1618	23.3261	23.3708	23.1206	23.1637	23.413	23.0346	23.1968	23.048	23.2054	23.3791	23.4563	22.8885	23.2384	23.2567	23.3346	23.3545	23.4623	23.0971	23.5658	23.2674	23.6668	23.4203	23.3988	23.3582	23.1697	23.4462
XP_026295580.1;XP_026295579.1;XP_006560516.2;XP_026295578.1;XP_006560512.2;XP_026295576.1;XP_026295575.1;XP_026295574.1;XP_026295573.1;XP_026295572.1;XP_026295582.1;XP_026295581.1	20.7524	NaN	NaN	20.3132	21.2458	21.016	20.1734	20.5146	20.6337	21.2183	20.8495	20.5966	NaN	20.5882	20.0662	20.4217	20.7141	20.5656	20.1248	21.6653	20.8777	20.4961	20.3396	20.5141	20.2423	20.5495	20.6706	20.6182	NaN	20.3497	NaN	20.68	20.1009	20.3457	20.7352	NaN	19.9579	NaN	20.8361	20.5778	20.5441	19.5165	20.8919	NaN	20.5522	20.6823	19.7872	NaN
XP_026295586.1;XP_026295584.1	22.4958	22.5467	23.4501	22.5491	22.7137	22.3722	22.784	22.66	22.6623	21.8845	21.919	22.4619	21.8677	23.0044	22.2506	22.7273	22.199	22.0482	22.7295	22.9737	22.6916	22.9488	22.9482	22.8566	22.5921	22.4254	22.9846	22.5372	22.6849	22.619	22.4833	22.5862	22.8606	22.4585	22.2425	23.04	22.9093	22.4881	22.2717	22.7029	22.2234	22.7623	22.8374	22.5043	22.6518	22.8752	22.6635	22.189
XP_026295652.1	24.2523	24.4155	23.9997	24.1987	23.9534	23.5177	23.8946	23.9054	24.4774	23.8932	23.9298	24.0724	23.5938	24.6022	23.5688	24.5296	24.5933	24.5402	24.4956	24.1563	24.0054	24.0962	24.8694	24.7125	24.0439	24.3942	24.5596	24.3019	24.0707	24.2362	23.938	23.9198	24.4081	24.3091	23.7992	24.4676	24.3176	24.0775	24.3418	24.332	24.5159	24.4586	24.4857	23.7522	23.64	23.9901	23.2438	23.9398
XP_026295673.1;XP_026295671.1;XP_026295670.1	23.0373	22.9892	22.7947	23.0327	23.0486	23.266	23.2097	23.0535	23.0728	23.268	23.2056	23.0055	23.004	22.8302	23.2369	22.9054	22.9532	22.7261	22.9576	23.0205	23.1556	23.2169	23.1238	22.8017	23.1086	22.3492	22.7504	23.0131	22.9482	22.9847	23.1974	23.4721	22.966	23.0041	23.1331	23.3363	22.9178	23.2666	22.843	23.137	22.9513	23.0922	22.4669	22.7142	22.6722	22.8416	22.7208	22.3631
XP_026295732.1;XP_026295731.1;XP_026295734.1;XP_026295733.1	24.9475	24.9477	24.5434	25.0691	24.8827	24.86	24.8527	24.7378	24.887	25.0431	25.1247	24.8746	25.0316	24.7078	25.12	24.7883	24.7963	24.9821	24.9195	24.8533	24.7323	24.7562	24.8208	24.8461	24.8577	25.0428	24.8209	24.7801	24.8585	24.9186	24.8819	24.7081	25.0256	24.8379	24.9647	24.7874	24.9142	24.8891	24.8992	24.818	24.9231	24.8699	24.9423	25.2488	25.2614	25.1685	25.0387	25.0105
XP_026295778.1;XP_026295781.1;XP_026295780.1;XP_026295779.1	20.9888	20.9934	21.1341	21.0453	20.7852	21.1373	NaN	NaN	21.1839	20.779	21.1615	20.7516	NaN	21.4266	20.6262	21.0011	21.5207	21.2	NaN	NaN	21.0156	NaN	21.3433	21.2833	20.6546	20.2355	21.2855	21.1532	NaN	20.612	20.547	NaN	21.1428	NaN	NaN	20.9482	21.4285	20.9412	21.0869	NaN	21.0601	21.163	21.4819	21.1195	NaN	20.7233	NaN	20.6311
XP_026295793.1;XP_026295790.1;XP_026295789.1;XP_026295788.1;XP_026295787.1;XP_026295786.1;XP_026295785.1;XP_026295784.1;XP_026295783.1;XP_026295782.1;XP_026295792.1;XP_026295791.1	23.7634	23.9912	24.2789	24.1838	24.2681	23.4283	24.0488	24.1241	24.166	23.5752	NaN	24.2477	NaN	23.6761	23.8729	23.7243	23.0506	23.5199	24.2087	NaN	23.974	24.0241	24.5162	23.9382	23.6955	23.9055	23.4661	23.9714	24.5763	24.2785	23.8867	24.1191	23.9608	NaN	NaN	24.4282	24.151	NaN	23.7774	NaN	NaN	NaN	23.9688	23.7516	NaN	23.9383	23.957	23.9415
XP_026295805.1	26.9576	26.9273	27.0362	27.0474	26.9772	27.0786	26.8783	26.8817	26.7909	26.8269	26.6039	27.1352	26.9344	26.867	26.9598	27.0162	26.8301	26.9342	27.0224	27.1006	27.0791	27.0034	27.0735	27.0132	26.8265	26.9703	26.8514	26.9164	26.9669	26.9969	27.0157	26.8584	26.8284	26.7595	26.7544	26.7596	26.9557	26.6122	27.2085	26.8486	27.0706	27.0581	27.368	27.9478	27.6193	27.512	27.6665	28.0244
XP_026295809.1;XP_026295808.1	20.0438	20.1268	20.5277	NaN	NaN	NaN	NaN	NaN	NaN	NaN	NaN	NaN	NaN	NaN	19.5548	20.1708	NaN	NaN	NaN	NaN	NaN	NaN	NaN	19.1306	NaN	NaN	NaN	19.5833	NaN	NaN	19.5697	NaN	NaN	NaN	NaN	NaN	19.5188	20.3276	NaN	19.7201	NaN	NaN	19.9248	20.4334	20.6298	19.4918	20.1702	19.4246
XP_026295826.1	22.5062	21.9699	22.78	NaN	23.2244	NaN	23.3503	23.0683	21.6296	23.3418	23.4842	NaN	22.8028	21.5923	22.9554	22.0389	NaN	NaN	23.0075	22.8714	22.9149	22.945	NaN	22.2564	22.8271	NaN	NaN	22.9623	21.7086	NaN	NaN	23.207	NaN	22.9027	23.1445	23.2676	NaN	22.8689	NaN	22.5488	22.2034	NaN	NaN	21.2813	NaN	22.1921	NaN	NaN
XP_026295832.1;XP_026295831.1	22.4266	21.8679	22.0207	20.7828	20.1408	22.542	21.4053	20.6012	20.8262	22.6331	21.9968	NaN	21.2487	22.6693	22.461	22.7582	20.6005	21.1762	22.5809	21.9587	21.9551	22.7885	20.8	21.3677	20.8516	22.2531	22.527	21.622	19.8571	20.9986	21.9888	22.5205	21.2984	20.8852	22.8758	22.2817	20.8913	22.5275	22.0844	22.171	22.1935	20.301	22.4172	22.0566	20.9261	21.2045	21.8793	21.6947
XP_026295839.1;XP_026295838.1;XP_026295837.1;XP_026295836.1;XP_026295835.1;XP_026295834.1;XP_026295833.1;XP_026295842.1;XP_026295841.1;XP_026295840.1	23.2867	22.541	23.3551	NaN	23	23.2237	22.7344	22.9696	23.5914	22.971	22.8885	NaN	22.6032	23.4103	22.7261	23.2832	23.5191	22.4867	23.1791	23.0819	23.2754	23.1981	23.5099	23.3788	23.1207	23.4446	23.4134	23.3464	23.0797	23.1009	23	22.9574	23.2857	23.3312	23.3679	22.775	23.4563	23.1052	22.7604	23.2165	23.1884	23.3465	22.8202	22.5074	22.0507	21.9966	21.7133	21.8015
XP_026295893.1;XP_026295892.1	20.2361	19.7194	21.5912	19.7061	NaN	20.3666	20.2043	19.8246	NaN	NaN	19.634	NaN	NaN	20.7742	NaN	20.4886	NaN	20.6442	20.4326	NaN	NaN	20.2757	20.1438	20.5047	20.3071	20.1084	20.8134	20.2969	NaN	20.3894	20.122	NaN	NaN	20.7903	NaN	NaN	20.3076	20.5608	19.7443	20.4992	19.6944	19.8325	19.484	19.0162	19.6024	NaN	NaN	NaN
XP_026295913.1	20.151	20.2621	NaN	20.7411	NaN	20.263	19.8544	20.8141	20.6141	NaN	NaN	NaN	20.7799	20.6741	20.2199	20.4156	20.8771	NaN	20.4426	NaN	20.0558	20.5649	20.6579	20.7073	20.3262	20.6738	20.4907	19.7787	20.6703	20.5203	20.442	NaN	20.565	20.7721	19.7912	NaN	NaN	NaN	20.3109	NaN	NaN	NaN	20.6673	NaN	NaN	21.6208	22.0883	21.7995
XP_026295970.1;XP_026295969.1	20.9375	20.1623	20.6414	NaN	21.2029	21.1858	20.866	20.3081	20.4759	20.8218	21.1029	20.3203	20.7282	20.6884	21.1818	20.8611	20.2454	20.2022	20.7569	20.6224	20.5339	20.8749	20.8639	20.5579	20.7061	20.6574	20.277	19.9901	21.0812	20.8497	20.9108	20.6351	20.6476	20.7749	20.7218	20.1757	20.3667	20.3519	20.5963	20.1645	20.8118	20.5556	20.8581	21.0013	NaN	21.4141	NaN	21.6851
XP_026295986.1	21.637	21.9293	20.7963	22.4152	21.2175	21.7555	20.9693	22.0257	22.0073	21.3736	21.2169	21.9941	22.2228	21.6688	20.3011	22.1067	22.0471	22.0811	21.5435	20.6583	21.8233	21.7653	21.9782	21.7685	22.0788	21.7221	22.1449	21.4906	22.1451	22.2126	21.6838	NaN	22.119	21.8369	NaN	NaN	21.6474	20.6322	22.1965	21.2988	21.8198	22.2708	22.413	22.4198	20.7517	22.6962	22.5225	22.9873
XP_026296012.1	22.4367	22.5948	22.8057	23.0134	22.2394	22.0438	23.1724	23.251	22.0465	22.3569	21.9663	23.5859	23.1652	22.4109	22.0653	22.2635	22.4634	21.0681	22.7462	22.684	23.187	22.5849	22.5795	22.7565	23.0918	22.1651	22.5269	23.0055	23.6157	22.6043	22.9224	21.3978	22.5639	21.9978	21.2598	22.5188	22.6351	22.4377	22.4925	22.2149	22.3959	23.0363	22.2709	23.0093	23.2838	22.9517	21.8145	22.0357
XP_026296040.1;XP_026296039.1;XP_026296038.1;XP_026296037.1	19.2437	20.1205	NaN	NaN	20.0531	18.4803	NaN	20.24	20.7094	19.924	20.6715	20.5051	20.4664	19.3777	19.696	NaN	NaN	20.3462	NaN	NaN	20.257	19.2088	19.4283	19.3117	19.8865	NaN	NaN	19.3813	NaN	20.8655	20.31	19.7202	NaN	NaN	NaN	NaN	19.8843	NaN	18.5289	18.837	18.8843	19.5201	19.5655	21.1436	20.9082	21.284	19.8509	20.6892
XP_026296064.1;XP_026296062.1	21.0072	20.5198	20.3788	21.4933	21.1621	21.1323	21.28	21.022	NaN	20.9746	20.8249	20.3709	NaN	20.8579	21.0078	20.8974	20.823	20.0957	20.9215	21.4931	20.6019	22.178	20.2457	20.8252	21.1623	21.1956	19.8258	21.5598	19.9995	21.2517	21.2865	21.0031	20.1366	21.0403	20.1011	21.216	20.6121	20.4925	21.5841	NaN	21.6064	20.5638	19.5842	20.7075	NaN	19.7468	21.8282	20.5045
XP_026296135.1	22.9555	22.927	22.4981	23.0048	22.5609	22.6711	22.2684	22.7131	22.2722	22.5264	22.5274	22.2426	22.4718	22.7027	22.1466	22.6955	22.1224	22.7813	22.5317	22.2588	22.5082	22.6651	22.8534	22.6266	22.1481	22.2275	23.1013	22.7822	21.8562	22.6731	22.6934	21.536	22.7685	21.1226	NaN	22.01	22.5422	22.1015	22.6836	22.4834	22.6888	22.7269	23.2215	22.9515	22.826	23.2876	23.4786	23.1214
XP_026296152.1;XP_026296151.1;XP_026296150.1;XP_026296154.1;XP_026296153.1	22.6811	22.6559	22.7478	22.7324	22.5493	22.953	22.6284	22.8014	22.4968	22.1429	21.788	22.1666	22.3888	22.8304	22.5698	22.4978	22.337	22.723	22.6437	22.6342	22.5802	22.6215	22.8401	22.9657	22.5755	22.6812	22.8916	22.6282	22.6376	22.668	22.7606	22.2962	22.233	22.3479	22.2522	22.9397	22.8635	22.6632	22.0071	22.6581	22.6279	22.5269	22.6317	22.0276	21.9124	22.4091	22.5567	22.176
XP_026296194.1	21.6648	NaN	20.0638	NaN	20.6348	21.3667	20.6878	19.5852	20.7399	21.1457	21.201	20.4297	20.6939	NaN	21.231	20.6603	21.3939	NaN	21.0578	20.3891	20.0228	20.0982	NaN	20.8751	NaN	NaN	20.6709	20.5605	20.4898	19.5658	20.7381	21.3331	NaN	NaN	21.418	19.9036	20.3952	20.8561	20.7419	20.8114	21.2633	19.4825	NaN	20.786	NaN	NaN	20.3532	NaN
XP_026296232.1;XP_026296230.1;XP_026296229.1;XP_026296228.1;XP_026296233.1	23.9578	23.3525	22.8942	22.6909	22.8421	22.7655	23.3709	23.1953	22.979	23.5653	23.0113	23.2788	24.0708	22.8314	23.8206	23.3786	22.9862	23.1179	23.4519	23.1389	23.393	23.4889	22.8518	22.1596	23.0005	23.3336	23.1583	23.3079	23.8107	23.42	23.8138	23.6	23.0598	22.6204	23.0884	22.7122	22.8835	23.2438	22.725	23.0786	23.205	22.8713	23.27	24.0246	22.8847	24.2568	23.7329	24.0066
XP_026296239.1;XP_026296238.1;XP_026296237.1	21.8896	22.3443	21.9133	20.6437	22.2661	22.4527	22.6232	22.6779	21.5742	22.0083	NaN	21.8636	22.3472	21.6032	22.3101	21.976	20.5877	21.9962	22.6191	22.0404	23.0736	NaN	21.7769	21.7916	23.2674	22.4202	22.0737	22.3012	23.1195	22.4084	22.374	NaN	22.6139	22.1581	22.3021	22.6683	22.1833	22.7729	21.9081	22.5161	NaN	22.035	22.3899	22.8738	23.1061	23.1931	23.4261	23.9241
XP_026296343.1;XP_026296337.1	24.0379	23.6171	24.0739	23.6884	24.005	23.9575	23.7898	24.0689	24.1976	24.0434	23.8827	24.0502	23.6751	23.9523	23.9754	23.9199	23.9732	23.6234	23.9343	24.0371	24.0998	23.9949	24.168	24.1086	23.9851	24.0893	24.0359	24.0653	23.9429	23.8219	23.9939	24.1614	24.103	24.2585	24.0679	24.4225	24.2232	24.2039	24.2437	24.239	24.1565	24.1124	23.7921	23.6757	23.3481	23.4047	23.2953	23.1837
XP_026296372.1;XP_026296371.1	23.6883	23.7206	23.5082	24.1864	NaN	23.7181	22.7175	23.0586	22.8186	23.3753	22.2214	24.0292	23.7666	24.0128	21.4051	24.5275	23.8174	24.2082	23.8274	NaN	23.6052	24.1027	23.7013	24.7426	23.5588	22.8424	24.2855	24.1652	23.8825	NaN	23.206	NaN	23.1579	23.7258	NaN	22.6063	23.8414	21.1561	24.4338	23.6729	24.1441	23.9898	24.6021	24.189	22.7093	23.9393	24.0324	23.9716
XP_026296379.1;XP_026296378.1;XP_026296377.1;XP_026296376.1;XP_026296380.1	19.8317	NaN	20.5446	NaN	20.2927	20.6952	NaN	19.7972	NaN	20.4802	20.1298	NaN	19.9188	20.4363	19.3775	20.2469	19.6775	NaN	NaN	NaN	20.1612	NaN	NaN	19.9253	19.3078	NaN	20.9706	20.0453	NaN	NaN	NaN	20.5127	19.7753	NaN	20.5656	20.7505	19.6805	20.0417	19.9711	20.3136	20.7618	NaN	20.6784	19.6124	19.5029	19.8631	19.0867	19.1278
XP_026296400.1;XP_026296399.1	21.9798	21.6248	21.8808	21.701	21.5695	21.7236	21.3781	21.7223	21.7863	21.5214	21.8601	21.6052	21.5661	21.918	21.7463	21.8726	21.9203	22.0713	21.7645	22.1162	21.7729	22.1501	22.2111	22.0215	21.9919	21.962	21.8595	22.0383	21.6327	21.6322	21.6175	22.0195	21.9601	21.7022	22.3336	22.0906	21.9546	21.6377	21.9259	21.8395	21.9467	22.121	21.4576	21.1178	20.9678	21.0699	21.0942	21.0661
XP_026296431.1	20.4131	20.6872	20.9317	20.1284	NaN	NaN	20.3025	20.6906	NaN	19.8207	NaN	20.6758	20.9918	20.38	20.667	20.8253	20.6412	20.3452	21.337	20.4938	20.3347	NaN	20.8321	20.9209	20.9576	21.1507	20.6109	20.4883	21.1304	NaN	21.2996	20.8532	21.1289	21.0351	19.2993	20.7009	20.4418	20.829	21.0324	NaN	19.814	20.9774	20.4905	20.8322	20.7982	20.7399	20.7708	20.8578
XP_026296450.1;XP_026296449.1	23.507	23.2383	22.8861	23.3968	22.4766	23.4312	23.0785	22.9614	23.2921	22.4386	22.5954	23.5404	22.3543	23.5072	22.8447	23.5001	23.3851	23.4012	23.4584	NaN	23.1477	23.1792	23.3922	23.7614	22.993	23.2633	23.4991	22.7458	23.4018	23.391	23.3048	21.5302	23.0671	22.998	22.125	23.4094	23.4404	23.3748	23.3782	23.1974	23.4237	23.2631	23.5106	23.2254	23.1006	22.9516	23.4031	22.8068
XP_026296472.1;XP_026296473.1	24.8361	24.8484	24.8135	25.0117	24.674	24.9379	24.8905	24.6207	24.8754	24.9685	24.7601	24.6568	25.0154	24.7662	24.8787	25.0187	25.0172	24.8349	24.9299	24.6387	24.865	24.6366	24.8061	24.7468	24.3147	24.9514	24.9711	24.7196	24.4526	24.6695	24.7725	24.5562	24.3788	24.8456	24.5402	24.5237	24.6855	24.5546	24.8564	24.9129	24.8731	24.6061	24.9555	24.9758	24.5191	24.6418	24.8331	24.7799
XP_026296488.1	19.8927	NaN	20.2739	21.7502	NaN	20.7869	20.6261	20.4822	20.9282	20.7823	20.3354	NaN	NaN	20.7175	20.9219	20.5886	21.0146	NaN	20.5314	21.2539	20.4103	20.6156	20.8534	20.7505	20.7806	20.5427	20.6078	20.3479	20.3205	20.432	20.7555	NaN	20.6297	20.6882	21.2582	21.1224	20.7258	20.9008	20.8214	20.7936	19.8639	20.6373	20.3506	NaN	20.3047	19.0434	21.1344	20.4215
XP_026296506.1;XP_026296505.1;XP_026296504.1	20.3117	18.5094	21.4843	20.6528	20.6312	20.1327	NaN	18.7501	20.3688	20.315	20.164	20.1656	20.1052	20.4598	20.5897	19.7838	19.9659	NaN	20.7743	20.6484	19.9642	20.4353	18.6534	20.308	20.3712	20.3164	20.212	20.3145	NaN	20.2301	20.2533	20.2948	20.3451	20.6049	20.8758	19.9555	20.3928	20.1851	20.329	20.4627	20.1802	NaN	20.8407	21.0519	20.375	20.9812	21.5283	21.484
XP_026296510.1	22.3269	22.7361	22.8556	23.1032	NaN	22.0793	22.791	22.3699	22.7076	22.6753	22.8293	22.174	22.2199	22.7307	22.9723	22.9796	22.9626	22.914	22.9485	22.4412	22.3247	22.5355	22.8107	22.9278	22.123	22.4095	22.9845	22.5473	22.8595	22.5208	22.5832	22.8608	22.7782	22.7431	23.0308	23.1255	22.6981	22.5825	22.8259	22.5339	22.9049	22.8992	23.4214	23.6651	23.136	23.924	23.8125	22.4386
XP_623880.1;XP_026296528.1	22.1363	22.1656	21.8457	22.0722	22.2236	22.353	22.0235	22.0239	22.3836	22.2802	22.3689	22.3391	NaN	22.6149	22.1837	22.3539	22.3761	22.3417	22.6679	22.2957	22.285	22.106	22.738	22.3539	22.025	22.1275	22.629	22.1967	22.1012	22.4665	21.8171	21.9635	22.3009	22.1869	22.429	21.7408	22.5726	22.3997	22.3093	22.2807	22.6351	22.6569	22.2562	21.7538	21.1167	21.4385	21.4785	21.5841
XP_026296530.1	28.1353	28.7578	28.9054	28.8071	29.1112	28.5392	28.7709	29.0183	28.6183	28.4448	29.0297	29.0065	29.2205	28.3167	28.6862	28.5363	28.6503	28.3938	28.4901	28.7433	29.1828	28.4824	28.4929	28.2982	29.0082	28.9901	28.4725	28.8054	29.0265	29.0636	28.9533	28.7322	28.7746	29.029	28.3287	28.5572	28.6977	28.684	28.6542	28.7905	28.4778	28.8807	28.2101	29.1093	28.9853	29.1726	28.9325	28.3853
XP_026296548.1	24.9033	24.7982	24.3248	25.1082	24.8949	24.9684	24.8447	24.8073	25.0244	24.9027	24.4124	25.1099	24.8468	24.8003	24.5975	24.7761	24.6861	24.8453	24.8244	24.7229	24.877	24.6048	25.203	24.8489	24.853	24.86	24.6316	24.7317	25.5136	24.8182	24.9508	24.8454	25.014	24.7118	24.7544	24.5485	24.947	24.284	24.9252	24.683	24.8192	25.0514	24.6214	24.9643	24.7103	25.0051	24.5498	24.8071
XP_026296623.1;XP_026296624.1	20.0186	19.6123	19.499	NaN	NaN	NaN	NaN	20.5495	20.1992	20.1517	NaN	19.8795	NaN	19.6091	NaN	20.1758	20.0401	19.905	20.1472	NaN	NaN	19.8207	20.072	19.845	NaN	19.7898	NaN	19.6233	NaN	19.6131	19.8864	20.1248	19.9108	NaN	20.5475	19.6539	19.9373	20.1557	19.7264	NaN	19.8102	NaN	NaN	19.9212	NaN	NaN	NaN	NaN
XP_026296639.1	22.9364	22.8324	22.2974	22.9276	22.8661	22.6023	23.0753	23.4613	23.2545	22.9398	23.0365	22.6676	22.9671	23.0713	22.4671	23.3214	23.0402	23.5234	23.1274	22.9852	23.0601	23.2964	23.507	23.2088	23.3012	22.9529	23.3372	23.136	23.0121	22.9602	22.7803	22.99	23.2502	22.9711	23.0808	23.0557	23.167	23.1146	23.4171	23.0807	23.2412	23.2594	22.5603	22.3802	21.8603	22.3484	22.4956	20.8927
XP_026296654.1	23.2069	23.7768	23.1124	23.4876	23.4512	23.4025	23.5748	23.3522	23.4889	23.5418	23.5011	23.5471	23.64	23.022	23.6849	23.1126	23.0098	23.4759	23.3596	23.2918	23.3606	23.4712	23.3753	22.8624	23.5667	23.4817	23.274	23.3416	23.7548	23.5552	23.7472	23.3545	23.3083	23.1036	22.9116	22.6074	23.2292	23.3369	23.1353	23.1298	23.0541	23.099	22.7169	23.4619	22.9936	22.8814	22.8647	22.9664
XP_026296664.1	26.7292	27.0044	26.6525	26.6718	26.5097	26.7049	26.8669	26.6433	26.5175	26.9411	26.5635	26.8684	26.988	26.7428	26.9339	26.7608	26.4576	26.6362	26.8373	27.1228	26.7766	27.076	26.7935	26.1308	26.4439	26.9953	26.9679	26.7119	27.1008	27.0873	27.2613	26.7897	26.7401	26.6736	27.0042	26.4784	26.6387	27.1406	26.4057	26.8246	26.8316	26.6364	26.7073	26.7288	26.8169	26.7803	26.1814	26.3524
XP_026296673.1	21.8195	21.6414	21.2549	21.5268	NaN	21.3348	NaN	21.4916	21.5991	23.7735	22.1183	23.2771	22.087	21.472	21.9907	21.3146	21.5759	22.634	21.4767	21.4283	21.7055	22.176	21.7586	21.1297	22.2366	21.7177	21.5099	21.2158	21.803	21.5323	21.9477	NaN	21.2978	21.9357	21.9137	21.4987	21.6691	22.4388	21.7531	21.8485	20.9806	21.6717	NaN	18.6147	NaN	NaN	NaN	NaN
XP_026296675.1	23.4697	23.4064	22.8895	23.2847	23.2292	23.5869	23.4543	23.4382	23.082	23.8259	23.4945	23.5558	23.4321	23.0435	23.5615	23.4191	23.4401	23.1813	23.5821	23.5826	23.6209	23.6395	23.2901	23.0117	23.4554	23.3316	22.9953	23.2781	23.6192	23.2327	23.8837	23.5818	23.3283	23.4524	23.5926	23.2574	23.2734	23.6762	23.4446	23.6107	23.4165	23.1409	22.858	23.1118	23.5579	23.2559	23.6395	23.4811
XP_026296689.1	20.7591	NaN	NaN	NaN	NaN	20.7709	20.058	NaN	20.4224	NaN	NaN	NaN	NaN	20.8429	NaN	20.5793	NaN	NaN	20.6126	20.62	20.3134	20.3413	20.0705	20.3529	19.9198	NaN	20.4653	20.4137	NaN	20.1853	20.5034	20.0701	NaN	NaN	20.5433	20.5069	NaN	20.3803	NaN	NaN	20.674	20.4788	20.1169	19.8438	19.6154	NaN	NaN	NaN
XP_026296801.1	23.204	23.126	22.8192	23.3129	23.1695	23.3273	23.2223	23.1697	23.2907	23.1351	22.2248	23.0982	23.0245	23.4947	23.2835	23.2807	23.3565	23.2516	23.3415	23.2548	23.2818	23.3228	23.459	23.7235	23.1194	23.2264	23.538	23.2286	23.1267	23.2064	23.0964	23.0489	23.36	23.137	23.4656	23.4189	23.5429	23.0954	23.4271	23.199	23.5209	23.3336	23.7536	23.3195	23.244	23.556	23.3659	23.4796
XP_026296819.1;XP_026296820.1	20.756	19.9971	21.3522	NaN	NaN	20.9317	21.5707	NaN	NaN	NaN	NaN	NaN	NaN	21.0276	21.6112	21.701	NaN	NaN	21.5531	20.2809	21.0224	22.0088	20.8122	20.2433	NaN	21.2413	21.5453	21.4945	NaN	20.4653	NaN	21.2062	NaN	20.5654	NaN	NaN	NaN	NaN	20.0003	NaN	NaN	NaN	20.95	20.5747	19.522	20.5502	20.378	20.0787
XP_026296828.1	23.8513	23.3577	23.9048	23.7388	23.7713	23.8589	23.8434	23.5708	23.7188	23.6717	23.675	23.8662	23.5746	23.9124	23.3242	23.8293	23.5492	23.7895	23.9019	23.9771	23.5584	23.7967	23.9019	24.1444	23.6477	23.7459	24.1038	23.6122	23.7833	23.9714	23.3894	22.8792	24.0227	22.4736	23.9553	22.3345	23.7609	23.3838	23.8349	23.5891	23.8395	24.1469	24.5443	24.1578	23.5785	24.0065	23.5224	23.8845
XP_026296843.1	22.1449	22.0584	22.3298	22.253	22.3867	22.0863	21.9554	21.9312	22.1054	21.7415	21.7109	22.1378	22.1622	22.1064	21.5321	21.9584	21.9286	21.8741	22.4155	21.5767	22.4036	22.1937	22.1596	22.2673	21.6653	21.4235	22.4783	21.6554	21.9977	21.8602	22.221	21.983	22.0095	22.5678	21.8442	22.1956	22.0904	22.4836	22.2883	22.7432	21.9217	22.0546	21.4119	21.5425	21.5135	21.3638	21.1889	21.0713
XP_026296853.1	20.2176	21.0505	NaN	20.7565	22.1457	20.5425	20.4574	20.997	21.8855	21.3272	20.5084	22.1597	22.5686	19.7606	21.0374	20.3418	20.5189	20.4814	21.127	20.8862	21.8187	20.7401	19.2831	NaN	21.2013	21.5851	19.937	20.2417	20.6267	21.904	21.3088	20.2698	19.7743	21.1321	20.5767	NaN	19.2329	19.9913	NaN	20.5129	20.3837	21.2294	21.463	22.0528	21.9444	22.7968	20.6789	21.6051
XP_026296854.1	20.936	21.8537	20.8268	NaN	21.7872	20.4632	21.2903	21.8912	22.6076	22.0575	21.8722	21.8464	22.6514	20.0625	21.9099	20.7303	21.4924	NaN	20.7669	21.3126	22.3235	20.7949	18.9934	19.256	21.6293	21.7042	20.4778	20.7029	20.7996	22.0168	21.4186	20.0058	20.4112	NaN	20.4151	20.8179	20.0129	21.4198	21.0242	21.833	19.2165	21.3592	20.1143	21.3884	21.9942	20.9433	20.3976	20.9162
XP_026296857.1;XP_026296856.1	22.8984	22.753	22.5286	22.4966	22.4356	22.9446	22.2528	22.6633	22.7893	23.0874	22.9346	22.7251	22.7513	22.7641	22.757	22.8983	22.8109	22.7807	22.851	22.8968	22.7458	22.8068	22.7459	22.843	22.9104	23.0191	22.9116	22.8511	22.5416	22.7905	22.7046	22.5441	22.7912	22.9703	23.033	22.8071	22.9556	22.6424	22.9735	22.2542	22.9643	22.7654	22.9007	23.2036	22.8597	22.6404	22.7752	23.0314
XP_026296867.1;XP_026296866.1;XP_026296865.1;XP_026296863.1;XP_026296862.1;XP_026296861.1;XP_026296864.1	23.5922	23.7626	23.7602	23.6806	23.6307	23.5707	23.5561	23.7989	23.8322	23.8978	23.5968	23.4947	23.5011	23.6985	23.8649	23.5187	23.8396	23.6234	23.8001	23.8543	23.9016	23.7603	23.7615	23.8592	23.9229	23.6689	23.5011	23.9326	23.5174	23.4553	23.6996	23.771	23.6823	23.6415	23.6922	23.9728	23.7457	23.56	23.6357	23.5878	23.7363	23.7272	23.885	23.8697	24.1359	24.1548	23.808	23.8632
XP_026296882.1;XP_026296881.1	NaN	NaN	NaN	NaN	NaN	20.2118	NaN	20.9886	20.49	NaN	19.9831	20.3279	20.7713	20.5507	20.5397	20.1679	NaN	20.5059	20.5774	20.4057	NaN	20.4345	20.2886	20.2605	20.9153	NaN	20.4865	20.8346	20.6605	NaN	20.4712	20.6403	NaN	20.5532	19.4519	NaN	NaN	20.5019	19.9894	20.5489	NaN	20.5402	20.3008	NaN	20.7331	20.954	NaN	NaN
XP_026296889.1;NP_001171540.1	23.7527	22.9751	23.061	22.053	23.5278	23.3255	23.3498	22.9426	22.8503	23.6616	23.1401	22.3016	23.2059	23.1754	23.6559	23.2747	22.9951	22.8825	23.4464	23.1153	23.286	23.2227	22.7992	23.0902	23.2511	23.4646	22.7989	23.1584	23.1768	23.034	23.5194	23.6793	23.1067	23.5089	23.8597	23.4725	22.885	23.6816	23.3185	23.3647	23.5221	22.8454	23.0047	23.4259	23.9131	23.2924	23.7949	23.1655
XP_026296930.1;XP_026296929.1;XP_026296928.1;XP_026296927.1;XP_026296926.1;XP_026296925.1;XP_026296924.1	22.5352	22.9474	22.7316	23.05	22.6547	22.8429	22.5274	22.7302	22.7663	22.9158	22.9615	22.7708	23.1552	22.8691	22.9643	22.8028	NaN	22.9577	NaN	22.8932	22.9628	22.9255	23.0416	23.0483	22.9317	23.0305	22.7682	22.7558	22.9177	22.8117	23.086	NaN	22.8103	22.9198	22.9485	23.0743	22.8628	22.9618	23.1099	22.7649	22.9826	22.9391	22.3494	22.313	21.9108	21.9174	21.8301	22.2384
XP_026296936.1;XP_026296935.1	NaN	19.2797	NaN	NaN	NaN	19.861	NaN	18.6511	19.3418	NaN	19.4724	NaN	NaN	17.8768	19.7783	19.251	19.3586	19.1726	19.3101	18.4476	NaN	NaN	17.6719	NaN	NaN	18.924	NaN	18.7172	18.4303	18.2276	NaN	NaN	18.4996	NaN	NaN	NaN	18.4158	NaN	19.5556	NaN	18.9501	18.9508	19.3769	NaN	19.4737	19.4182	18.9927	NaN
XP_026297002.1	21.3862	21.8658	21.7739	21.4977	21.5258	21.9582	22.0331	21.9189	21.7323	21.3897	21.853	21.9127	21.7278	21.6027	NaN	21.2057	20.7368	21.4218	NaN	23.1816	22.1172	21.8474	21.4514	21.7542	21.4307	NaN	21.3189	21.6804	21.5879	21.369	21.8885	NaN	21.578	NaN	NaN	NaN	22.0252	NaN	21.519	21.3654	21.1019	21.2292	21.1073	21.2928	21.1629	20.9324	21.527	21.1659
XP_026297037.1;XP_026297036.1	19.7338	NaN	NaN	20.0671	NaN	20.2375	20.2328	20.0621	19.6282	NaN	NaN	NaN	NaN	19.9805	NaN	19.8591	NaN	NaN	19.8641	20.0649	20.0617	19.9248	20.1176	20.576	19.958	NaN	19.7705	20.1901	20.071	19.2338	19.9749	19.8526	19.8365	20.0626	NaN	NaN	20.1531	NaN	19.5258	19.5704	20.0327	20.0014	NaN	NaN	NaN	NaN	NaN	19.3353
XP_026297061.1;XP_026297060.1;XP_026297059.1;XP_026297062.1	22.9683	22.9597	23.106	22.745	22.4652	23.0235	22.7487	22.893	22.629	23.1411	22.724	22.2244	22.3903	23.1488	22.6453	23.1351	23.1403	22.868	23.2372	23.1507	22.1638	23.3074	22.3115	22.4107	22.5893	23.0807	23.1225	23.0736	22.4475	22.75	22.8232	22.7814	21.9007	22.9862	23.0562	22.4725	22.6996	22.4391	22.7817	22.8016	23.3561	23.1022	23.4335	23.5631	23.1348	23.575	23.8895	22.9744
XP_026297098.1	22.5748	22.7962	23.2637	22.2458	22.6127	22.717	NaN	22.6396	22.765	23.3742	22.5614	22.2939	22.4842	23.4359	23.1875	23.2461	22.658	23.1252	22.9966	23.357	22.3113	22.8473	21.6267	22.3947	22.2179	22.6581	22.9442	22.7386	22.9369	23.0847	22.0657	23.2698	22.9032	22.2833	22.9823	22.8246	22.4122	22.5893	21.2688	21.2439	22.8438	22.5666	24.1864	23.5921	22.4189	24.0248	24.8326	24.2082
XP_026297099.1	22.1872	22.4181	22.2276	22.2683	22.45	22.1173	22.2617	22.4985	22.1772	NaN	22.3521	22.2115	22.2771	22.2918	22.2589	22.1019	NaN	NaN	22.4963	NaN	22.0899	22.1695	22.3056	22.4319	22.1758	22.3352	22.0312	22.1861	22.2736	22.3362	22.6097	22.0512	22.1225	22.0308	21.956	22.0239	22.2387	22.2523	NaN	NaN	22.4938	22.3477	22.6172	22.4369	22.7813	22.3963	22.4603	22.2392
XP_026297114.1	20.6494	20.6586	NaN	20.7136	NaN	NaN	19.4801	20.219	18.6859	19.6574	20.0638	20.2093	NaN	20.2902	NaN	20.1857	NaN	NaN	20.1183	NaN	20.0791	20.4871	20.1397	19.9382	19.4025	NaN	20.8544	21.0217	NaN	20.3656	20.4487	NaN	20.1996	NaN	NaN	NaN	20.3125	NaN	20.0521	20.8804	20.5375	20.2736	NaN	NaN	NaN	20.2774	NaN	18.7663
XP_026297168.1;XP_026297163.1	22.3916	22.4587	22.6747	22.03	21.7547	22.5666	22.1652	21.8413	22.4766	22.5211	22.0545	22.431	22.1824	22.3869	22.875	22.4143	21.6546	22.6825	22.2653	22.2112	22.0575	22.4404	22.663	22.0583	22.0925	22.3828	21.9536	22.2084	22.2566	22.0878	22.0743	22.0287	22.143	21.9949	NaN	22.592	22.3028	21.4942	22.2021	22.1092	22.5642	22.3621	22.7726	22.8111	22.8832	22.4855	22.2113	22.5524
XP_026297173.1	22.9432	22.8759	22.4289	22.4399	22.7868	22.8738	22.9973	22.4123	22.6487	22.8065	22.6683	22.9271	22.7135	22.7316	23.1065	23.0039	22.8839	22.7736	22.6235	22.8924	22.5439	22.8685	22.9023	23.2508	22.4163	22.5216	22.7627	22.2698	22.3934	22.862	22.3271	22.7902	22.5577	22.8308	23.0121	22.7271	22.1482	22.7839	23.2839	22.1418	23.0158	22.4356	23.2674	23.3602	23.0303	23.1582	22.6375	22.1052
XP_026297185.1	20.2734	20.1707	NaN	NaN	20.36	NaN	20.4481	NaN	20.4529	20.3645	NaN	20.3277	20.3345	19.9887	NaN	20.251	20.4301	20.6235	20.15	20.1711	20.4925	20.2024	20.1402	20.3227	20.6115	NaN	20.2016	20.3071	20.3695	20.3821	20.6179	NaN	20.4501	NaN	NaN	20.4729	20.461	20.114	NaN	NaN	20.6098	20.2681	20.2788	20.2951	19.978	19.3035	20.428	20.51
XP_026297201.1	25.5673	26.2392	25.6065	26.4272	27.1257	25.529	25.7601	26.2271	26.7167	25.8268	26.8265	26.684	27.0388	24.7748	25.807	25.2713	25.8935	26.0594	25.7202	25.3961	26.3275	25.3494	24.8182	24.6106	26.3628	26.2129	24.8277	25.2478	26.5105	26.7104	26.4745	25.2435	25.7129	26.4379	24.8876	24.8344	25.1207	25.4293	25.5445	25.7595	25.1737	26.1005	25.9539	27.0563	26.9372	26.9634	26.3678	26.734
XP_026297202.1	21.0549	22.5444	21.6373	21.9544	22.7457	21.7004	21.7782	22.2847	22.4525	21.3612	21.8183	22.636	22.9429	21.6511	NaN	22.0352	21.7098	21.7165	22.0479	21.2459	22.7465	21.4652	21.002	20.8458	22.8836	22.3083	21.2391	21.3865	23.3684	23.3842	22.6942	21.7819	22.3859	22.4652	NaN	NaN	21.3863	21.4767	21.8785	21.5513	21.7865	22.8569	23.6288	24.3568	24.717	23.1321	23.1546	24.4185
XP_026297227.1	21.3338	22.1671	21.8015	20.023	21.8639	21.4368	22.0569	22.0358	22.151	21.9758	22.732	22.51	21.7948	21.8106	21.2375	21.5358	21.6628	20.6719	21.8957	21.9148	22.2237	22.1129	22.0637	21.8601	21.8431	22.2318	22.054	21.854	23.1274	22.3133	22.1373	22.0671	21.9703	22.4034	21.1727	22.2045	21.8648	22.1411	21.1335	22.1946	21.6023	21.8123	22.0012	22.2281	21.8993	22.638	22.5721	22.0068
XP_026297273.1;XP_026297271.1	21.062	21.6454	22.233	21.7272	21.3658	20.0362	21.4124	21.0783	19.5929	20.4903	20.3315	22.046	NaN	21.6798	21.8029	21.6158	NaN	NaN	21.0013	21.1897	20.4454	21.2052	21.8933	21.6838	21.7453	21.5644	21.9324	21.9143	21.7859	21.3635	21.4954	22.0503	21.9371	NaN	22.0031	22.3895	21.8619	21.6528	21.6885	22.1011	21.3808	22.1889	21.5966	21.1748	21.0372	21.1584	21.027	19.7982
XP_026297283.1;XP_026297282.1;XP_026297281.1;XP_026297280.1;XP_026297278.1	25.2648	25.2162	25.0085	25.1	25.0926	25.3316	25.2367	24.9269	24.8291	25.6661	25.1867	24.3934	25.2898	25.1321	25.769	25.2042	25.1772	25.2205	25.3008	25.3332	25.0885	25.3979	24.7973	24.6597	24.7257	25.3568	25.1008	25.1865	24.6089	24.8673	25.2295	25.59	24.6522	25.0081	25.5375	25.1648	24.8781	25.3489	24.9636	25.4166	25.1686	24.8437	24.8846	25.2055	24.8841	24.8331	24.8776	24.8938
XP_026297296.1;XP_026297295.1;XP_026297294.1;XP_026297297.1	21.6525	21.1166	20.6605	NaN	21.3421	21.3011	NaN	21.6275	20.7213	21.5522	21.5391	20.779	21.4867	21.3275	21.6702	20.764	NaN	21.4468	21.5444	21.0746	20.9872	21.1704	20.9762	20.7133	20.5381	21.2926	21.4347	20.7312	20.7261	20.7856	21.0595	21.3322	20.6052	20.5833	21.6001	21.1594	20.6482	21.4693	20.5295	21.1085	20.8391	20.6265	21.3845	20.6865	20.7929	20.2518	20.6499	20.0196
XP_026297298.1	23.4308	23.6739	22.4791	23.065	22.749	23.8995	22.945	23.1826	23.5613	23.162	22.9815	23.6169	23.5082	23.8702	22.8542	23.821	24.1025	23.9449	23.3492	22.4367	23.2731	23.3795	24.0346	23.8047	23.3386	23.6642	23.8676	23.2407	23.2489	23.535	23.2331	22.1795	23.4571	23.0533	23.1874	22.6172	23.5552	22.927	23.7622	23.0577	23.7098	23.7615	23.9402	23.5769	23.3586	23.5072	23.1861	23.5917
XP_026297333.1	24.4832	24.8126	24.191	24.9215	23.1203	23.4984	24.2596	24.472	24.359	24.8191	24.1011	24.4169	24.6012	24.7356	23.8809	24.8469	24.6659	24.5941	24.5257	25.1114	24.5387	24.6035	24.5854	24.6776	24.5483	24.4312	25.187	24.8333	24.0148	24.4007	24.2308	23.8998	24.5273	24.3776	20.1035	24.6381	24.6519	24.3911	24.6952	24.502	24.5289	24.6436	24.8227	24.5174	24.03	24.3408	23.9771	23.9609
XP_026297391.1	23.1699	23.0656	23.0037	22.8971	22.6204	23.3704	22.7202	22.6833	22.7945	22.9572	23.156	22.8738	22.662	22.7821	22.9242	22.6403	23.0601	22.955	22.973	22.5263	22.286	22.6062	22.6211	22.7218	22.4756	22.401	22.5179	22.5155	22.5502	22.7747	23.0617	22.8306	22.9192	22.486	23.274	22.5002	22.5601	22.8671	23.1788	22.9964	23.3193	22.545	23.1246	22.9327	22.8036	22.8799	23.9964	23.0997
XP_026297420.1;XP_026297419.1;XP_026297415.1;XP_026297414.1;XP_026297413.1;XP_026297412.1;XP_026297411.1;XP_026297418.1;XP_026297417.1;XP_026297416.1	20.3265	NaN	19.5826	NaN	NaN	19.6367	19.0408	NaN	NaN	20.9069	NaN	NaN	NaN	20.5423	20.2197	20.9424	21.1563	20.0755	21.2141	21.029	19.4261	20.7549	19.2269	19.9601	NaN	NaN	20.9659	20.205	NaN	19.5376	19.5987	19.6934	19.7598	19.1446	20.1624	19.5403	NaN	20.4288	18.9528	NaN	20.1152	NaN	21.1719	20.8467	19.0397	19.6246	20.0742	21.587
XP_026297423.1;XP_026297422.1;XP_026297421.1	22.7349	NaN	22.9713	22.5539	22.3035	22.8148	22.8306	22.5361	22.6306	22.683	22.7202	22.5439	22.3833	22.7943	22.817	22.8076	22.6388	22.4779	22.7683	22.8962	22.696	22.7715	22.954	22.9014	22.6501	22.8418	22.7928	22.605	22.5768	22.4674	22.7036	23.2866	22.6766	22.9826	23.1568	22.8642	22.8442	22.7872	22.8706	22.9479	23.045	22.7362	22.3567	22.0304	21.5306	21.5281	21.8325	21.6052
XP_026297500.1	21.1491	21.284	21.1626	21.4515	21.3821	20.4516	21.4056	21.2989	21.1188	20.9941	20.973	21.1945	21.2792	21.6044	20.8876	21.083	NaN	21.0383	20.9702	21.5456	21.1715	21.4074	21.7021	21.2764	21.5465	21.1405	21.1801	21.5847	21.3216	21.2854	21.4966	NaN	21.5187	21.6196	21.5031	21.6696	21.4848	21.3237	21.281	21.7641	21.4689	21.5374	20.9312	20.8669	20.9845	20.6483	20.8329	20.4651
XP_026297587.1;XP_026297583.1;XP_026297581.1	22.8743	22.4525	22.3949	22.7876	21.9819	22.784	22.2331	22.3195	22.3431	22.6851	22.6299	22.3143	22.5658	22.5212	22.6486	22.6628	22.5778	22.6935	22.7675	22.755	22.2801	22.5097	22.4543	22.6836	22.6622	22.0926	22.5469	22.4783	22.7358	22.189	22.2675	22.4541	22.433	22.0157	22.5756	22.5914	22.5958	22.8292	22.8344	22.7327	22.5813	22.5574	22.4384	22.5552	22.3179	22.2118	21.9361	22.1747
XP_026297620.1;XP_026297596.1;XP_026297599.1;XP_026297598.1;XP_026297601.1;XP_026297597.1;XP_026297595.1;XP_026297594.1;XP_026297593.1;XP_026297592.1;XP_026297600.1;XP_026297606.1;XP_026297605.1;XP_026297603.1;XP_026297613.1;XP_026297609.1;XP_026297608.1;XP_026297604.1;XP_026297617.1;XP_026297602.1;XP_026297612.1;XP_026297607.1;XP_026297619.1;XP_026297610.1;XP_026297614.1;XP_026297615.1;XP_026297…	23.857	24.0347	23.2647	23.8019	25.0167	23.332	23.7177	23.9829	24.6173	23.9174	24.7259	24.164	25.2414	22.5948	23.7517	23.5799	23.6824	23.886	23.8901	24.4526	24.2884	23.471	22.8105	22.1994	23.6611	23.9205	22.9372	23.022	24.3645	24.1016	24.1441	23.7411	22.9725	24.0797	23.3772	21.6297	22.6103	23.5405	23.6972	23.7443	23.2394	23.3061	23.2616	24.8038	24.274	24.6439	23.981	23.8376
XP_026297627.1	22.5698	22.43	22.1424	20.784	22.2217	22.2673	22.3904	21.9993	21.9559	22.6904	22.4235	21.3613	22.3686	22.8721	22.7481	22.7122	22.8209	22.5095	22.877	22.7488	21.4804	22.5299	21.4167	21.7016	21.2703	22.5856	22.9107	22.412	21.1	21.7432	22.0443	22.8622	21.9412	21.7957	22.7739	22.323	21.7192	22.5498	22.0813	22.1287	22.6334	20.9726	23.5965	23.3429	22.5888	22.6523	22.6802	22.4625
XP_026297630.1;XP_026297628.1;XP_026297629.1	23.5499	22.0854	22.61	22.0353	21.2492	22.9649	22.4471	21.9805	21.9045	22.9557	21.4546	21.3533	21.1691	23.1519	22.4931	23.1856	22.4058	22.6389	23.6992	22.342	22.0662	23.4909	22.1981	21.3774	21.6868	22.0952	23.0297	22.9568	21.6802	20.0725	22.2094	22.7936	21.823	21.3182	22.7753	22.8424	21.5306	22.3835	21.0786	22.4209	22.8308	20.877	23.1045	22.7531	NaN	21.4797	22.3107	23.0671
XP_026297640.1	25.3242	25.3255	25.4683	25.7335	25.0871	25.4731	25.2644	25.2437	25.5701	25.3028	25.2896	25.5744	25.3355	25.5022	25.3838	25.3638	25.671	25.6145	25.4159	25.4835	25.2719	25.1651	25.4952	25.4307	25.2888	25.4274	25.523	25.3179	25.2697	25.1464	25.3956	25.0461	25.4577	25.3885	25.5412	25.6406	25.6067	25.607	25.7152	25.4969	25.5828	25.6386	25.5216	25.326	25.5035	25.3919	25.4523	25.6284
XP_026297659.1;XP_026297658.1;XP_026297657.1;XP_026297656.1;XP_026297655.1;XP_026297654.1;XP_026297653.1	22.6838	23.5957	22.5942	22.1141	22.6062	22.9971	22.0516	22.3576	22.1627	22.4923	21.3653	21.8719	22.6049	22.8871	23.0265	22.719	22.2685	22.1251	22.698	22.5963	22.3696	22.0534	22.5284	22.7276	21.7852	22.4904	22.5113	22.6805	22.0216	22.5185	22.1268	22.7495	22.3174	22.3871	22.5065	22.3233	22.0836	22.1419	22.1112	21.5232	22.8378	22.54	22.9332	22.8572	23.1294	22.7108	23.0798	22.4176
XP_026297897.1;XP_026297903.1;XP_026297902.1;XP_026297901.1;XP_026297900.1;XP_026297899.1;XP_026297898.1;XP_026297896.1;XP_026297895.1;XP_026297894.1;XP_026297893.1;XP_026297892.1	20.6916	20.4882	NaN	19.3913	21.1708	20.6691	21.0358	21.014	20.9681	20.7861	20.9359	20.5297	21.5625	19.9215	21.2897	20.7244	NaN	NaN	21.1938	20.793	21.1664	20.8221	20.6226	20.3148	21.1693	NaN	NaN	20.719	21.5361	21.4093	21.3021	NaN	20.7457	NaN	NaN	NaN	20.1769	20.9639	NaN	21.1705	20.5765	21.0823	20.9402	20.9512	21.2593	21.6405	21.327	21.1591
XP_026297917.1	22.4126	22.29	NaN	22.3953	22.2109	22.3885	22.6274	22.5579	22.5743	22.7359	22.471	22.5036	22.3644	22.5003	22.2339	22.0013	22.7152	22.4884	22.4702	20.6237	22.034	22.3711	22.379	22.2585	22.2812	22.5063	22.3619	22.395	22.1554	21.0895	22.0776	21.9346	22.4752	22.4252	22.5754	22.3434	22.6674	22.6551	22.7092	22.5452	22.5962	21.9167	22.775	22.7483	22.5224	22.3482	21.9945	21.8907
XP_026297968.1	22.5106	22.6962	22.5331	22.7652	21.6537	22.7058	22.2634	22.4646	22.718	21.9596	22.2822	22.8255	22.7442	22.7741	21.9766	22.6808	22.758	22.9142	22.609	22.2665	22.2732	22.3866	22.4651	22.7746	22.3019	22.757	22.7487	22.6948	22.6283	22.4984	22.5126	22.3392	22.7878	22.1957	22.1625	22.4908	22.8508	22.0922	22.8231	22.1454	22.918	22.8155	23.0165	22.532	22.064	22.4608	22.8105	22.9423
XP_026297972.1;XP_026297971.1	23.5281	23.303	22.9997	23.7253	22.5688	23.5767	22.9688	23.1945	23.6047	23.2703	23.428	23.4447	22.8356	23.5897	22.5351	23.6721	23.8943	23.552	23.4361	23.362	23.0875	23.437	23.5811	23.5554	23.1846	23.3853	23.4733	23.3314	23.4207	23.241	23.1455	23.1215	23.4448	23.0548	23.7263	23.4002	23.7	23.3307	23.5978	23.5012	23.607	23.5671	23.9389	23.2989	23.2636	23.4174	23.3218	23.5404
XP_026297988.1;XP_026297990.1;XP_026297989.1;XP_026297979.1;XP_026297992.1;XP_026297991.1;XP_026297987.1;XP_026297986.1;XP_026297985.1;XP_026297984.1;XP_026297978.1;XP_026297977.1;XP_026297976.1;XP_026297983.1;XP_026297981.1;XP_026297980.1	21.1558	21.2498	21.2417	19.6755	20.7002	21.6077	21.089	20.5813	19.6919	21.2441	21.19	NaN	21.5176	21.1886	21.3386	21.3764	21.2927	21.3173	21.3549	20.6194	20.3731	20.4093	21.3937	20.8713	20.8315	20.9858	21.325	20.5609	21.5764	20.6728	21.4439	NaN	20.8438	NaN	NaN	19.873	20.544	21.1557	21.228	20.5388	21.4862	21.1832	21.0434	21.1035	20.7667	20.7048	19.6835	19.8462
XP_026298017.1	22.9489	22.7285	22.1072	22.8595	22.4212	22.92	22.4145	22.8276	23.2269	22.4604	22.7043	22.3189	21.102	22.8866	NaN	22.5696	22.9355	23.0931	22.0598	22.981	20.7945	22.7779	22.6697	23.3826	22.9979	23.2254	22.3328	23.143	22.4806	22.6509	22.8649	22.9097	22.6453	22.8829	NaN	20.766	22.8886	22.855	23.0359	23.048	23.2697	22.8233	21.8781	22.4135	22.3514	22.6012	21.7478	22.4878
XP_026298036.1	21.1389	21.028	20.3334	20.7922	NaN	21.1686	21.1604	20.8749	20.7393	NaN	NaN	NaN	NaN	20.2949	20.8411	20.3469	NaN	20.4633	20.898	21.298	21.1157	21.1953	20.2605	20.2305	20.8755	20.957	NaN	20.7591	20.5173	20.9774	20.3952	20.7751	20.6977	20.8143	20.7949	21.1567	20.3514	NaN	NaN	NaN	20.5638	NaN	20.4058	20.5209	NaN	19.8276	NaN	NaN
XP_026298038.1	21.1381	21.7855	21.3481	20.8444	22.2522	21.4842	21.7518	21.2319	22.299	21.9783	21.4458	21.4567	21.353	21.0425	22.0434	21.4266	20.4998	21.2983	22.0798	20.9709	21.2375	21.5281	21.4707	21.5161	21.201	21.6577	21.4437	21.7097	21.1271	21.8273	21.1104	21.7288	21.0994	22.1103	21.4794	22.1535	21.2801	22.1355	21.7278	21.6551	21.2221	21.3146	21.8764	22.1519	21.9497	21.4685	22.281	22.4178
XP_026298050.1;XP_026298049.1;XP_026298048.1;XP_026298047.1	22.4145	21.8292	20.9926	21.319	21.5086	22.4019	22.258	22.2236	22.1589	21.9228	22.0999	21.9644	22.3147	21.2069	21.8939	21.5885	22.4466	22.0002	22.0335	21.8696	22.3247	22.5124	22.2288	21.9393	22.202	21.8663	21.412	21.8865	22.0896	22.0588	22.5844	22.1294	22.3771	21.9223	22.0487	22.0153	21.6608	21.9437	21.9167	22.0173	22.4561	21.9753	21.144	21.3452	21.6328	21.4078	20.8679	21.9893
XP_026298054.1;XP_026298053.1	20.0807	20.0431	20.0231	20.5572	NaN	NaN	NaN	20.1153	19.8879	NaN	NaN	NaN	NaN	19.8438	NaN	NaN	NaN	NaN	NaN	NaN	19.955	19.8436	19.6848	NaN	NaN	20.252	NaN	20.2098	19.6874	19.338	NaN	20.1788	NaN	NaN	NaN	20.3528	20.2723	20.6582	NaN	NaN	20.6227	NaN	20.0871	19.9368	NaN	NaN	NaN	NaN
XP_026298161.1	19.6026	19.8573	NaN	19.4956	19.7342	NaN	19.5019	NaN	19.7386	NaN	NaN	19.7177	NaN	20.1312	NaN	19.9191	19.0153	19.6528	NaN	NaN	21.2114	19.889	19.5232	19.9474	NaN	NaN	19.8278	NaN	19.8309	19.7269	NaN	NaN	20.0713	NaN	NaN	NaN	19.7905	NaN	20.0009	20.1407	19.2076	NaN	19.8425	19.4078	NaN	20.6767	19.7367	NaN
XP_026298167.1	21.1728	21.0625	20.8691	21.4734	20.9317	21.3886	NaN	20.8365	21.4089	20.7737	21.0237	21.4943	NaN	21.3668	20.1126	21.4682	21.1304	NaN	21.4082	19.8644	21.0731	20.8777	21.2481	21.0513	21.3658	20.3192	21.4205	21.0066	21.1686	21.6133	20.9787	NaN	21.347	20.3469	NaN	NaN	21.2049	19.9474	21.1745	20.8583	21.5429	21.3871	22.2783	22.2303	21.6443	22.324	23.0988	22.6745
XP_026298173.1	25.5913	25.8712	25.6564	25.9255	25.8065	25.8134	26.2793	25.7505	25.5608	25.803	25.7267	26.0895	26.2343	25.3452	25.9908	25.8735	25.6605	25.8974	25.9279	26.105	25.9142	25.9567	25.9935	25.7129	25.744	25.7551	25.5914	25.9005	26.6773	26.1023	26.4298	25.5244	25.9657	25.8426	25.9686	25.8257	25.7663	25.9354	25.8733	25.8143	26.1195	26.0347	25.5607	25.7082	26.0193	26.4404	26.043	26.0266
XP_026298222.1;XP_026298221.1	22.1127	22.7001	20.5378	22.4991	21.5213	21.7325	22.1418	22.383	21.845	21.0988	22.363	22.7836	22.1774	21.6032	22.1254	21.9412	22.0224	21.6356	22.0752	21.8718	21.2762	21.6168	22.1497	21.8323	21.2756	20.8112	21.1167	21.1408	22.8868	22.4014	22.029	22.6562	22.1485	22.0899	22.4803	NaN	22.2347	21.6765	21.7115	21.2286	22.5051	22.0788	21.6957	21.9708	22.1373	21.515	21.6841	21.6324
XP_026298252.1;XP_026298251.1;XP_026298250.1;XP_026298249.1;XP_026298248.1;XP_026298253.1	18.9539	19.5722	19.8552	NaN	20.506	20.4261	20.1945	19.9777	20.0548	19.6244	NaN	20.4112	20.533	19.9717	20.3133	NaN	19.9045	NaN	20.036	20.1459	20.2098	20.2942	20.2685	20.1092	20.1413	NaN	19.8747	20.2787	20.8706	20.3513	20.4028	20.5354	20.7512	20.1346	20.7353	20.8919	20.3316	19.61	20.2687	20.3143	20.2309	20.6491	19.8559	20.1158	19.7796	20.273	19.5159	19.968
XP_026298264.1;XP_026298263.1	21.8651	22.3677	22.5015	21.8969	22.5644	22.0589	22.3978	22.4346	22.0006	21.6175	22.5316	22.6002	21.712	22.0278	21.4543	21.9782	20.0639	21.5847	22.0939	22.1898	22.532	22.0979	22.3517	22.4724	22.982	21.3231	22.4175	22.4214	21.716	22.4962	21.5448	21.2475	22.3619	22.8731	21.1705	21.7507	22.5874	20.5036	21.522	22.1564	21.875	21.1138	22.6222	22.2106	23.3668	22.5212	23.4895	23.1943
XP_026298265.1	20.4478	NaN	NaN	20.1615	20.0288	20.4736	NaN	20.9247	20.4479	20.1012	NaN	20.3758	19.9382	20.3566	NaN	20.0457	20.5135	20.5418	20.2692	20.555	NaN	19.9941	NaN	21.5075	20.6643	NaN	20.5048	20.6421	20.0799	20.1515	18.6838	NaN	20.0269	NaN	NaN	NaN	20.4602	NaN	20.6109	NaN	19.7444	20.1544	NaN	NaN	20.3053	NaN	NaN	NaN
XP_026298285.1	28.7158	29.1931	28.4838	28.6024	28.6943	28.631	28.2993	28.961	28.8024	28.813	28.7483	28.231	29.1088	28.1387	29.17	28.5113	28.3405	28.2918	28.3994	28.7534	28.5787	28.7354	28.5301	28.0291	28.703	28.8166	28.1421	28.4188	28.5382	28.9425	28.5531	29.2703	28.3889	28.7568	28.3559	28.306	28.4763	28.7767	28.3396	28.7054	28.4069	28.3124	28.3825	28.8464	29.1745	28.7465	28.558	28.3319
XP_396698.3;XP_026298349.1	22.5087	22.3478	22.2169	22.7796	21.8642	22.4796	21.7191	22.2037	22.6169	21.6322	22.3229	22.4395	22.0507	22.4498	22.0034	22.1824	22.6004	22.3935	22.2443	22.2459	21.8796	22.158	22.6026	22.5007	22.0609	21.8346	22.2681	22.3089	22.1098	22.0964	21.4419	NaN	22.4447	22.001	22.3999	NaN	22.399	21.7666	22.5493	22.111	22.2831	22.3851	22.3939	21.9756	21.9259	21.4523	21.378	21.482
XP_026298491.1	21.4257	21.9093	22.083	21.9381	NaN	21.8194	21.4384	21.2918	21.7499	NaN	NaN	21.5245	NaN	21.8747	NaN	21.7791	22.0394	21.9469	21.8952	NaN	21.4426	21.5467	21.7231	21.8991	21.7334	21.721	21.5898	21.4428	21.6713	21.79	21.2827	22.2091	21.7666	22.0946	21.719	21.5656	21.7725	21.6322	NaN	21.4986	21.9421	21.861	21.9847	21.7094	21.9391	22.1445	22.3466	NaN
XP_026298493.1	19.5968	19.667	NaN	NaN	NaN	NaN	20.1306	19.9822	20.036	NaN	NaN	19.8207	NaN	19.7671	19.6498	19.6736	NaN	19.8098	19.7371	19.6322	19.8853	19.2634	19.8803	19.6003	19.6471	19.3846	NaN	NaN	19.8693	NaN	19.8441	19.801	NaN	19.7086	19.5965	19.9745	19.8488	NaN	19.1312	NaN	19.6158	NaN	20.0815	19.7918	NaN	NaN	20.3659	20.8379
XP_026298537.1	19.1343	20.2023	20.3625	20.998	21.193	NaN	NaN	20.0443	20.169	18.1281	NaN	20.2653	NaN	20.2806	19.6303	20.0288	19.0324	NaN	20.1415	NaN	19.4758	19.8607	20.3536	20.0591	19.9822	20.3027	20.7318	20.2147	20.0415	20.0944	19.7555	20.2975	20.3102	NaN	NaN	NaN	21.1225	20.5595	19.3452	20.9017	20.5993	20.7373	21.1727	20.1737	NaN	NaN	NaN	NaN
XP_026298541.1	NaN	NaN	NaN	NaN	NaN	NaN	NaN	20.7267	NaN	NaN	NaN	20.8131	NaN	20.5732	20.9282	20.5602	20.7927	20.7504	20.828	21.0188	20.418	20.7824	20.8249	20.3705	20.5407	20.9103	21.0574	NaN	21.0259	20.3163	20.8363	NaN	20.5606	20.9715	NaN	NaN	20.6478	20.9139	NaN	20.7959	NaN	NaN	19.8446	20.3626	NaN	NaN	NaN	20.5062
XP_026298576.1;XP_026298575.1;XP_624798.3;XP_016769663.1	20.4176	NaN	NaN	NaN	20.6767	20.2103	20.2744	19.9808	20.3672	20.2116	20.581	19.6641	NaN	20.2501	20.6947	19.7132	20.7486	19.9866	20.5491	20.3418	19.8551	NaN	20.334	20.0204	20.2486	20.1458	20.0856	NaN	19.8595	20.247	20.2163	NaN	NaN	NaN	20.9341	20.6703	19.6651	20.7899	NaN	20.7051	NaN	20.2386	19.968	20.4659	NaN	20.0748	18.2107	NaN
XP_026298579.1	20.8971	21.1332	21.0628	20.7999	NaN	20.8317	21.0733	20.9755	21.7817	21.2364	21.7492	21.4875	21.9363	21.0673	NaN	21.2395	21.2467	21.7205	21.6018	NaN	21.2971	21.3361	21.4549	NaN	21.0906	21.2205	NaN	20.6131	21.5297	21.6197	NaN	NaN	21.0223	NaN	NaN	NaN	20.8968	21.3085	21.2391	21.1773	21.4358	21.0736	20.4281	21.0339	20.601	20.7608	18.5342	20.8543
XP_026298584.1;XP_026298583.1;XP_026298580.1	18.859	19.5324	NaN	NaN	NaN	19.6368	19.577	19.7719	19.771	NaN	NaN	19.3707	19.8607	19.6712	19.3852	19.6204	19.7685	19.8921	19.6044	NaN	19.9196	19.6625	19.9635	19.4181	19.2522	19.8488	NaN	19.7645	20.0262	NaN	19.7358	NaN	19.0121	NaN	NaN	NaN	19.9886	NaN	19.6114	NaN	19.9567	20.2104	20.1336	19.9886	19.6591	NaN	19.8036	19.8092
XP_026298648.1;XP_026298645.1;XP_026298643.1;XP_026298655.1;XP_026298654.1;XP_026298653.1;XP_026298652.1;XP_026298651.1;XP_026298650.1;XP_026298649.1;XP_026298646.1;XP_026298644.1	23.0193	23.0597	23.0177	23.164	23.0394	23.0254	22.4917	23.0241	23.1942	23.0886	21.9252	23.1211	23.5013	22.9876	22.7245	23.1256	23.5367	23.2985	22.8075	22.2762	22.9572	22.6098	22.9644	23.1328	23.1103	23.2084	23.0771	22.9828	23.271	23.1866	22.8636	22.188	23.0187	22.9997	21.913	22.3688	23.072	22.2469	23.1204	22.8118	23.2842	23.0979	22.9814	23.1556	22.7927	22.9554	22.6973	22.6107
XP_026298708.1;XP_026298705.1;XP_026298709.1;XP_026298707.1	21.9839	22.1919	22.0544	22.0136	21.9563	22.3236	NaN	22.2162	21.9576	22.0453	22.3623	22.3061	22.1853	21.9454	22.3818	22.1032	22.3181	21.8795	22.3457	22.2396	22.3917	22.3481	22.1222	21.964	22.1987	22.2342	21.8378	22.3065	22.3217	22.1023	22.2607	22.1125	22.2932	22.11	22.1374	22.0485	22.2523	22.3079	22.1842	22.4492	22.1945	22.1862	21.9341	22.4415	22.7229	22.3235	22.3514	22.2713
XP_026298722.1	20.6817	20.3131	NaN	NaN	NaN	NaN	NaN	NaN	21.2652	NaN	NaN	21.0286	NaN	20.8077	21.0774	20.9053	NaN	NaN	19.8135	NaN	NaN	20.7248	20.8602	20.1335	21.0065	20.7498	20.355	20.2644	NaN	20.2803	NaN	NaN	NaN	NaN	NaN	NaN	NaN	NaN	NaN	NaN	20.523	20.4193	20.1378	NaN	NaN	NaN	NaN	NaN
XP_026298733.1	23.1073	23.2054	22.6543	NaN	22.2775	23.1493	21.7541	22.6268	22.8699	23.1453	22.5718	22.7304	23.2209	23.2659	22.905	23.2454	23.5331	23.4624	23.0096	23.0544	23.3437	23.1648	22.8897	22.8811	22.502	22.9889	22.8139	23.0705	22.7929	22.7224	22.6136	22.8642	22.6926	22.577	23.547	NaN	22.8225	22.902	23.1393	22.9348	23.3611	22.8968	23.0974	22.9888	22.6959	22.6754	23.013	22.7591
XP_026298831.1;XP_026298829.1	21.2195	21.5862	20.4281	21.0415	20.7325	21.0431	20.8083	20.4256	21.2986	21.1888	21.3315	21.3991	21.1929	21.1623	21.4192	21.2618	21.8673	21.6808	21.1811	20.9913	20.8394	21.0347	21.4041	21.1082	20.6395	21.0832	21.3827	20.6219	21.2757	21.2035	21.2444	20.9585	21.0902	21.1621	21.427	20.8147	21.2794	21.2446	21.2994	21.1229	21.4513	21.3606	21.7487	21.4871	NaN	21.5126	NaN	20.7261
XP_026298832.1;XP_016769562.1	23.4541	23.2781	22.9649	22.8394	23.0239	23.682	23.3688	22.8986	21.9665	23.5101	23.5347	22.7192	23.2866	23.1879	23.6993	23.1122	23.4578	23.1692	23.5865	23.331	23.0698	23.2626	22.7874	22.9253	23.0772	23.2335	22.9752	23.4461	22.704	22.9915	23.527	23.6445	23.0446	23.0806	23.7142	23.3803	22.9943	23.6172	22.9254	23.3034	23.5525	22.6594	23.3749	23.5466	22.4903	22.9828	23.3557	23.2561
XP_026298857.1	21.4031	21.4439	21.0763	21.5951	21.3337	21.166	21.6497	21.0601	21.1833	NaN	NaN	21.3312	NaN	21.7094	20.8891	21.4036	21.5614	21.6888	21.4575	21.1705	21.1949	21.2906	21.912	21.5242	20.9781	NaN	21.7359	21.2114	NaN	21.0922	NaN	NaN	21.4724	21.5449	NaN	21.0276	21.806	21.5761	21.5674	21.3888	21.3146	21.4286	21.368	21.2429	21.0415	21.1612	21.3482	21.1924
XP_026298883.1	26.1843	26.3992	26.2001	26.5278	26.4715	26.4095	26.3561	26.3547	26.4498	26.7251	26.1833	26.2153	26.4395	26.1167	26.5649	26.278	26.3089	26.4545	26.288	26.2325	26.1579	26.1931	26.1838	26.1689	26.4468	26.4572	26.0809	26.2004	26.0872	26.2879	26.273	26.4655	26.2414	26.1358	26.2289	26.4225	26.289	26.2015	26.2405	26.2292	26.3337	26.1757	26.2597	26.5469	26.5894	26.3761	26.7868	26.6415
XP_026298905.1;XP_026298896.1;XP_026298890.1;XP_026298891.1;XP_026298892.1;XP_026298893.1;XP_026298894.1;XP_026298895.1;XP_026298897.1;XP_026298904.1;XP_026298898.1;XP_026298899.1;XP_026298900.1;XP_026298901.1;XP_026298902.1;XP_026298903.1;XP_026298889.1	21.1617	21.5114	NaN	NaN	NaN	NaN	NaN	NaN	NaN	20.8977	21.6356	NaN	NaN	21.7912	NaN	24.2452	NaN	24.8152	20.7838	22.0352	20.7073	22.2184	NaN	NaN	NaN	NaN	21.9077	21.8179	NaN	20.8723	NaN	NaN	21.603	NaN	NaN	NaN	21.1735	21.5849	NaN	22.4426	20.8586	21.4799	21.8545	21.2284	21.2964	21.5094	21.8631	21.9447
XP_026298921.1;XP_026298920.1	NaN	20.7222	20.4981	20.8491	NaN	20.6243	NaN	20.3256	19.1565	21.6276	NaN	20.7898	20.8771	20.4095	21.174	20.8817	NaN	20.6162	20.7255	21.058	20.935	21.0057	20.4699	20.4076	20.7878	NaN	NaN	20.2729	21.0451	20.8859	NaN	NaN	NaN	NaN	NaN	NaN	20.5788	NaN	20.9513	21.3182	20.6255	20.0427	20.2575	20.6507	21.121	21.1704	21.9684	21.66
XP_026298966.1;XP_026298968.1;XP_026298967.1	23.3342	23.6729	24.1299	23.5367	24.1693	23.348	23.9476	24.1826	23.8444	23.6208	23.7722	23.7467	23.8754	23.3489	23.5012	23.2022	23.4459	22.9967	23.7256	23.9138	23.9634	23.3786	23.3253	23.456	23.6866	23.5939	22.9629	23.479	23.679	23.7088	23.5581	23.6813	23.6701	24.0872	22.6194	23.8667	23.7616	23.2093	23.6378	23.6275	23.265	23.5793	23.646	23.5371	24.0276	23.8528	23.6675	23.487
XP_026299014.1;XP_026299018.1;XP_026299017.1;XP_026299015.1;XP_026299013.1	21.5184	21.7578	21.2395	21.9271	22.0675	NaN	21.1632	21.6998	21.243	21.8302	21.5961	21.4848	22.3555	21.2445	21.8562	21.3809	21.6013	21.2424	21.3579	21.6003	21.9971	21.1867	21.565	21.1989	22.0235	21.5984	20.6771	21.0799	21.7399	21.7389	21.8238	21.8269	20.7393	21.6909	21.6363	NaN	21.2013	21.4309	21.2293	21.5174	21.5329	21.1435	20.776	21.8865	21.3428	20.8883	20.7872	NaN
XP_026299042.1;XP_026299041.1;XP_026299040.1;XP_026299039.1;XP_026299038.1;XP_026299037.1;XP_026299036.1;XP_026299035.1;XP_026299034.1;XP_026299033.1	22.8007	22.8167	22.828	22.8449	22.9664	22.8094	22.819	22.7904	22.8127	22.926	22.8632	22.8942	22.829	22.7587	22.5085	22.6803	22.5704	22.8639	22.9499	22.4302	22.5467	22.5756	22.6577	22.4829	22.7287	22.7784	22.6066	22.3541	22.8109	22.7589	22.918	22.2085	22.7769	22.3371	22.3888	21.6474	22.5414	22.7731	22.8849	22.5229	22.9369	22.6314	23.2552	23.3087	22.7623	23.3401	23.7088	23.3906
XP_026299045.1;XP_026299044.1	20.8246	21.0061	21.2	21.1594	21.1989	21.2091	20.9714	NaN	21.1548	20.6641	21.3563	21.3699	21.1267	21.3106	21.3142	21.7295	21.8805	21.6301	20.9062	21.2016	20.9449	21.1481	21.3564	21.5724	21.7566	20.9285	21.4553	21.4328	21.6469	20.815	20.9081	21.1861	20.1911	21.2735	21.218	21.1592	21.2406	21.2935	21.3958	21.1838	20.8499	20.7859	21.2225	20.4199	20.8224	20.484	21.9921	20.7652
XP_026299083.1	21.6546	22.6305	22.0499	23.7237	21.9446	22.0106	21.3895	22.7227	22.1914	21.1028	21.1237	22.2275	23.478	21.6113	21.9728	22.4795	21.8942	22.1686	22.0422	22.0519	23.171	22.4723	21.7934	21.426	22.3554	22.3367	21.8962	22.5473	22.5866	22.9215	22.7162	22.3987	21.7181	22.6622	21.3527	21.1132	21.943	21.8917	22.8474	22.0021	22.2171	21.5539	22.5944	22.8247	22.4698	22.6931	23.2073	22.9631
XP_026299115.1	22.2812	21.3013	NaN	20.7198	21.2079	NaN	NaN	21.7125	21.5207	22.7136	NaN	21.3379	21.6402	21.5388	21.6001	21.5297	21.3767	21.6065	21.4316	21.4102	21.3048	21.4008	21.5183	21.5268	21.0779	20.8896	21.273	21.2834	21.0024	21.378	NaN	NaN	21.1732	NaN	NaN	21.1205	21.1717	21.7134	21.7831	21.4491	21.7647	21.2814	19.9185	20.2495	20.7768	20.3346	21.2215	20.4024
XP_026299139.1;XP_026299138.1;XP_026299137.1;XP_026299136.1;XP_026299135.1	20.9513	20.9409	20.2051	21.0053	20.9976	NaN	21.4091	20.5691	20.913	20.832	NaN	21.3396	NaN	20.9153	20.803	21.0921	20.8075	21.1091	21.294	20.8857	20.9139	20.9501	21.1563	20.8841	20.8902	20.6531	21.1471	20.8611	21.1767	20.9054	21.1809	21.2233	20.8993	20.8784	20.8638	NaN	20.9396	NaN	NaN	21.0944	20.992	21.0073	NaN	21.2446	NaN	21.2891	20.8198	19.4742
XP_026299176.1	23.2852	23.3683	23.3848	23.4063	23.5381	23.4671	23.267	23.1789	23.2768	23.767	23.1699	23.1909	23.4608	23.2628	23.5271	23.3397	23.2564	23.1883	23.3059	23.1765	23.4892	23.2382	23.4778	23.1555	23.4059	23.4674	23.1911	23.1786	23.2811	23.2904	23.3605	23.2791	23.2493	23.0273	23.0153	22.4181	23.1916	23.2383	23.4409	23.3957	23.4517	23.3606	23.4495	23.5057	23.3416	23.2273	23.6614	23.3847
XP_624181.3;XP_026299177.1	20.3074	20.4341	NaN	20.7871	NaN	20.9891	NaN	20.5788	20.2704	20.6823	NaN	20.3439	20.3083	21.0126	NaN	20.8682	20.2072	20.6687	19.3816	NaN	21.3494	20.6004	20.2057	20.6241	20.8342	20.413	20.1298	20.5862	20.255	20.4258	NaN	NaN	20.3804	NaN	NaN	NaN	20.45	NaN	20.2699	21.0319	20.7059	20.8886	20.5266	20.5969	20.5644	20.3258	20.8752	21.2332
XP_026299225.1;XP_016770035.2;XP_026299226.1	23.3828	23.1601	23.1028	23.0265	23.7541	23.4261	23.4509	23.3367	23.2529	23.4784	23.6122	23.0184	23.3446	23.033	23.1722	23.2157	23.0463	23.0792	23.5186	23.0912	23.2226	23.1849	22.8943	22.9105	23.3999	23.51	23.0079	23.3261	23.2182	23.4804	23.6185	23.1428	23.089	23.4156	23.2802	22.7766	23.1382	23.3703	23.0597	23.3199	23.2815	23.1473	23.478	23.9209	24.1018	23.5571	23.6811	23.8535
XP_026299245.1;XP_026299249.1;XP_026299255.1	21.1369	NaN	21.1737	21.3119	20.5278	20.3985	20.5381	21.2069	20.6244	20.6951	21.0441	20.6882	20.9163	20.8814	20.6811	20.2403	20.867	NaN	20.6067	20.9019	20.7775	20.62	20.0493	20.881	20.9238	20.6105	20.9326	21.2151	20.7644	20.3687	19.8394	20.0816	20.5782	20.7634	20.7837	20.7319	20.8639	20.442	20.5592	20.8263	20.8297	NaN	20.61	20.4137	21.1215	19.9476	21.3172	20.8761
XP_026299315.1	24.1937	24.43	21.9382	24.1414	22.1356	24.7303	25.9669	19.5879	26.2354	25.7302	25.9679	22.0852	NaN	24.3346	25.1656	23.8228	NaN	23.6222	26.7275	23.1955	NaN	25.4402	20.5207	25.3681	23.1206	22.8241	25.4431	27.0782	NaN	19.2122	22.5823	25.8501	22.8688	24.913	24.2547	26.9397	25.1552	25.6044	23.1121	24.7245	22.0171	21.8319	22.9974	24.7842	25.6513	23.4142	26.5566	26.2165
XP_026299369.1;XP_026299368.1;XP_026299367.1;XP_026299366.1;XP_026299365.1;XP_026299364.1;XP_026299363.1	22.0306	20.8005	21.9512	NaN	21.7102	NaN	21.9798	22.3366	21.3028	21.4718	NaN	21.4381	21.6627	NaN	21.9044	21.5656	NaN	NaN	21.2154	21.8485	22.021	21.679	20.1542	20.3319	21.4797	20.4769	21.4335	21.6254	22.0576	21.3884	21.4708	21.2206	21.9645	21.6722	22.1571	21.3097	NaN	NaN	NaN	21.8287	21.2208	NaN	NaN	21.1752	NaN	NaN	21.2169	NaN
XP_026299387.1;XP_026299386.1;XP_026299385.1;XP_026299390.1;XP_026299389.1	25.0368	25.2701	24.8864	25.2884	25.9342	24.8874	25.2344	25.4262	25.5146	24.9169	25.5212	25.7216	25.9018	24.9481	25.1406	25.0252	25.1022	25.0937	25.1749	24.8857	25.5515	24.9323	24.8887	24.7471	25.4204	25.2791	24.7498	24.8835	25.8227	25.7406	25.7822	24.3574	25.0847	25.3107	24.793	24.7863	24.8172	24.9992	24.8595	25.0385	25.0027	25.2899	25.1219	25.7793	25.6046	25.8566	24.9977	25.2866
XP_026299397.1;XP_026299398.1;XP_026299395.1;XP_026299399.1;XP_026299396.1	22.742	22.5778	22.321	22.6536	22.4684	22.7694	22.377	22.3272	22.7387	22.7864	22.071	22.769	21.6396	22.8922	22.3256	22.7845	22.5873	22.6745	22.5144	22.9202	22.6653	22.7993	22.9127	22.9453	22.6667	22.1931	22.8421	22.6184	22.7504	22.576	22.2679	22.5709	22.7365	22.7247	22.8961	22.5913	22.8236	22.8249	22.9807	22.292	22.9251	22.7855	22.1848	21.7486	21.799	21.8568	22.5449	22.0709
XP_026299400.1	21.818	22.057	20.588	21.9679	21.6932	21.9205	21.0902	21.4251	21.9298	20.6436	21.2295	22.0214	21.5627	21.7713	21.1637	21.5749	22.5311	21.9324	21.9142	21.3677	21.4259	21.7835	22.2024	22.1797	21.4451	21.6665	21.6747	21.6497	22.1207	21.8709	21.9619	20.9879	21.8587	21.3551	21.1455	21.5345	22.0872	21.8465	21.2779	20.9474	21.9873	22.3177	22.5652	22.0952	21.7531	21.6888	22.1107	21.8991
XP_026299440.1	22.7754	23.368	22.7248	22.8812	23.2485	23.0851	23.1258	23.2243	23.1237	23.1636	23.3644	23.1427	23.4865	22.7558	22.856	22.9046	23.2172	23.0551	23.1342	22.7104	23.3844	22.9058	22.6886	22.7135	23.0589	23.123	22.5897	22.6137	22.3496	22.8156	22.8761	23.2441	22.879	23.51	23.209	22.6782	22.8386	22.8705	22.8989	23.0462	22.7665	23.0479	23.1014	23.3615	23.474	23.6504	22.3869	22.8188
XP_026299451.1;XP_026299450.1;XP_026299449.1	21.0583	22.0788	NaN	NaN	NaN	21.6483	22.1576	21.8007	21.5328	22.4058	NaN	21.9408	22.3691	20.9956	NaN	20.7272	21.1882	NaN	20.887	21.6398	21.8296	21.3556	20.9718	20.7534	21.1148	21.7047	20.9143	21.3213	21.218	21.1724	21.7512	NaN	21.2975	NaN	NaN	21.666	21.4109	22.0326	21.0685	21.3766	21.1956	21.0421	20.8487	22.2289	NaN	21.2697	NaN	21.9572
XP_026299467.1;XP_026299466.1;XP_026299465.1;XP_026299464.1	21.4619	21.1776	21.1222	21.4438	21.5737	21.1827	NaN	21.0221	21.168	21.247	21.3908	21.1995	NaN	21.2642	21.3284	21.4811	21.5061	21.1737	21.6152	NaN	21.1539	21.2977	21.152	21.0055	20.9993	21.5325	21.6682	20.4912	21.198	21.1629	21.1635	21.5887	21.6539	NaN	21.2989	21.2751	21.5758	21.2126	21.5174	21.043	21.093	20.9334	22.3517	22.2243	21.9084	22.2934	22.0782	22.4749
XP_026299502.1	18.3605	NaN	NaN	NaN	NaN	NaN	NaN	19.9115	19.4993	NaN	NaN	NaN	NaN	20.012	NaN	20.115	NaN	19.5529	19.8087	19.647	20.1888	20.0109	19.772	19.5378	19.5573	NaN	NaN	19.963	NaN	19.8088	19.8759	NaN	NaN	NaN	NaN	NaN	19.6671	NaN	19.971	20.0029	19.8599	19.6893	19.7269	20.314	NaN	19.8566	21.0137	19.118
XP_026299544.1;XP_026299545.1;XP_623055.1	NaN	20.2834	NaN	20.874	NaN	20.9272	NaN	NaN	NaN	NaN	NaN	20.7347	NaN	21.3203	NaN	20.9609	20.8794	NaN	20.7029	19.8125	20.1314	19.5029	21.09	17.7271	20.8604	21.0405	21.5968	21.5018	21.402	NaN	21.1815	20.3929	21.4597	NaN	20.5833	NaN	20.9169	19.6104	21.4207	NaN	21.3276	NaN	NaN	NaN	NaN	NaN	NaN	22.3871
XP_393124.4;XP_026299549.1	20.9357	20.8933	NaN	20.1408	NaN	21.1146	NaN	19.8577	NaN	NaN	NaN	20.6667	NaN	20.6952	21.2773	20.7094	21.319	21.0105	20.6835	20.4435	20.3509	20.7537	21.0654	20.7908	20.7651	20.244	NaN	20.5558	20.781	20.6115	NaN	NaN	20.8761	21.2384	NaN	NaN	20.8214	20.5468	20.2658	20.1094	19.5134	21.0514	21.1901	20.6428	21.1253	21.0232	21.3774	20.8926
XP_026299593.1	NaN	20.9577	20.9155	19.3689	NaN	NaN	NaN	20.3657	20.8727	NaN	NaN	NaN	20.0063	20.7375	20.9902	20.7745	19.7696	20.0787	20.9511	21.3063	20.5797	20.9521	21.2438	20.5901	20.3134	20.5893	20.9972	20.6309	20.5923	20.8508	20.7761	20.6605	20.9333	NaN	20.2877	21.0147	20.8262	20.1691	NaN	20.9657	NaN	20.5186	21.1444	NaN	20.5916	20.8032	20.6453	20.795
XP_026299601.1;XP_026299600.1;XP_026299599.1;XP_026299598.1;XP_026299597.1;XP_026299604.1;XP_026299603.1;XP_026299602.1;XP_026299596.1	23.1985	23.229	23.3637	23.2213	23.1265	23.2859	23.1349	22.8044	23.0146	23.5745	22.918	23.1145	22.73	23.3471	23.2399	22.8887	23.2133	23.2933	22.8639	23.2041	22.7685	23.1745	23.2418	23.0793	23.4525	23.0325	22.8267	22.9683	23.1791	23.1612	22.7704	22.9938	23.0913	23.2328	22.9003	22.8139	23.2151	23.2425	23.0285	23.1436	23.2711	22.943	23.8066	23.7592	23.9683	23.5628	23.8863	24.2807
XP_026299611.1;XP_026299610.1	20.5509	20.3884	20.137	20.5925	NaN	NaN	NaN	20.3039	20.8425	NaN	NaN	20.0147	NaN	20.4896	NaN	20.6237	20.8335	20.5465	20.8241	20.4575	20.439	20.483	20.5564	20.713	20.3781	20.3152	20.938	20.472	20.3456	20.1603	20.3861	NaN	20.1721	20.7099	NaN	NaN	20.651	20.7096	20.7286	20.7644	20.2313	20.7492	20.5443	20.212	20.5634	19.0454	19.8888	19.6006
XP_026299612.1	NaN	NaN	21.4121	21.1174	NaN	NaN	NaN	NaN	NaN	NaN	20.6696	20.878	20.5954	20.7525	NaN	20.5749	NaN	21.3892	20.6399	NaN	NaN	20.6586	21.1053	21.1813	21.0574	19.4613	20.6744	20.9496	20.9433	20.7444	20.9101	19.9942	20.9982	20.7317	NaN	NaN	21.066	20.9989	21.1456	NaN	20.4031	20.9031	20.5558	NaN	19.5566	NaN	NaN	NaN
XP_026299648.1	19.1636	NaN	NaN	NaN	NaN	NaN	NaN	NaN	NaN	NaN	NaN	21.3212	NaN	21.0715	21.2154	21.0834	21.7188	NaN	NaN	NaN	21.0315	20.9268	21.2514	20.9851	20.9755	NaN	21.1304	20.7345	21.2289	21.2124	21.1249	NaN	21.1551	NaN	20.9403	20.9175	NaN	21.5688	21.4829	21.2705	NaN	NaN	NaN	21.2069	NaN	20.7913	NaN	21.0909
XP_026299731.1	24.1928	24.4933	24.2148	24.4062	24.2571	24.1425	24.6151	24.4207	24.2574	24.3056	24.3088	25.0326	24.783	23.9527	24.1132	24.0752	24.26	24.3987	24.3045	24.1179	24.2288	24.2176	24.119	23.8458	24.3182	24.4354	24.2828	24.1819	25.1348	24.8101	24.6793	23.4074	24.1711	24.3856	24.1246	23.655	24.1642	24.5516	24.152	24.4239	24.2179	24.3988	23.8526	24.5548	24.269	24.5115	24.2666	24.2647
XP_026299738.1	23.9108	23.643	23.6033	23.7606	24.065	24.0165	24.3848	23.8648	23.7	23.9869	23.9577	24.2276	24.0403	23.6741	23.723	23.6003	23.698	23.7393	23.8145	23.8999	23.6506	23.7945	23.8627	23.2595	23.6948	23.894	23.5582	23.6206	24.6306	24.0775	24.2925	23.8643	23.5453	23.9456	24.073	23.7035	23.6712	24.1475	23.7627	23.6497	23.7427	23.9196	23.3088	23.7818	23.9675	23.7435	23.4356	23.1141
XP_026299803.1;XP_026299802.1	19.0126	18.696	NaN	NaN	NaN	NaN	18.9285	NaN	NaN	NaN	18.705	NaN	NaN	18.9733	NaN	19.0553	19.1418	18.8794	19.2097	19.2226	18.3845	19.3571	19.4187	18.1359	18.507	NaN	18.9965	NaN	18.5301	NaN	NaN	NaN	18.8102	NaN	NaN	NaN	18.5277	NaN	NaN	NaN	NaN	NaN	NaN	NaN	NaN	NaN	NaN	NaN
[truncated: 510 more rows]

## Sheet: All identified proteins
Majority protein IDs	P_LFQ intensity A1	N_LFQ intensity A10	M_LFQ intensity A11	N_LFQ intensity A12	N_LFQ intensity A2	N_LFQ intensity A3	M_LFQ intensity A4	M_LFQ intensity A5	C_LFQ intensity A6	D_LFQ intensity A7	M_LFQ intensity A8	M_LFQ intensity A9	N_LFQ intensity B1	N_LFQ intensity B10	D_LFQ intensity B11	P_LFQ intensity B12	D_LFQ intensity B2	P_LFQ intensity B3	D_LFQ intensity B4	P_LFQ intensity B5	M_LFQ intensity B6	P_LFQ intensity B7	C_LFQ intensity B8	C_LFQ intensity B9	D_LFQ intensity C1	N_LFQ intensity C10	N_LFQ intensity C11	M_LFQ intensity C12	C_LFQ intensity C2	D_LFQ intensity C3	P_LFQ intensity C4	P_LFQ intensity C5	C_LFQ intensity C6	C_LFQ intensity C7	P_LFQ intensity C8	P_LFQ intensity C9	C_LFQ intensity D1	D_LFQ intensity D10	C_LFQ intensity D11	D_LFQ intensity D12	D_LFQ intensity D2	M_LFQ intensity D3	N_LFQ intensity D4	N_LFQ intensity D5	C_LFQ intensity D6	D_LFQ intensity D7	M_LFQ intensity D8	M_LFQ intensity D9
[truncated: 2,816 more rows]
